# Supplementary material for: The Plasmodium falciparum histone methyltransferase PfSET10 is dispensable for the regulation of antigenic variation and gene expression in blood-stage parasites
Source: mSphere. 2024 Oct 24;9(11):e00546-24. doi: 10.1128/msphere.00546-24 (PMC11580404; doi:10.1128/msphere.00546-24)
Supplement: Data set S1 — Quantification of var gene transcripts by RNA-seq. [file msphere.00546-24-s0001.xlsx]

## Sheet: norm_counts_var genes_R_G0G2G10
GeneID	Description v66	R-WT-G0_1	R-WT-G0_2	R-WT-G0_3	R-WT-G2_1	R-WT-G2_2	R-WT-G2_3	R-KO-G2_1	R-KO-G2_2	R-KO-G2_3	R-WT-G10_1	R-WT-G10_2	R-WT-G10_3	R-KO-G10_1	R-KO-G10_2	R-KO-G10_3	R-WT-G0_AVG	stdev	R-WT-G2_AVG	stdev	R-KO_G2_AVG	stdev	R-WT-G10_AVG	stdev	R-KO-G10_AVG	stdev	R-WT-G2/R-WT-G0_log2FC	R-WT-G10/R-WT-G0_log2FC	R-KO-G2/R-WT-G0_log2FC	R-KO-G10/R-WT-G0_log2FC
PF3D7_0100100	erythrocyte membrane protein 1, PfEMP1	721.476	823.25	512.885	514.093	501.076	576.716	302.385	494.962	347.81	920.415	773.296	823.999	590.298	1017.61	1108.42	685.871	158.216	530.628	40.4405	381.719	100.667	839.237	74.734	905.442	276.674	-0.370234	0.291142	-0.845425	0.400686
PF3D7_0100300	erythrocyte membrane protein 1, PfEMP1	15.6843	25.3196	12.773	49.5826	67.1223	39.8151	49.0354	49.2228	42.1588	112.331	73.2115	69.9956	122.033	181.31	72.7075	17.9256	6.56676	52.1733	13.8367	46.8057	4.0254	85.1795	23.5692	125.35	54.3772	1.54129	2.24848	1.38466	2.80587
PF3D7_0115700	erythrocyte membrane protein 1, PfEMP1	68.1924	67.2779	45.1968	96.5556	90.537	51.8803	24.5177	55.6035	24.0907	207.111	193.324	231.251	146.628	182.648	406.568	60.2224	13.0206	79.6577	24.2434	34.7373	18.0719	210.562	19.1977	245.282	140.835	0.403513	1.80587	-0.793814	2.02607
PF3D7_0200100	erythrocyte membrane protein 1, PfEMP1	178.664	219.919	147.381	152.662	168.586	190.63	107.878	174.103	146.05	360.163	285.982	346.434	213.794	325.823	441.438	181.988	36.3832	170.626	19.0659	142.677	33.241	330.86	39.4664	327.018	113.827	-0.093005	0.862375	-0.351092	0.845527
PF3D7_0223500	erythrocyte membrane protein 1, PfEMP1	68.1924	56.4266	47.1619	103.08	176.391	68.7716	26.1522	54.692	37.6418	296.976	307.717	318.081	148.52	319.801	514.146	57.2603	10.54	116.081	54.9751	39.4953	14.3599	307.591	10.5531	327.489	182.934	1.01952	2.42541	-0.535854	2.51584
PF3D7_0300100	erythrocyte membrane protein 1, PfEMP1	357.328	311.07	318.343	307.934	368.392	207.521	223.928	278.017	231.873	800.361	727.539	825.771	467.319	947.361	1343.6	328.914	24.8751	294.616	81.2581	244.606	29.2062	784.557	50.9873	919.428	438.81	-0.158874	1.25417	-0.427247	1.48303
PF3D7_0324900	erythrocyte membrane protein 1, PfEMP1	997.655	1469.26	779.154	794.627	799.223	1072.6	480.547	811.264	539.03	1095.23	932.302	1147.4	853.283	1084.51	1269.41	1082.02	352.706	888.815	159.175	610.28	176.496	1058.31	112.199	1069.07	208.495	-0.283777	-0.0319703	-0.826188	-0.0173756
PF3D7_0400100	erythrocyte membrane protein 1, PfEMP1	752.163	879.677	533.519	379.698	405.856	507.945	202.68	396.517	224.345	1119.8	982.635	1133.22	634.759	1055.08	1491.99	721.786	175.067	431.166	67.7661	274.514	106.211	1078.55	83.3375	1060.61	428.641	-0.743327	0.579454	-1.39469	0.555248
PF3D7_0400400	erythrocyte membrane protein 1, PfEMP1	83.8767	102.002	63.865	152.662	123.318	114.619	78.4567	149.491	109.914	227.471	142.991	135.561	207.172	307.09	230.735	83.2479	19.0763	130.2	19.9333	112.621	35.5946	168.674	51.0547	248.332	52.2315	0.645241	1.01876	0.435986	1.57678
PF3D7_0412400	erythrocyte membrane protein 1, PfEMP1	201.85	232.217	162.119	268.79	190.44	226.826	225.563	315.39	194.232	273.808	179.597	186.95	427.588	531.887	384.311	198.729	35.1532	228.685	39.2081	245.062	62.8889	213.452	52.3991	447.929	75.8617	0.202563	0.10311	0.302345	1.17247
PF3D7_0412700	erythrocyte membrane protein 1, PfEMP1	127.52	150.471	126.748	122.652	115.513	119.445	68.6496	113.03	78.2949	110.927	61.7722	89.488	140.953	184.655	153.576	134.913	13.4793	119.203	3.57563	86.6582	23.3423	87.3958	24.6442	159.728	22.4914	-0.178603	-0.626391	-0.63862	0.243589
PF3D7_0420700	erythrocyte membrane protein 1, PfEMP1	113.881	119.364	106.114	91.3364	96.781	86.8694	35.9593	69.2765	48.1815	78.632	46.9011	36.3268	70.9493	111.061	49.7082	113.12	6.65765	91.6623	4.96381	51.1391	16.8543	53.9533	22.0166	77.2394	31.1562	-0.303453	-1.06807	-1.14535	-0.550444
PF3D7_0421300	erythrocyte membrane protein 1, PfEMP1	530.537	647.46	603.279	337.945	329.367	389.706	109.512	262.521	135.51	318.038	193.324	208.215	197.712	335.189	244.831	593.759	59.0397	352.339	32.6433	169.181	81.8733	239.859	68.1134	259.244	69.8627	-0.752911	-1.30769	-1.81131	-1.19556
PF3D7_0425800	erythrocyte membrane protein 1, PfEMP1	81.8309	78.8526	73.6904	178.758	92.098	72.3912	93.1673	149.491	103.891	158.668	72.0675	74.4257	126.763	202.05	115.738	78.1247	4.11878	114.416	56.5867	115.517	29.9075	101.72	49.3322	148.184	46.9742	0.550437	0.38076	0.564251	0.923538
PF3D7_0426000	erythrocyte membrane protein 1, PfEMP1	385.287	486.137	299.674	314.458	385.563	324.554	109.512	232.441	126.476	630.46	519.344	605.152	384.072	617.524	870.264	390.366	93.3351	341.525	38.4706	156.143	66.6179	584.985	58.2384	623.953	243.16	-0.192838	0.583572	-1.32196	0.67661
PF3D7_0500100	erythrocyte membrane protein 1, PfEMP1	788.305	753.079	712.341	438.415	529.173	447.619	258.253	382.844	257.47	1336.74	1404.75	1376.88	877.879	1509.36	1870.36	751.241	38.0152	471.736	49.955	299.522	72.1596	1372.79	34.1845	1419.2	502.347	-0.671298	0.869761	-1.32661	0.917729
PF3D7_0600200	erythrocyte membrane protein 1, PfEMP1	68.1924	71.6184	59.9349	92.6412	81.1711	71.1847	75.1877	86.5956	40.6531	151.647	113.249	97.4622	137.169	162.577	125.383	66.5819	6.00596	81.6657	10.7368	67.4788	23.9217	120.786	27.8678	141.71	19.008	0.294599	0.859253	0.0193037	1.08973
PF3D7_0617400	erythrocyte membrane protein 1, PfEMP1	259.131	350.135	219.106	246.608	171.708	238.891	99.7054	227.883	150.567	398.074	290.558	305.677	350.962	435.545	336.087	276.124	67.1466	219.069	41.1969	159.385	64.5423	331.436	58.2032	374.198	53.6464	-0.33393	0.263416	-0.792799	0.438486
PF3D7_0632500	erythrocyte membrane protein 1, PfEMP1	335.507	312.517	268.233	669.365	444.88	429.521	372.669	451.209	317.697	1217.39	891.121	744.257	878.825	1201.6	767.138	305.419	34.1938	514.589	134.26	380.525	67.1018	950.923	242.17	949.187	225.614	0.752631	1.63854	0.317201	1.6359
PF3D7_0632800	erythrocyte membrane protein 1, PfEMP1	199.804	254.643	151.311	170.93	235.708	183.391	71.9186	143.111	90.3403	567.274	513.624	626.416	366.098	646.962	761.203	201.919	51.6986	196.676	34.3723	101.79	36.9513	569.105	56.4183	591.421	203.324	-0.0379562	1.49491	-0.988186	1.55041
PF3D7_0700100	erythrocyte membrane protein 1, PfEMP1	89.3321	100.555	65.8301	116.128	210.733	97.7281	45.7664	100.269	60.2268	242.917	233.362	304.791	188.252	225.467	541.597	85.2391	17.7206	141.53	60.6338	68.7539	28.2339	260.356	38.7769	318.438	194.154	0.731515	1.6109	-0.310073	1.90143
PF3D7_0711700	erythrocyte membrane protein 1, PfEMP1	222.989	287.921	240.722	272.704	270.05	275.086	176.528	270.725	165.624	304.699	271.111	214.417	335.826	469.666	274.508	250.544	33.5614	272.614	2.51939	204.292	57.7904	263.409	45.6312	360	99.7998	0.121794	0.0722409	-0.29443	0.522934
PF3D7_0712000	erythrocyte membrane protein 1, PfEMP1	287.772	396.433	236.792	229.646	199.806	244.923	111.147	212.387	126.476	382.629	326.02	332.258	283.797	375.332	300.475	306.999	81.539	224.792	22.9471	150.003	54.5668	346.969	31.0396	319.868	48.7516	-0.449646	0.176571	-1.03324	0.0592415
PF3D7_0712300	erythrocyte membrane protein 1, PfEMP1	132.293	113.577	112.009	105.689	92.098	106.174	55.5735	92.9763	49.6871	173.412	116.681	156.826	124.871	215.431	149.866	119.293	11.2857	101.32	7.99043	66.079	23.479	148.973	29.1693	163.389	46.7701	-0.235588	0.320536	-0.852248	0.453803
PF3D7_0712400	erythrocyte membrane protein 1, PfEMP1	30.6866	26.0431	22.5984	36.5346	29.6587	31.3695	17.9797	18.2307	25.5964	62.4843	51.4768	44.301	72.8412	101.025	73.4494	26.4427	4.05888	32.5209	3.57962	20.6022	4.3269	52.7541	9.15871	82.4386	16.0993	0.298499	0.996413	-0.360068	1.64045
PF3D7_0712600	erythrocyte membrane protein 1, PfEMP1	934.918	1021.47	927.517	583.248	600.979	608.086	287.675	441.182	287.583	447.219	299.709	282.64	368.936	532.556	333.119	961.301	52.2366	597.438	12.7919	338.813	88.6539	343.19	90.4957	411.537	106.325	-0.6862	-1.48598	-1.5045	-1.22397
PF3D7_0712800	erythrocyte membrane protein 1, PfEMP1	25.9131	39.788	22.5984	39.1442	26.5367	45.8477	27.7867	55.6035	36.1361	79.3341	50.3329	44.301	114.465	139.829	76.4171	29.4332	9.11942	37.1762	9.80477	39.8421	14.2739	57.9893	18.7295	110.237	31.9169	0.336936	0.978344	0.436851	1.90509
PF3D7_0712900	erythrocyte membrane protein 1, PfEMP1	25.2312	30.3836	15.7206	41.7538	35.9026	30.163	27.7867	32.8152	31.6191	68.803	67.4918	77.9698	76.6252	137.153	89.0296	23.7785	7.43864	35.9398	5.79548	30.7403	2.62687	71.4215	5.70871	100.936	31.9724	0.595926	1.5867	0.370477	2.08571
PF3D7_0733000	erythrocyte membrane protein 1, PfEMP1	221.625	235.111	162.119	210.074	288.782	209.934	73.5531	171.368	100.88	549.02	562.813	618.442	376.504	594.777	1047.58	206.285	38.8388	236.263	45.4825	115.267	50.4696	576.758	36.7521	672.954	342.301	0.195756	1.48333	-0.839659	1.70587
PF3D7_0800100	erythrocyte membrane protein 1, PfEMP1	787.623	785.632	867.582	615.868	613.466	647.901	439.684	522.308	468.264	794.043	727.539	805.392	559.08	883.802	1405.93	813.612	46.7497	625.745	19.225	476.752	41.9609	775.658	42.0569	949.603	427.24	-0.378766	-0.068921	-0.771102	0.222982
PF3D7_0800200	erythrocyte membrane protein 1, PfEMP1	83.1948	85.3634	78.6031	79.5931	65.5613	68.7716	32.6903	58.3381	37.6418	96.1838	56.0525	66.4515	68.1113	88.9824	105.352	82.3871	3.45174	71.3087	7.35192	42.89	13.6055	72.8959	20.8273	87.4818	18.6655	-0.208341	-0.17658	-0.941775	0.0865642
PF3D7_0800300	erythrocyte membrane protein 1, PfEMP1	643.055	830.484	438.212	371.87	374.636	402.978	246.812	401.986	222.839	753.323	547.942	642.365	524.079	746.649	789.396	637.251	196.2	383.161	17.2172	290.546	97.2516	647.876	102.801	686.708	142.454	-0.73391	0.023858	-1.1331	0.107836
PF3D7_0808600	erythrocyte membrane protein 1, PfEMP1	1035.84	1143.72	891.163	507.569	557.271	653.934	217.39	460.324	277.043	632.566	482.738	474.021	475.833	677.738	586.111	1023.58	126.727	572.925	74.4271	318.253	126.601	529.775	89.1264	579.894	101.096	-0.837202	-0.950168	-1.68538	-0.819758
PF3D7_0808700	erythrocyte membrane protein 1, PfEMP1	432.34	611.289	328.168	297.496	229.465	306.456	147.106	265.256	167.129	378.416	392.368	439.466	336.772	461.638	559.403	457.266	143.197	277.805	42.1034	193.164	63.2312	403.417	31.9894	452.604	111.59	-0.718958	-0.180761	-1.24321	-0.014782
PF3D7_0809100	erythrocyte membrane protein 1, PfEMP1	37231	32663.1	37087.9	57997.3	50273	39129.8	46693.2	43913.1	42420.8	31497.7	28132.7	21517.9	39110.1	42403.1	30543.8	35660.7	2596.98	49133.4	9485.22	44342.3	2168.3	27049.4	5077.34	37352.3	6121.92	0.46237	-0.398736	0.314351	0.0668648
PF3D7_0833500	erythrocyte membrane protein 1, PfEMP1	619.187	695.205	502.078	519.313	458.929	553.792	372.669	562.416	411.048	846.698	652.04	725.651	537.322	844.329	1011.23	605.49	97.2897	510.678	48.0175	448.711	100.323	741.463	98.2878	797.626	240.38	-0.245689	0.292271	-0.432317	0.39761
PF3D7_0900100	erythrocyte membrane protein 1, PfEMP1	369.603	493.371	271.181	246.608	476.1	291.978	86.6293	210.564	114.431	600.271	565.101	726.537	400.154	655.66	1065.39	378.052	111.336	338.229	121.536	137.208	65.0312	630.636	84.8934	707.067	335.583	-0.160585	0.738224	-1.46222	0.903263
PF3D7_0937800	erythrocyte membrane protein 1, PfEMP1	1548.65	1696.42	1167.26	1158.67	1097.37	1397.15	877.734	1307.14	882.323	1766.41	1642.68	1815.46	1297.9	2110.82	2570.73	1470.77	273.04	1217.73	158.376	1022.4	246.602	1741.52	89.0361	1993.15	644.523	-0.272382	0.243768	-0.524618	0.438474
PF3D7_1000100	erythrocyte membrane protein 1, PfEMP1	297.319	413.795	240.722	334.03	640.003	340.239	158.548	325.417	192.726	1100.15	970.052	1228.02	651.787	978.806	1630.73	317.279	88.2462	438.091	174.889	225.564	88.148	1099.41	128.988	1087.11	498.374	0.465478	1.7929	-0.492217	1.77667
PF3D7_1041300	erythrocyte membrane protein 1, PfEMP1	1016.07	1211	877.407	892.487	758.638	1079.83	719.186	1020.92	722.722	1006.77	779.016	943.611	756.792	1224.34	1408.89	1034.83	167.587	910.32	161.339	820.942	173.192	909.799	117.582	1130.01	336.13	-0.184942	-0.185768	-0.334036	0.126947
PF3D7_1100100	erythrocyte membrane protein 1, PfEMP1	1473.64	1373.05	1264.53	1028.19	931.907	1006.24	655.44	978.986	745.307	1317.09	1117.62	1074.74	964.91	1426.39	1249.38	1370.4	104.58	988.777	50.4588	793.244	167.015	1169.82	129.329	1213.56	232.818	-0.470885	-0.228321	-0.788765	-0.175354
PF3D7_1100200	erythrocyte membrane protein 1, PfEMP1	118.655	154.088	94.3238	118.737	126.44	95.315	47.4009	72.9226	60.2268	226.067	155.574	217.075	135.277	222.79	181.769	122.356	30.0536	113.497	16.2104	60.1835	12.7609	199.572	38.3675	179.945	43.7854	-0.108421	0.70583	-1.02364	0.556478
PF3D7_1150400	erythrocyte membrane protein 1, PfEMP1	42.9612	47.7456	35.3714	97.8604	120.196	73.5977	53.939	89.3302	66.2495	202.899	137.272	154.168	139.061	188.669	221.09	42.0261	6.23988	97.2179	23.3057	69.8396	17.9667	164.779	34.0762	182.94	41.3138	1.20994	1.97118	0.732759	2.12201
PF3D7_1200100	erythrocyte membrane protein 1, PfEMP1	1717.09	2053.06	1360.82	1312.63	1148.88	1509.36	717.552	1181.35	871.783	2335.09	2111.69	2518.07	1532.5	2619.29	3768.92	1710.32	346.172	1323.62	180.487	923.561	236.193	2321.62	203.523	2640.24	1118.35	-0.369773	0.440863	-0.888989	0.626401
PF3D7_1200400	erythrocyte membrane protein 1, PfEMP1	270.724	407.285	232.862	220.512	209.172	249.75	143.837	204.183	135.51	442.305	292.846	341.118	345.286	431.531	295.281	303.623	91.7475	226.478	20.9364	161.177	37.4766	358.756	76.2747	357.366	68.9234	-0.422913	0.24072	-0.913638	0.23512
PF3D7_1200600	erythrocyte membrane protein 1, PfEMP1	844.222	904.273	773.258	1510.96	1019.32	1543.14	1010.13	1046.44	1001.27	2719.12	1500.84	2187.58	2148.34	2822.01	1851.07	840.585	65.5831	1357.81	293.579	1019.28	23.9341	2135.85	610.789	2273.81	497.481	0.691815	1.34534	0.278086	1.43565
PF3D7_1219300	erythrocyte membrane protein 1, PfEMP1	146.614	130.215	114.957	114.823	126.44	123.065	106.243	103.003	90.3403	149.541	130.408	111.639	157.98	206.064	163.221	130.595	15.8318	121.443	5.97592	99.8623	8.40397	130.529	18.9516	175.755	26.379	-0.10483	-0.000731082	-0.387092	0.428464
PF3D7_1240300	erythrocyte membrane protein 1, PfEMP1	2709.97	3104.91	2082	1950.68	1660.89	2095.72	1255.31	1943.39	1407.8	2285.94	1718.18	1738.37	1789.81	2537	2076.61	2632.29	515.86	1902.43	221.398	1535.5	361.377	1914.17	322.128	2134.48	376.94	-0.468476	-0.459604	-0.777613	-0.302438
PF3D7_1240400	erythrocyte membrane protein 1, PfEMP1	1804.37	2228.13	1437.45	1209.55	1052.1	1452.65	616.212	1150.35	769.398	1701.12	1183.97	1205.87	1415.2	2048.6	1346.57	1823.32	395.677	1238.1	201.794	845.321	275.046	1363.65	292.459	1603.46	387.03	-0.558436	-0.41909	-1.10899	-0.18538
PF3D7_1240600	erythrocyte membrane protein 1, PfEMP1	227.081	217.749	210.263	474.949	394.929	364.369	297.482	393.782	310.168	528.66	350.042	411.113	525.97	598.122	426.6	218.364	8.42559	411.416	57.104	333.811	52.3228	429.938	90.7845	516.898	86.1202	0.913859	0.977393	0.612292	1.24314
PF3D7_1240900	erythrocyte membrane protein 1, PfEMP1	1365.89	1757.91	1177.08	1037.32	1000.59	1241.51	532.852	859.575	611.302	1083.3	1035.26	1058.79	871.257	1255.79	1155.9	1433.63	296.277	1093.14	129.797	667.91	170.559	1059.12	24.0216	1094.32	199.526	-0.391193	-0.436811	-1.10195	-0.389642
PF3D7_1300100	erythrocyte membrane protein 1, PfEMP1	584.409	669.162	418.562	386.222	441.758	466.923	179.797	340.913	176.163	1049.6	960.901	1087.15	669.761	1017.61	1383.67	557.378	127.468	431.635	41.2918	232.291	94.0871	1032.55	64.8268	1023.68	356.992	-0.368845	0.889482	-1.26272	0.877038
PF3D7_1300300	erythrocyte membrane protein 1, PfEMP1	81.149	92.5976	56.9873	121.347	109.269	96.5216	89.8983	144.934	88.8346	178.326	123.544	138.219	144.736	216.1	156.544	76.9113	18.1794	109.046	12.4142	107.889	32.0862	146.697	28.3577	172.46	38.2517	0.503667	0.931568	0.488279	1.165
PF3D7_1373500	erythrocyte membrane protein 1, PfEMP1	160.934	232.217	133.625	182.673	265.367	194.25	91.5328	148.58	67.7552	603.781	495.321	627.302	347.178	538.578	977.1	175.592	50.9042	214.097	44.7774	102.623	41.5379	575.468	70.3986	620.952	322.939	0.286032	1.71251	-0.774881	1.82225
