# Supplementary material for: The Plasmodium falciparum histone methyltransferase PfSET10 is dispensable for the regulation of antigenic variation and gene expression in blood-stage parasites
Source: mSphere. 2024 Oct 24;9(11):e00546-24. doi: 10.1128/msphere.00546-24 (PMC11580404; doi:10.1128/msphere.00546-24)
Supplement: Data set S2 — Differential gene expression in asexual parasites by DESeq2 analysis. [file msphere.00546-24-s0002.xlsx]

## Sheet: IDC G2_norm_wo ncRNA+pseudo
GeneID v66	Description v66	R-WT-G2_1	R-WT-G2_2	R-WT-G2_3	T-WT-G2_1	T-WT-G2_2	ES-WT-G2_1	ES-WT-G2_2	ES-WT-G2_3	LS-WT-G2_1	LS-WT-G2_2	LS-WT-G2_3	R-KO-G2_1	R-KO-G2_2	R-KO-G2_3	T-KO-G2_1	T-KO-G2_2	T-KO-G2_3	ES-KO-G2_1	ES-KO-G2_2	ES-KO-G2_3	LS-KO-G2_1	LS-KO-G2_2	LS-KO-G2_3	R-WT-G2_AVG	T-WT-G2_AVG	ES-WT-G2_AVG	LS-WT-G2_AVG	R-KO-G2_AVG	T-KO-G2_AVG	ES-KO-G2_AVG	LS-KO-G2_AVG	R-G2_AVG (log2)	R-G2 KO/WT_log2FC	R padj	R-G2_sigDEG	T-G2_AVG (log2)	T-G2 KO/WT_log2FC	T padj	T-G2_sigDEG	ES-G2_AVG (log2)	ES-G2 KO/WT_log2FC	ES padj	ES-G2_sigDEG	LS-G2_AVG (log2)	LS-G2 KO/WT_log2FC	LS padj	LS-G2_sigDEG	IDC-WT-G2_MIN expr. TP
PF3D7_1221000	histone-lysine N-methyltransferase, H3 lysine-4 specific	340.554	338.733	361.956	2155.92	1836.02	3801.37	4116.51	3307.06	4857.67	5009.04	4424.75	50.6699	68.3649	60.2268	804.785	819.462	680.908	1307.02	1127.74	1079.25	1472.69	1471	1291.03	347.081	1995.97	3741.65	4763.82	59.7539	768.385	1171.34	1411.58	7.6683	-2.5167	9.2048e-31	down	10.4327	-1.37277	1.07766e-10	down	11.2624	-1.67381	4.67705e-22	down	11.5923	-1.75492	2.12799e-24	down	1
PF3D7_1475500	LCCL domain-containing protein	133.09	195.123	153.228	49.3588	35.271	29.5367	44.154	33.4893	61.9313	93.2807	104.976	50.6699	70.188	51.1928	3.16015	17.0448	10.4114	9.86181	8.10159	14.9417	11.9853	32.6352	14.3593	160.48	42.3149	35.7267	86.7294	57.3503	10.2055	10.9684	19.6599	6.76706	-1.45891	3.29345e-05	down	4.7148	-1.94073	0.000311856		4.5452	-1.69235	0.00016978		5.73321	-2.10356	2.88068e-07		3
PF3D7_0426000	erythrocyte membrane protein 1, PfEMP1	314.458	385.563	324.554	300.853	298.2	625.587	549.548	495.761	1348.98	1230.54	1116.69	109.512	232.441	126.476	167.488	234.038	212.393	354.368	205.78	352.854	1140.1	1041.91	1298.87	341.525	299.527	556.965	1232.07	156.143	204.64	304.334	1160.29	7.95904	-1.10633	0.00100415	down	7.97776	-0.548257	0.838446		8.75037	-0.863455	0.0043003		10.2242	-0.0868342	0.990401		2
PF3D7_0900100	erythrocyte membrane protein 1, PfEMP1	246.608	476.1	291.978	442.466	559.206	1329.74	1133.74	995.708	3163	2940.26	2671.65	86.6293	210.564	114.431	337.083	405.142	403.964	727.144	584.935	724.098	2979.84	2512.91	2946.27	338.229	500.836	1153.06	2924.97	137.208	382.063	678.726	2813.01	7.89311	-1.28308	0.00349205	down	8.7861	-0.390973	0.986523		9.83904	-0.763586	0.0610351		11.4863	-0.0563972	0.996428		1
PF3D7_0421300	erythrocyte membrane protein 1, PfEMP1	337.945	329.367	389.706	116.933	129.541	164.224	160.313	134.555	271.372	265.786	248.007	109.512	262.521	135.51	54.776	83.9129	70.7978	109.795	90.7378	104.592	226.222	218.777	257.162	352.339	123.237	153.031	261.721	169.181	69.8289	101.708	234.054	8.02658	-1.03315	0.000932111	down	6.59295	-0.807263	0.199096		6.99288	-0.579594	0.0599844		7.95354	-0.16156	0.948061		2
PF3D7_0223500	erythrocyte membrane protein 1, PfEMP1	103.08	176.391	68.7716	153.365	186.616	925.089	830.775	774.439	1489.73	1406.88	1380.44	26.1522	54.692	37.6418	106.392	153.403	187.406	718.597	594.657	747.086	1441.23	1367.05	1388.94	116.081	169.99	843.434	1425.68	39.4953	149.067	686.78	1399.07	6.28148	-1.50337	0.000462927	down	7.31767	-0.202174	0.986523		9.57952	-0.29529	0.44139		10.4639	-0.0272868	0.996428		1
PF3D7_1107400	DNA repair protein RAD51	511.484	488.588	460.89	2419.75	2985.85	2898.73	2450.21	2025.5	867.038	803.747	871.304	161.817	269.814	192.726	2084.65	2195.5	4083.37	2087.42	2117.76	2464.23	753.575	736.105	659.224	486.987	2702.8	2458.15	847.363	208.119	2787.84	2223.14	716.301	8.44109	-1.21266	1.57859e-05	down	11.4228	0.041419	0.992148		11.1927	-0.145046	0.638676		9.61072	-0.242622	0.817944		1
PF3D7_0206800	merozoite surface protein 2	457.987	1081.76	404.184	253.257	355.916	33626.3	31176.8	30692.3	121697	124974	123418	88.2638	320.859	130.993	102.178	165.204	237.381	35203.4	47760.5	49373.2	151517	130730	140251	647.977	304.587	31831.8	123363	180.039	168.254	44112.3	140833	8.69352	-1.83759	0.00333091	down	7.88521	-0.863795	0.986523		15.2127	0.470702	0.480572		17.0112	0.191071	0.982741		2
PF3D7_0905400	high molecular weight rhoptry protein 3	485.388	805.467	271.467	229.166	255.875	40685.6	42610	38875.7	102781	108475	110541	102.974	270.725	129.488	148.527	204.538	176.995	40112.6	42541.5	52338.5	126674	115275	114076	520.774	242.52	40723.8	107266	167.729	176.686	44997.5	118675	8.42732	-1.62301	0.0027891	down	7.71152	-0.455376	0.986523		15.3874	0.143973	0.829715		16.7856	0.145822	0.990401		2
PF3D7_0507500	subtilisin-like protease 1	87.422	293.465	74.8042	13.5149	18.5974	187.853	192.919	196.151	34904.5	36575	35384.9	35.9593	59.2496	31.6191	10.5338	16.3892	24.9875	179.485	140.968	249.412	37656.3	32757.3	34450.6	151.897	16.0562	192.308	35621.5	42.276	17.3035	189.955	34954.7	6.6012	-1.81605	0.0014086	down	4.06003	0.0461421	0.993956		7.57842	-0.0157416	0.98155		15.1069	-0.0272609	0.996543		2
PF3D7_1335100	merozoite surface protein 7	97.8604	407.417	103.761	92.8415	101.965	11216.9	11565.6	11132.8	44708.8	48475.3	46142.4	34.3248	68.3649	21.0794	72.6835	106.202	112.444	11699.4	11878.6	14627.9	58594.6	50329.5	53916.7	203.013	97.4033	11305.1	46442.1	41.2564	97.1098	12735.3	54280.3	6.93233	-2.26735	0.000534563	down	6.60372	-0.00785051	0.996908		13.5532	0.171858	0.824164		15.62	0.224992	0.976491		2
PF3D7_0733000	erythrocyte membrane protein 1, PfEMP1	210.074	288.782	209.934	310.255	346.297	2102.42	1871.45	1571.6	4165.16	3738.89	3591.5	73.5531	171.368	100.88	219.104	277.962	329.002	1414.18	1241.16	1353.95	3979.12	3569.32	4194.23	236.263	328.276	1848.49	3831.85	115.267	275.356	1336.43	3914.22	7.45751	-1.0049	0.00411908	down	8.23752	-0.26088	0.986523		10.637	-0.46741	0.139323		11.9192	0.0305994	0.996428		1
PF3D7_1410400	rhoptry-associated protein 1	287.057	438.636	133.924	60.5232	73.7484	17360.5	18836.1	16945	69767.3	72532.8	72944.1	27.7867	140.376	49.6871	25.2812	37.3675	33.3166	16682.9	14722.2	24030.9	80175.6	74803.5	72495	286.539	67.1358	17713.9	71748.1	72.6166	31.9884	18478.7	75824.7	7.48847	-1.9551	0.00300716	down	5.63117	-1.06642	0.874343		14.1434	0.0609906	0.941898		16.1711	0.0797278	0.996428		2
PF3D7_1133400	apical membrane antigen 1	271.4	619.71	330.586	126.923	121.204	2808.94	2395.19	2582.26	69787.6	70262.1	70756.7	173.259	258.875	162.612	91.6444	115.38	127.02	2771.83	2845.28	2992.94	78869.2	71090.3	73839.6	407.232	124.063	2595.46	70268.8	198.249	111.348	2870.02	74599.7	8.24194	-1.0235	0.0022741	down	6.87904	-0.166037	0.986523		11.4161	0.144979	0.693122		16.1444	0.0862837	0.990401		2
PF3D7_0212600	secreted protein with altered thrombospondin repeat domain	65.2403	152.976	95.315	435.415	516.88	254.606	226.884	239.209	16103.3	16178.4	15892.1	32.6903	72.0111	34.6304	343.403	390.064	672.579	291.91	335.406	309.179	17077.5	16000.9	17256	104.511	476.148	240.233	16057.9	46.4439	468.682	312.165	16778.1	6.23797	-1.09914	0.00383549	down	8.88391	-0.0359659	0.993682		8.10956	0.375044	0.240601		14.003	0.06329	0.990939		1
PF3D7_1310700	PhIL1-interacting candidate PIC5	253.132	516.685	383.673	84.0274	135.954	672.846	620.194	601.611	37476.3	39874.3	38328.2	130.761	205.095	118.948	63.203	70.8015	62.4687	495.063	536.325	1129.82	50145	42088.5	45171.8	384.497	109.991	631.55	38559.6	151.601	65.4911	720.404	45801.8	8.06635	-1.326	0.00012577	down	6.45518	-0.736816	0.525042		9.40083	0.189301	0.614309		15.3643	0.248308	0.871939		2
PF3D7_1251200	coronin	314.458	919.419	365.575	96.3671	111.585	795.128	714.616	717.627	81857.4	87967.5	90278.4	181.431	267.079	165.624	65.3098	97.0243	89.5384	775.796	764.79	1179.25	101249	85192.3	90133.5	533.151	103.976	742.457	86701.1	204.711	83.9575	906.611	92191.5	8.52721	-1.37295	0.00256393	down	6.55408	-0.307846	0.986523		9.68743	0.288158	0.56025		16.4487	0.0885829	0.990939		2
PF3D7_0629300	phospholipase, putative	30.0105	115.513	42.2282	26.4422	11.5432	74.4325	80.1566	78.939	15397.2	14214.4	15669	21.2487	23.6998	18.0681	10.5338	26.2228	24.9875	85.469	89.1175	136.774	15787.6	15112.5	15549.8	62.5838	18.9927	77.8427	15093.6	21.0055	20.5814	103.787	15483.3	5.38525	-1.54604	0.00819249	down	4.30648	0.103181	0.992083		6.50486	0.413919	0.44139		13.9002	0.0367783	0.996428		2
PF3D7_0822900	PhIL1-interacting candidate PIC2	43.0586	132.684	62.739	11.1645	13.4671	225.07	235.715	192.563	28794.7	31224.7	26570.8	13.0761	35.5498	21.0794	7.37369	10.4891	8.32915	180.8	126.385	228.723	30382.7	28569.1	32828	79.4937	12.3158	217.782	28863.4	23.2351	8.73065	178.636	30593.3	5.6827	-1.69861	0.000916301	down	3.3955	-0.454463	0.986523		7.63088	-0.280625	0.554983		14.8596	0.0839708	0.990939		2
PF3D7_1036000	merozoite surface protein 11	52.1922	79.6102	71.1847	86.9654	73.1071	1160.79	843.682	856.368	29995	29527.8	28678.2	16.3451	40.1074	22.5851	56.8827	52.4456	77.0447	765.276	742.106	737.891	33777.6	28945	33334.5	67.6623	80.0363	953.614	29400.3	26.3459	62.1243	748.424	32019	5.55472	-1.27647	0.0022741	down	6.15138	-0.407893	0.986523		9.73305	-0.349435	0.250172		14.9064	0.123085	0.972554		1
PF3D7_1117000	MFS domain-containing protein P115, putative	40.449	57.7564	60.326	195.672	180.203	324.904	341.005	307.384	183.542	190.395	187.645	22.8832	33.7267	18.0681	212.784	239.283	170.748	293.224	217.123	273.548	164.798	218.777	202.336	52.8438	187.937	324.431	187.194	24.8927	207.605	261.298	195.303	5.28052	-1.01537	0.00545382	down	7.62769	0.167849	0.986523		8.19409	-0.298991	0.163253		7.57931	0.0661461	0.990401		1
PF3D7_1435300	glutamate synthase [NADH], putative	435.805	430.831	376.434	1212.23	1073.52	5368.59	5104.89	3966.09	13707.1	13708.4	12633.9	145.472	287.133	176.163	744.742	1021.38	918.289	4133.41	2858.24	3373.38	13348.6	13966.6	14277.1	414.357	1142.87	4813.19	13349.8	202.923	894.803	3455.01	13864.1	8.26978	-1.01466	0.00250925	down	9.99271	-0.352665	0.986523		12.0134	-0.477664	0.12433		13.7321	0.0545388	0.99266		1
PF3D7_1473400	conserved protein, unknown function	61.3259	74.9272	92.902	33.4934	17.9561	31.8996	42.1162	45.4497	3737.27	3754.23	3365.8	24.5177	49.2228	34.6304	13.694	19.6671	20.8229	36.16	19.4438	44.8251	4088.48	3939.19	4132.87	76.385	25.7248	39.8218	3619.1	36.1236	18.0613	33.4763	4053.52	5.81389	-1.02595	0.00400281	down	4.4524	-0.534449	0.986523		5.1957	-0.199995	0.606755		11.9055	0.16348	0.907843		2
PF3D7_1342600	myosin A	935.546	1437.67	1042.43	1265.11	1233.84	773.27	650.083	598.621	101128	110060	114176	413.532	673.623	457.724	785.824	999.744	1147.34	612.747	657.849	798.807	126999	101573	109647	1138.55	1249.48	673.991	108455	514.96	977.636	689.801	112739	9.69131	-1.13601	3.07487e-06	down	10.121	-0.357199	0.986523		9.41341	0.0323754	0.924248		16.755	0.0558965	0.990939		3
PF3D7_1222700	glideosome-associated protein 45	455.377	730.54	581.542	884.344	845.221	4452.95	4160.67	3841.7	36239.9	37627.9	37417.5	219.025	403.809	249.941	555.133	798.484	897.466	3614.68	3305.45	4523.89	43544.1	37641.7	40767.4	589.153	864.783	4151.77	37095.1	290.925	750.361	3814.67	40651.1	8.78149	-1.00682	0.00237569	down	9.65745	-0.207473	0.986523		11.9597	-0.122051	0.749875		15.2465	0.132059	0.972554		1
PF3D7_0513900	conserved protein, unknown function	56.1066	51.5125	71.1847	305.554	298.2	327.266	290.058	352.833	149.761	127.782	123.347	21.2487	30.0806	33.1248	325.496	294.351	339.413	355.025	304.62	462.044	136.333	159.55	142.288	59.6012	301.877	323.386	133.63	28.1513	319.753	373.896	146.057	5.45537	-1.07409	0.00241542	down	8.27991	0.0755213	0.986523		8.4456	0.212489	0.331004		7.12767	0.128089	0.948475		1
PF3D7_0935800	cytoadherence linked asexual protein 9	227.036	249.757	129.098	254.433	221.245	20378	22418.7	20173.1	31410.4	31755	35426.9	50.6699	100.269	49.6871	162.221	211.749	183.241	23708.4	22914.5	29470.8	34206	33083.6	28599.9	201.964	237.839	20989.9	32864.1	66.8752	185.737	25364.6	31963.2	7.0706	-1.56951	0.00171134	down	7.72648	-0.354841	0.986523		14.5004	0.273124	0.602453		14.9843	-0.0401032	0.996428		1
PF3D7_1373500	erythrocyte membrane protein 1, PfEMP1	182.673	265.367	194.25	634.025	632.954	2166.22	1990.33	1810.81	6086.16	5571.28	4874.84	91.5328	148.58	67.7552	406.606	575.59	526.819	1428.65	986.774	1401.07	5746.95	5369.09	6516.52	214.097	633.489	1989.12	5510.76	102.623	503.005	1272.16	5877.52	7.30706	-1.03415	0.00490122	down	9.15038	-0.3325	0.986523		10.6712	-0.643443	0.0455523		12.4753	0.0929093	0.990401		1
PF3D7_0731500	erythrocyte binding antigen-175	675.889	1420.49	1126.89	820.295	774.679	567.695	479.581	483.8	164174	172485	166025	357.959	750.191	439.656	508.784	734.894	633.016	361.6	267.353	399.978	177282	157102	176785	1074.42	797.487	510.359	167562	515.935	625.565	342.977	170390	9.63514	-1.04987	0.000760472	down	9.47477	-0.349126	0.986523		8.73697	-0.568998	0.0585697		17.3665	0.0241478	0.996428		3
PF3D7_0930300	merozoite surface protein 1	1197.81	3008.01	936.259	3742.45	3121.8	74734.9	82489.2	64315.5	250468	269554	255434	233.736	686.384	245.424	2103.61	3073.97	2852.74	71241	55729.2	63209.2	280018	246787	269787	1714.03	3432.13	73846.6	258485	388.515	2676.77	63393.2	265531	10.0379	-2.13599	0.000149987	down	11.5767	-0.35863	0.986523		16.0663	-0.220196	0.747049		17.9993	0.0387965	0.996428		1
PF3D7_0707300	rhoptry-associated membrane antigen	236.17	265.367	142.369	82.2646	94.2697	21321.4	21185.1	17534	80978	81319	82039	37.5938	112.119	70.7665	29.4948	51.1344	56.2218	17072.8	16575.9	15553.2	88954.8	75620.6	85923.6	214.635	88.2672	20013.5	81445.3	73.493	45.617	16400.6	83499.7	7.17057	-1.5229	0.00383931	down	6.06484	-0.965648	0.730606		14.1522	-0.287219	0.607312		16.3316	0.035937	0.996428		2
PF3D7_1422500	ERAD-associated E3 ubiquitin-protein ligase HRD1	143.529	123.318	114.619	224.465	250.103	1007.79	1054.26	891.652	703.765	750.079	894.923	57.208	81.1264	45.1701	223.317	215.027	233.216	1001.96	1307.6	1219.47	919.871	667.208	674.888	127.155	237.284	984.569	782.922	61.1682	223.854	1176.34	753.989	6.55707	-1.01442	0.000760472	down	7.84905	-0.088495	0.986523		10.0774	0.25438	0.274401		9.58582	-0.0553264	0.990401		1
PF3D7_0207700	serine repeat antigen 4	99.1652	157.659	50.6738	540.596	530.989	20670.4	20136.3	16356.5	12413.3	11823.6	12464.6	17.9797	51.9574	10.5397	360.257	456.276	672.579	19941.2	18367.9	23649.3	12370.3	10824	11046.2	102.499	535.792	19054.4	12233.9	26.8256	496.371	20652.8	11413.5	6.01486	-1.87243	0.0046762	down	9.01146	-0.112921	0.991736		14.2771	0.116222	0.883003		13.5294	-0.100142	0.993452		1
PF3D7_1035700	duffy binding-like merozoite surface protein	60.0211	87.4151	47.0543	52.2968	43.6078	10332.5	9622.86	8762.82	42786.6	40957.9	40447.4	14.7106	30.9921	15.0567	17.9075	34.7452	22.9052	7578.47	6024.34	9743.15	45455.7	42110.3	44044	64.8301	47.9523	9572.74	41397.3	20.2531	25.186	7781.99	43870	5.4108	-1.62063	0.00740726	down	5.19255	-0.897055	0.870773		13.083	-0.298736	0.59972		15.3797	0.0836955	0.993807		2
PF3D7_0712600	erythrocyte membrane protein 1, PfEMP1	583.248	600.979	608.086	127.51	136.595	94.5174	110.725	94.4876	215.07	223.618	217.826	287.675	441.182	287.583	27.388	76.7016	47.8926	38.7898	32.4064	44.8251	88.3915	95.4881	101.821	597.438	132.053	99.9099	218.838	338.813	50.6608	38.6738	95.2334	8.87075	-0.809773	0.00490122		6.51344	-1.32895	0.000456326	down	6.11461	-1.35491	2.34909e-05	down	7.29495	-1.19858	0.000332885	down	3
PF3D7_1454900	conserved protein, unknown function	243.999	204.489	290.771	72.2753	108.378	60.2548	61.1364	71.1647	104.72	146.949	144.342	124.223	162.253	176.163	36.8684	55.7234	58.3041	17.7513	35.647	37.929	59.9265	73.7313	52.2157	246.42	90.3267	64.1853	132.004	154.213	50.2986	30.4424	61.9578	7.64614	-0.674982	0.0238723		6.13571	-0.855259	0.110037		5.56419	-1.16123	0.000448538	down	6.59963	-1.08353	0.00289529	down	3
PF3D7_1438800	male development protein MD1	853.343	933.468	1205.31	419.549	493.794	350.305	385.159	374.362	850.148	1019.7	978.905	460.933	772.068	549.57	148.527	274.684	189.488	150.557	186.337	185.047	671.176	774.783	640.948	997.375	456.672	369.942	949.584	594.19	204.233	173.98	695.636	9.63623	-0.741624	0.00412742		8.3683	-1.14384	0.000246648	down	8.08726	-1.0974	1.12533e-05	down	9.68406	-0.448164	0.313208		3
PF3D7_1122300	conserved Plasmodium protein, unknown function	386.222	499.515	355.923	29.3802	18.5974	101.606	135.179	148.908	316.413	408.902	405.471	555.735	441.182	519.456	43.1887	19.0115	29.152	239.971	233.326	363.199	656.195	670.834	498.66	413.887	23.9888	128.564	376.928	505.458	30.4508	278.832	608.563	8.84446	0.288153	0.481724		4.76658	0.304841	0.986523		7.67029	1.11748	0.00037901	up	8.9447	0.691814	0.146098		2
PF3D7_1138100	ubiquitin-related modifier 1, putative	172.234	229.465	180.978	86.9654	65.4117	46.0772	72.005	82.5271	32.6547	49.8349	34.1173	287.675	202.36	304.146	141.153	59.6568	91.6207	135.435	168.513	174.703	53.9338	76.1488	63.9643	194.226	76.1885	66.8698	38.869	264.727	97.477	159.551	64.6823	7.8422	0.444122	0.324343		6.44017	0.345333	0.986523		6.82286	1.25036	0.000635156	up	5.6942	0.742716	0.357014		4
PF3D7_1144200	conserved Plasmodium protein, unknown function	165.71	157.659	176.152	125.747	108.378	62.6178	76.7601	71.1647	32.6547	25.5564	38.0539	294.213	191.422	278.549	199.09	127.181	158.254	116.369	217.123	135.625	46.443	51.9745	56.1319	166.507	117.063	70.1809	32.0883	254.728	161.508	156.372	51.5165	7.71848	0.605214	0.107516		7.1219	0.459213	0.986523		6.82371	1.13711	0.000521122	up	5.38551	0.686296	0.378273		4
PF3D7_0931200	selenoprotein 2	431.891	477.661	345.065	243.856	253.951	384.568	419.803	401.273	189.172	175.061	181.084	663.613	453.032	602.268	427.674	279.928	397.717	679.807	1083.99	918.341	280.156	234.49	214.084	418.205	248.903	401.881	181.772	572.971	368.44	894.047	242.91	8.953	0.452214	0.147905		8.26993	0.558593	0.546072		9.33977	1.14981	7.42364e-06	up	7.73024	0.415933	0.509157		4
PF3D7_0515900	NLI interacting factor-like phosphatase, putative	97.8604	92.098	54.2934	310.255	301.407	402.88	423.199	405.459	515.719	550.739	632.483	88.2638	74.7457	78.2949	382.378	302.873	381.059	689.669	1255.75	629.851	870.432	623.695	646.17	81.4173	305.831	410.513	566.314	80.4348	355.437	858.422	713.432	6.33853	-0.016335	0.975713		8.36909	0.211911	0.986523		9.3094	1.05929	0.000128952	up	9.32164	0.332555	0.689012		1
PF3D7_1205200	HAD domain ookinete protein, putative	0	1.56098	3.61956	1.76281	7.69549	47.8494	61.1364	53.822	146.383	129.06	250.631	3.26903	1.82307	3.01134	11.5872	5.90013	0	89.4137	183.096	110.339	274.164	175.263	173.617	1.72685	4.72915	54.2693	175.358	2.70115	5.82912	127.616	207.681	1.14665	0.514612	0.787453		2.4003	0.520245	0.986523		6.50689	1.21548	0.00213632	up	7.58135	0.243028	0.933098		1
PF3D7_0107700	dolichyl-diphosphooligosaccharide--protein glycosyltransferase subunit OST3/OST6, putative	36.5346	42.1466	26.5434	177.456	165.453	92.7452	91.0252	89.1054	40.5368	52.3905	60.3614	27.7867	33.7267	34.6304	237.011	146.192	204.064	165.021	319.203	197.69	92.886	76.1488	60.0481	35.0748	171.455	90.9586	51.0963	32.048	195.756	227.305	76.361	5.06873	-0.106244	0.871065		7.52046	0.181606	0.986523		7.31408	1.30337	8.8934e-06	up	5.99387	0.58083	0.402195		1
PF3D7_1205700	targeted glyoxalase II	35.2298	65.5613	57.9129	143.375	121.204	117.556	160.313	163.26	96.838	120.115	102.352	35.9593	51.9574	49.6871	202.25	130.458	154.089	277.446	405.08	312.627	155.809	161.967	124.012	52.9013	132.29	147.043	106.435	45.8679	162.266	331.717	147.263	5.62599	-0.179878	0.745203		7.2024	0.291036	0.986523		7.90316	1.16712	4.26013e-05	up	6.98697	0.469619	0.49654		1
PF3D7_0320600	conserved protein, unknown function	15.6577	26.5367	19.3043	104.006	98.1175	133.506	137.896	160.27	72.0655	95.8363	70.859	9.80709	20.0537	19.5737	131.673	91.7797	99.9499	243.915	317.582	309.179	121.351	82.1923	116.18	20.4996	101.062	143.891	79.587	16.4782	107.801	290.225	106.574	4.20859	-0.252583	0.729108		6.70641	0.0927298	0.989212		7.76194	1.00706	0.00101052	up	6.54041	0.418121	0.669929		1
PF3D7_0408000	conserved Plasmodium protein, unknown function	75.6787	78.0492	54.2934	47.0083	55.7923	30.7182	31.2475	30.4992	5942.03	6588.43	6738.17	71.9186	77.4803	64.7438	43.1887	50.4789	58.3041	46.6792	89.1175	78.1567	8481.09	6383.2	7308.9	69.3404	51.4003	30.8216	6422.87	71.3809	50.6572	71.3178	7391.06	6.1367	0.0623913	0.892377		5.67324	-0.0457219	0.992148		5.6744	1.14643	3.97102e-05	up	12.7538	0.202463	0.767934		3
PF3D7_0802900	conserved Plasmodium protein, unknown function	97.8604	87.4151	73.5977	149.251	123.128	54.9382	66.5707	73.5568	63.0573	70.28	57.737	89.8983	72.0111	78.2949	164.328	128.492	147.842	90.7286	183.096	134.475	64.421	61.6442	61.3535	86.2911	136.19	65.0219	63.6914	80.0681	146.887	136.1	62.4729	6.37816	-0.116602	0.809338		7.14505	0.102151	0.986523		6.65193	1.03187	0.000211062	up	5.97916	-0.0292725	0.996428		4
PF3D7_0908100	apicoplast integral membrane protein, putative	20.8769	29.6587	10.8587	49.3588	32.7058	111.649	84.9116	101.664	202.684	194.228	301.807	11.4416	15.4961	6.02268	32.6549	36.7119	37.4812	165.678	230.085	206.885	287.647	235.699	218.001	20.4647	41.0323	99.408	232.907	10.9868	35.616	200.883	247.115	3.97506	-0.788758	0.224498		5.26018	-0.212434	0.986523		7.23022	1.00538	0.00165829	up	7.90696	0.0852624	0.990401		1
PF3D7_0414100	conserved Plasmodium membrane protein, unknown function	27.4009	29.6587	42.2282	364.902	272.549	118.737	115.48	142.927	87.8298	88.1694	95.7909	21.2487	40.1074	40.6531	441.368	344.83	260.286	162.391	142.588	122.982	206.746	201.855	185.366	33.0959	318.725	125.715	90.5967	34.0031	348.828	142.654	197.989	5.06822	0.0614911	0.919891		8.38274	0.141041	0.986523		7.06807	0.189237	0.543589		7.17286	1.12831	0.000332885	up	1
PF3D7_1038400	gametocyte-specific protein	2403.45	1575.03	2206.72	655.766	654.758	564.151	445.616	288.247	880.55	779.469	749.269	722.455	1871.38	798.006	185.396	555.267	431.034	154.502	110.182	150.566	283.153	400.083	358.983	2061.74	655.262	432.671	803.096	1130.61	390.566	138.417	347.406	10.6404	-0.864982	0.103529		9.03043	-0.74567	0.925076		8.15757	-1.63914	0.000448538	down	9.16805	-1.20835	0.0647141		3
PF3D7_1455800	LCCL domain-containing protein	379.698	435.514	440.38	130.448	135.954	86.8379	83.553	81.3311	165.525	187.839	229.636	168.355	325.417	210.794	46.3489	95.7132	60.3864	38.7898	35.647	34.4809	65.9191	136.584	95.2937	418.531	133.201	83.9073	194.333	234.855	67.4828	36.3059	99.2657	8.35179	-0.818321	0.00618577		6.64878	-0.938901	0.0654574		5.90945	-1.19847	0.000264867	down	7.1977	-0.956283	0.0133749		3
PF3D7_0816800	meiotic recombination protein DMC1, putative	737.215	746.15	953.15	234.454	274.472	205.575	160.992	197.945	320.917	322.01	484.203	374.304	631.692	424.599	93.7512	157.992	170.748	69.0327	103.7	82.7541	166.296	279.212	207.558	812.172	254.463	188.171	375.71	476.865	140.83	85.1624	217.689	9.33208	-0.7625	0.0109089		7.62678	-0.864937	0.0791989		7.09452	-1.16927	8.82868e-05	down	8.21286	-0.782041	0.0479492		3
PF3D7_1316000	glycogen synthase kinase-3 alpha, putative	213.988	276.294	304.043	98.1299	110.302	52.5753	65.2121	69.3706	128.367	155.894	136.469	145.472	216.033	147.556	43.1887	67.5237	47.8926	17.7513	37.2673	29.8834	65.9191	76.1488	80.9344	264.775	104.216	62.386	140.243	169.687	52.8684	28.3007	74.3341	7.76309	-0.627347	0.039905		6.2954	-0.93993	0.0654574		5.50282	-1.23178	0.000298117	down	6.74535	-0.911358	0.0237807		3
PF3D7_1474400	conserved Plasmodium protein, unknown function	600.211	608.784	703.401	265.597	299.483	570.649	584.192	547.191	628.321	599.296	618.048	385.745	569.708	487.837	143.26	232.072	145.76	309.661	267.353	249.412	385.028	429.092	437.307	637.465	282.54	567.344	615.222	481.097	173.697	275.475	417.142	9.12743	-0.40116	0.14134		7.83364	-0.673284	0.126714		8.71908	-1.03696	6.87201e-06	down	9.01174	-0.559862	0.101019		2
PF3D7_1146800	female development protein FD2, putative	606.735	496.393	624.977	197.435	172.507	111.649	133.141	113.624	308.53	355.233	320.178	323.634	587.939	367.384	111.659	173.07	81.2093	42.077	38.8876	39.0783	121.351	228.446	214.084	576.035	184.971	119.471	327.981	426.319	121.979	40.0143	187.961	8.96918	-0.426984	0.200188		7.26186	-0.556132	0.732746		6.31728	-1.5688	1.03974e-06	down	8.01106	-0.797062	0.0458734		3
PF3D7_0114000	exported protein family 1	8674.35	7040.04	10132.4	3314.09	3065.37	2360.57	2401.98	2003.38	4274.38	4034.07	4223.99	4069.94	9881.93	5891.69	1210.34	2841.89	1547.14	946.734	502.299	706.858	2361.1	2879.15	3181.24	8615.58	3189.73	2255.31	4177.48	6614.52	1866.46	718.63	2807.16	12.8946	-0.381014	0.47071		11.3038	-0.77177	0.732746		10.5382	-1.64727	3.97102e-05	down	11.77	-0.573446	0.546675		3
PF3D7_1306500	MORN repeat protein, putative	181.368	193.562	219.587	93.4291	90.422	54.9382	58.4192	60.9983	121.611	122.67	98.4153	140.568	169.545	108.408	64.2564	89.813	52.0572	29.5854	27.5454	25.286	80.9007	77.3575	53.5211	198.172	91.9255	58.1186	114.232	139.507	68.7089	27.4723	70.5931	7.39951	-0.491515	0.0758766		6.32764	-0.354717	0.986523		5.41938	-1.06654	0.00049691	down	6.53002	-0.69956	0.0689543		3
PF3D7_1362700	conserved Plasmodium protein, unknown function	2823.6	2082.35	2259.81	1753.41	2006.6	2326.9	2137.73	1719.31	3313.89	3142.15	2793.68	1472.7	2174.92	1767.66	1277.75	1771.35	1159.83	1126.22	857.149	758.579	2073.46	2140.63	2561.18	2388.59	1880	2061.32	3083.24	1805.09	1402.98	913.982	2258.42	11.034	-0.402841	0.162489		10.6808	-0.418601	0.858736		10.5388	-1.17051	1.03974e-06	down	11.3831	-0.449134	0.314476		2
PF3D7_1461800	conserved Plasmodium protein, unknown function	1787.58	1628.11	1759.11	387.819	397.6	297.139	318.588	245.787	801.729	858.693	761.079	1243.87	1628.91	1207.55	156.954	331.063	185.324	152.529	129.625	95.3971	404.504	481.067	556.098	1724.93	392.71	287.172	807.167	1360.11	224.447	125.851	480.556	10.5911	-0.341241	0.241482		8.26949	-0.781348	0.0654574		7.69008	-1.17816	6.32432e-06	down	9.33061	-0.747093	0.0227186		3
PF3D7_0605600	nucleoside diphosphate kinase, putative	195.721	185.757	277.499	160.416	130.182	63.2085	84.2323	67.5766	144.131	157.172	169.274	102.974	210.564	149.061	93.7512	127.181	89.5384	26.2982	35.647	29.8834	101.875	126.915	122.707	219.659	145.299	71.6725	156.859	154.2	103.49	30.6095	117.166	7.54635	-0.496218	0.191732		6.95878	-0.469334	0.986523		5.67641	-1.25663	0.000535082	down	7.09816	-0.417184	0.638494		3
PF3D7_0928100	conserved Plasmodium protein, unknown function	418.843	368.392	478.988	143.963	157.116	122.282	93.7424	87.9093	258.985	204.451	227.011	317.096	336.356	310.168	55.8293	122.592	104.114	37.4749	46.9892	31.0328	149.816	174.054	197.114	422.074	150.54	101.311	230.149	321.207	94.1784	38.499	173.662	8.53776	-0.394253	0.215057		6.93498	-0.669555	0.322049		6.12733	-1.41876	6.32432e-06	down	7.65754	-0.405487	0.524861		3
PF3D7_0214300	conserved Plasmodium protein, unknown function	1347.86	1112.98	1319.93	1040.06	958.088	586.599	517.621	448.517	1214.98	1097.65	1009.09	877.734	1313.52	942.55	645.724	890.264	643.427	247.203	174.994	188.495	675.671	746.983	924.218	1260.26	999.074	517.579	1107.24	1044.6	726.472	203.564	782.291	10.1705	-0.268077	0.36837		9.75284	-0.454357	0.72831		8.49414	-1.33235	9.22686e-09	down	9.88381	-0.500973	0.180288		3
PF3D7_0603600	male development protein MD4, putative	441.024	377.758	457.271	183.92	153.91	131.143	146.727	133.957	267.994	253.008	246.694	307.289	403.809	326.731	132.726	145.536	70.7978	86.7839	42.1283	66.663	205.248	212.733	169.701	425.351	168.915	137.276	255.899	345.943	116.354	65.1917	195.894	8.59114	-0.294366	0.381011		7.15618	-0.490014	0.838446		6.66155	-1.0218	0.000417895	down	7.81952	-0.386023	0.561695		3
PF3D7_0311400	kinase-related protein PKRP, putative	211.379	181.074	232.858	65.2241	64.1291	57.3012	72.6843	61.5963	497.702	532.85	471.081	129.127	204.183	168.635	21.0677	46.5454	18.7406	23.6683	11.3422	34.4809	464.43	404.918	446.444	208.437	64.6766	63.8606	500.545	167.315	28.7846	23.1638	438.598	7.55364	-0.307427	0.401194		5.54629	-1.03787	0.0654574		5.44335	-1.4108	6.04932e-05	down	8.8752	-0.191271	0.903272		3
PF3D7_1207800	conserved Plasmodium protein, unknown function	150.053	140.489	177.358	319.069	316.156	157.726	133.141	92.0955	73.1915	89.4472	81.3567	104.609	180.483	144.544	253.866	357.285	231.134	74.9497	42.1283	50.572	73.4099	67.6878	57.4373	155.967	317.613	127.654	81.3318	143.212	280.762	55.8833	66.1783	7.22486	-0.110701	0.819091		8.2249	-0.164838	0.986523		6.51993	-1.14568	0.000264867	down	6.20467	-0.298022	0.830872		4
PF3D7_1467600	conserved Plasmodium protein, unknown function	4262.8	3151.63	4079.24	2120.08	2522.84	1989.59	1437.38	1149.4	2213.76	1941	2071.97	3177.5	4126.51	4139.09	1411.53	2113.56	1726.22	688.354	602.759	610.312	1591.05	1348.92	1891.51	3831.22	2321.46	1525.46	2075.58	3814.36	1750.44	633.808	1610.49	11.9004	-0.00629517	0.990171		10.9915	-0.406518	0.986523		10.0763	-1.26582	6.32432e-06	down	10.8479	-0.36619	0.627389		3
PF3D7_1126800	alternative splicing factor SR-MG, putative	350.993	357.465	318.521	105.181	94.911	39.5792	53.6641	55.0181	101.342	123.948	156.152	357.959	288.044	376.418	51.6158	72.7682	62.4687	19.0662	21.0641	26.4353	94.3842	68.8965	86.156	342.326	100.046	49.4205	127.148	340.807	62.2842	22.1885	83.1455	8.41602	-0.0113092	0.975713		6.34279	-0.667768	0.233587		5.16207	-1.17604	0.000415668	down	6.71626	-0.61464	0.138172		3
PF3D7_1473700	nucleoporin NUP116/NSP116, putative	10215.3	8131.16	9017.53	1847.43	1533.33	854.201	826.02	558.553	1198.09	1097.65	1087.82	8318.04	9651.31	8309.8	914.337	1505.19	1205.65	458.903	275.454	303.432	882.417	876.315	1029.96	9121.34	1690.38	746.258	1127.85	8759.72	1208.39	345.93	929.563	13.1261	-0.0582794	0.88513		10.5012	-0.482916	0.732746		9.093	-1.09748	1.7955e-05	down	10.0066	-0.279037	0.73883		3
PF3D7_1327300	subpellicular microtubule protein 3	2835.34	2435.13	2890.82	1615.32	1766.11	938.085	1012.15	895.24	32940.7	34580.3	32336.7	1747.3	2278.83	2013.08	1035.48	1595.66	930.783	401.704	414.802	254.009	33295.1	27361.6	35031.5	2720.43	1690.72	948.49	33285.9	2013.07	1187.31	356.838	31896.1	11.2087	-0.433704	0.0956719		10.4909	-0.503761	0.465724		9.3502	-1.41063	4.18707e-11	down	14.9922	-0.0615455	0.990401		3
PF3D7_0205100	conserved Plasmodium protein, unknown function	173.539	159.22	200.282	192.734	212.267	108.695	116.838	112.428	170.03	164.838	161.401	106.243	209.653	170.141	174.862	258.95	174.912	63.1156	51.8502	40.2277	115.358	105.158	125.318	177.681	202.501	112.654	165.423	162.012	202.908	51.7312	115.278	7.40809	-0.119491	0.795761		7.66323	0.0187543	0.993956		6.36094	-1.10081	0.000448538	down	7.13289	-0.522279	0.371386		3
PF3D7_0201900	erythrocyte membrane protein 3	18769.6	14492.2	16975.7	3959.28	4232.52	2049.85	1910.17	1297.11	632.825	641.464	488.14	14540.6	17979.1	16994.5	3126.44	4622.42	2998.5	781.055	593.037	644.792	488.401	461.727	558.708	16745.8	4095.9	1752.38	587.477	16504.7	3582.45	672.961	502.945	14.0211	-0.0208954	0.962701		11.9066	-0.19216	0.986523		10.244	-1.37807	1.03974e-06	down	9.09067	-0.224574	0.887401		4
PF3D7_1149000	antigen 332, DBL-like protein	542.799	394.929	631.01	12108.2	11256.6	5317.19	4372.61	3099.55	704.891	661.909	475.018	259.888	513.193	341.787	7124.04	12895.7	9403.62	1938.17	1333.52	1542.44	510.873	549.963	503.882	522.913	11682.4	4263.12	613.939	371.623	9807.79	1604.71	521.573	8.80499	-0.488951	0.318391		13.3914	-0.252213	0.986523		11.5186	-1.40879	0.000257572	down	9.14913	-0.23545	0.939847		1
PF3D7_1222600	AP2 domain transcription factor AP2-G	529.751	413.661	505.532	131.036	95.5523	197.896	179.333	134.555	895.189	856.138	771.576	428.243	469.439	507.411	68.47	106.202	68.7155	113.082	50.2299	67.8124	626.232	526.998	655.307	482.981	113.294	170.595	840.968	468.364	81.1293	77.0414	602.846	8.89383	-0.045385	0.909295		6.60306	-0.442282	0.918222		6.95208	-1.08464	6.03702e-05	down	9.49567	-0.481136	0.239285		2
PF3D7_1413200	conserved Plasmodium protein, unknown function	232.255	198.245	224.413	126.335	156.475	87.4286	91.7045	102.262	209.44	224.896	229.636	192.873	262.521	257.47	103.232	154.059	70.7978	49.309	43.7486	24.1366	160.303	135.376	174.923	218.304	141.405	93.7983	221.324	237.621	109.363	39.0648	156.867	7.83265	0.125616	0.773326		6.97021	-0.318975	0.986523		6.0538	-1.24128	0.000125364	down	7.56297	-0.497434	0.375002		3
PF3D7_1415400	Btz domain-containing protein, putative	836.38	649.369	770.966	2385.67	2374.06	1632.79	1563.05	1349.74	471.804	458.737	450.086	675.054	838.61	804.028	1877.13	2490.51	1740.79	1018.4	675.673	544.798	356.562	316.682	428.169	752.238	2379.87	1515.19	460.209	772.564	2036.14	746.289	367.138	9.57441	0.0390898	0.923641		11.1085	-0.223032	0.986523		10.1431	-1.01662	4.62036e-05	down	8.69235	-0.326466	0.655427		4
PF3D7_1106800	pseudo-tyrosine kinase-like protein	540.19	415.222	493.466	1279.21	1154.32	829.981	891.911	653.639	510.089	477.904	442.213	416.801	564.239	495.366	969.113	1355.72	791.27	522.676	290.037	331.016	407.5	432.718	463.415	482.959	1216.77	791.844	476.735	492.135	1038.7	381.243	434.544	8.9294	0.0294201	0.943702		10.1392	-0.222402	0.986523		9.19609	-1.04194	3.97102e-05	down	8.83175	-0.13371	0.95065		4
PF3D7_0113000	glutamic acid-rich protein GARP	34884	27025.3	27593.1	15763.7	18292.2	1932.29	1438.06	1054.31	597.918	442.125	457.959	39246.3	38610.7	46133.8	16170.5	18936.8	21399.7	920.435	648.127	401.128	707.132	545.128	802.817	29834.1	17027.9	1474.89	499.334	41330.3	18835.7	656.563	685.026	15.1189	0.470218	0.177546		14.1302	0.145478	0.986523		10.0576	-1.16389	8.17827e-05	down	9.20989	0.454932	0.49654		4
PF3D7_0504700	centrosomal protein CEP120, putative	457.987	377.758	448.825	546.472	497	498.579	474.826	402.469	423.385	389.734	402.847	290.944	655.392	499.883	439.261	617.547	433.116	271.528	166.893	164.359	432.969	336.022	452.971	428.19	521.736	458.625	405.322	482.073	496.641	200.927	407.321	8.83014	0.176154	0.696292		8.99206	-0.0661412	0.990896		8.36534	-1.17755	0.000163694	down	8.66648	0.00613004	0.999815		4
PF3D7_0801900	lysine-specific histone demethylase, putative	3234.61	2383.62	2621.77	1182.85	1196.65	1093.45	1092.3	818.095	1209.35	1215.2	1070.76	3151.34	3217.71	3006.82	899.59	1246.24	795.434	663.371	443.967	371.244	859.945	825.549	1097.84	2746.67	1189.75	1001.28	1165.1	3125.29	980.421	492.861	927.777	11.5196	0.186214	0.582879		10.0836	-0.273892	0.986523		9.5451	-1.01505	4.37318e-05	down	10.0313	-0.328676	0.612015		3
PF3D7_1140700	chromo domain-containing protein CDP	3507.32	2634.94	3368.6	2404.48	2524.76	715.379	640.573	493.967	1185.7	974.975	921.168	2852.23	4012.57	3426.91	2000.38	2696.36	1861.57	367.517	230.085	244.814	978.3	921.037	1096.53	3170.29	2464.62	616.639	1027.28	3430.57	2186.1	280.805	998.622	11.6884	0.114143	0.778812		11.1832	-0.171286	0.986523		8.80968	-1.1232	3.97102e-05	down	9.98435	-0.0412674	0.996428		3
PF3D7_0113100	surface-associated interspersed protein 1.1 (SURFIN 1.1)	19.5721	23.4148	32.576	88.1406	80.1613	42.5328	46.1919	37.0774	66.4354	54.9462	59.0492	24.5177	38.2844	30.1134	95.8579	110.791	52.0572	18.4087	22.6845	19.5392	44.9449	56.8094	70.4912	25.1876	84.151	41.934	60.1436	30.9718	86.2355	20.2108	57.4152	4.81146	0.325102	0.561597		6.41267	0.0942963	0.98701		4.95756	-1.07927	0.00395052	down	5.87724	-0.0634559	0.991799		1
PF3D7_0202400	translation-enhancing factor	6409.2	4565.88	5216.99	13708.8	15949.5	8214.15	7089.1	5076.61	2843.21	2309.02	2481.38	5598.21	7019.71	7850.57	13211.5	16628.5	15311.1	4166.94	2837.18	2113.68	2984.34	2296.55	3027.21	5397.36	14829.2	6793.29	2544.53	6822.83	15050.4	3039.27	2769.36	12.577	0.338107	0.342457		13.8669	0.0213882	0.993956		12.2634	-1.15945	4.20045e-05	down	11.3756	0.121906	0.975286		4
PF3D7_0511500	RNA pseudouridylate synthase, putative	14041	10015.3	10600.5	6891.42	5816.51	4746.55	4983.29	3640.16	5748.35	5507.39	3949.74	14561.9	14445.1	11443.1	5613.48	8196.59	4503.99	3074.25	1633.28	1695.31	4161.89	4322.35	4715.08	11552.3	6353.96	4456.67	5068.49	13483.3	6104.69	2134.28	4399.77	13.6117	0.223006	0.561597		12.6049	-0.0568571	0.991736		11.6863	-1.06014	0.000159524	down	12.2089	-0.204175	0.90191		3
PF3D7_0501400	interspersed repeat antigen	46979.5	32626.1	36427.2	944.28	833.037	4086.11	3257.21	2086.5	26258.9	22991.8	23273.3	38939	50368.6	40976.8	581.468	972.865	764.2	1665.33	1082.37	641.344	21955.6	11849	28101.2	38677.6	888.658	3143.27	24174.6	43428.1	772.844	1129.68	20635.2	15.3252	0.167146	0.742246		9.69827	-0.200133	0.986523		11.061	-1.47427	1.12533e-05	down	14.4515	-0.228413	0.914948		2
PF3D7_1031000	ookinete surface protein P25	745.044	786.736	925.4	201.548	259.723	189.626	216.015	277.482	377.218	582.685	708.59	392.283	447.563	423.094	124.299	137.014	137.431	83.4966	196.059	139.073	251.691	328.769	210.168	819.06	230.635	227.708	556.164	420.98	132.915	139.543	263.543	9.27617	-0.959127	0.00138291		7.50601	-0.79599	0.15777		7.52062	-0.740431	0.0120442		8.67896	-1.07445	0.00151141	down	3
PF3D7_0827200	conserved Plasmodium protein, unknown function	60.0211	84.2931	90.489	34.6686	35.9123	40.7606	57.0606	41.2636	92.3339	95.8363	101.04	60.477	64.7188	81.3062	34.7617	22.2894	18.7406	30.2429	32.4064	26.4353	26.9669	59.2268	48.2995	78.2677	35.2905	46.3616	96.4033	68.834	25.2639	29.6949	44.8311	6.20067	-0.189003	0.669713		4.92016	-0.451763	0.986523		5.249	-0.642791	0.0591577		6.14195	-1.08281	0.00491195	down	2
PF3D7_1470950	small integral membrane protein 15, putative	434.5	474.539	513.977	125.747	209.061	138.232	103.253	91.4975	263.489	261.953	241.446	199.411	323.594	233.379	54.776	75.3905	104.114	63.1156	106.941	59.7669	148.318	151.089	142.288	474.339	167.404	110.994	255.629	252.128	78.0936	76.6078	147.232	8.50475	-0.901683	0.00256393		6.93957	-1.13963	0.00762161	down	6.55153	-0.572413	0.0676828		7.65414	-0.796212	0.0473308		3
PF3D7_0518800	secreted ookinete protein, putative	140.919	188.879	200.282	44.0703	63.4878	46.668	52.9848	54.4201	85.5778	92.0029	98.4153	114.416	115.765	72.2722	23.1744	25.5672	39.5635	11.1767	21.0641	20.6885	46.443	73.7313	33.9402	176.693	53.7791	51.3576	91.9987	100.818	29.435	17.6431	51.3715	7.1164	-0.802173	0.025938		5.37876	-0.939602	0.229242		5.10854	-1.62518	6.64866e-05		6.1636	-0.830338	0.125796		3
PF3D7_1131600	kelch domain-containing protein, putative	125.261	167.025	193.043	49.3588	54.5097	31.8996	38.0404	37.0774	83.3257	89.4472	74.7957	71.9186	152.226	93.3516	24.2278	38.023	10.4114	15.1214	9.72191	5.74681	14.9816	50.7658	44.3834	161.777	51.9342	35.6725	82.5229	105.832	24.2208	10.1967	36.7103	7.06398	-0.589014	0.157227		5.25087	-0.957981	0.300506		4.51945	-1.71093	0.000309429		5.89764	-1.14569	0.0305066		3
PF3D7_1210200	zinc finger protein, putative	156.577	167.025	147.195	29.9678	32.7058	24.2201	36.6818	32.8912	106.972	115.004	158.777	106.243	91.1533	106.903	14.7474	28.8451	16.6583	12.4916	16.2032	10.3443	86.8934	118.454	96.5991	156.932	31.3368	31.2644	126.918	101.433	20.0836	13.013	100.649	7.01327	-0.637252	0.0283103		4.68427	-0.533661	0.947393		4.4685	-1.29551	0.0010961		6.83014	-0.32439	0.676295		3
PF3D7_1403000	radial spoke protein 3, putative	118.737	120.196	148.402	63.4613	71.8246	32.4904	30.5682	29.3031	84.4518	79.2247	72.1712	109.512	94.7994	102.386	63.203	66.8681	62.4687	14.464	17.8235	10.3443	46.443	45.931	50.9103	129.112	67.6429	30.7872	78.6159	102.232	64.1799	14.2106	47.7614	6.8539	-0.348799	0.279502		6.04246	-0.0661556	0.989212		4.49178	-1.13964	0.00304598		5.98159	-0.721232	0.106748		3
PF3D7_0607100	MYND-type zinc finger protein, putative	50.8874	54.6344	61.5325	21.7414	26.9342	21.2664	21.0581	22.7249	52.9231	28.112	23.6197	44.1319	57.4266	52.6985	13.694	18.3559	14.576	5.91708	8.10159	12.643	20.9743	30.2178	30.024	55.6848	24.3378	21.6831	34.8849	51.419	15.542	8.88722	27.072	5.74287	-0.102405	NA		4.31759	-0.60159	0.986523		3.93406	-1.35839	0.00514958		4.95319	-0.372998	0.818649		3
PF3D7_1369300	conserved Plasmodium protein, unknown function	103.08	103.025	95.315	25.267	30.1407	15.9498	21.7374	19.1367	41.6629	37.0567	48.5516	80.0912	86.5956	91.8459	10.5338	18.3559	8.32915	6.57454	6.48127	10.3443	41.9485	35.0526	40.4672	100.473	27.7038	18.9413	42.4237	86.1776	12.4063	7.80003	39.1561	6.5442	-0.218059	0.564624		4.3259	-0.997439	0.193348		3.741	-1.29571	0.00706929		5.35014	-0.11932	0.980419		3
PF3D7_0829500	conserved Plasmodium protein, unknown function	23.4865	29.6587	22.9239	10.5769	14.1084	28.946	42.7954	37.0774	55.1751	62.6131	57.737	29.4213	31.9036	30.1134	11.5872	14.4225	12.4937	21.0385	14.5829	13.7924	44.9449	45.931	44.3834	25.3564	12.3426	36.2729	58.5084	30.4794	12.8345	16.4712	45.0864	4.80312	0.285942	NA		3.65404	0.0919874	0.990896		4.72094	-1.06728	0.00452941		5.69481	-0.373941	0.725104		2
PF3D7_1311100	meiosis-specific nuclear structural protein 1, putative	152.662	145.171	147.195	41.7199	60.2813	27.7645	27.1717	29.9011	46.167	57.5018	73.4835	181.431	179.572	207.783	52.6692	56.379	29.152	17.7513	14.5829	1.14936	61.4246	59.2268	65.2697	148.343	51.0006	28.2791	59.0507	189.595	46.0667	11.1612	61.9737	7.40062	0.350933	0.256188		5.60091	-0.0579444	0.991736		4.3016	-1.23947	0.00236152		5.91915	0.0774466	0.990401		3
PF3D7_1444900	conserved protein, unknown function	18.2673	23.4148	24.1304	65.2241	60.2813	8.27027	10.8687	13.7545	12.3863	16.6116	38.0539	37.5938	25.5229	34.6304	124.299	60.968	77.0447	24.3258	40.508	22.9873	32.9596	35.0526	19.5809	21.9375	62.7527	10.9645	22.3506	32.5824	87.4373	29.2737	29.1977	4.76871	0.548431	NA		6.23065	0.476403	0.986523		4.33049	1.37458	0.00513217		4.68785	0.402471	0.871939		3
PF3D7_0213800	conserved protein, unknown function	33.9249	57.7564	30.163	51.7092	43.6078	8.27027	7.47222	12.5585	14.6383	26.8342	20.9953	39.2283	30.9921	30.1134	71.6301	49.1677	56.2218	17.7513	34.0267	18.3898	17.9779	21.7568	15.6647	40.6148	47.6585	9.43366	20.8226	33.4446	59.0065	23.3892	18.4665	5.21061	-0.270833	NA		5.73694	0.300929	0.986523		4.03663	1.22386	0.00808517		4.29606	-0.156503	0.983934		3
PF3D7_1035300	glutamate-rich protein GLURP	65.2403	96.781	38.6086	15.2777	12.1845	963.487	885.798	711.049	27645	27494.8	26059.1	13.0761	30.0806	10.5397	6.3203	5.90013	10.4114	642.332	364.572	790.761	27199.1	24495.7	27962.8	66.8766	13.7311	853.444	27066.3	17.8988	7.54396	599.222	26552.6	5.40557	-1.83924	0.00796526		3.41109	-0.957797	0.986523		9.50449	-0.508966	0.4237		14.7105	-0.0276483	0.997165		2
PF3D7_0604100	AP2 domain transcription factor	56.1066	113.952	39.8151	38.7819	36.5536	5677.54	6098.69	5241.67	7660.34	7185.17	9198.55	11.4416	28.2575	13.551	25.2812	30.1562	31.2343	5426.62	4198.25	5219.26	8457.12	7481.92	7150.94	69.9579	37.6677	5672.63	8014.69	17.7501	28.8906	4948.04	7696.66	5.45464	-1.90834	0.00239463		5.05655	-0.388653	0.986523		12.3746	-0.19705	0.75672		12.9395	-0.0584192	0.996428		2
PF3D7_0501600	rhoptry-associated protein 2	30.0105	70.2443	16.8913	8.81406	12.8258	2311.54	2575.88	2350.23	15508.7	16356.1	17343.4	4.90354	14.5845	6.02268	8.42707	5.90013	8.32915	2599.57	3435.08	5302.01	19339.8	16726.1	15418	39.0487	10.8199	2412.55	16402.7	8.50358	7.55212	3778.89	17161.3	4.57144	-2.09486	0.0084283		3.19944	-0.556468	0.986523		11.5961	0.64732	0.319737		14.0346	0.06522	0.996428		2
PF3D7_0423400	apical asparagine-rich protein AARP	44.3634	67.1223	34.9891	4.70083	12.1845	1333.88	1366.74	1408.34	9839.19	10082	10266.7	14.7106	13.673	10.5397	4.21354	7.86684	8.32915	1539.76	1442.08	1924.03	12043.7	10924.3	11521.4	48.8249	8.44268	1369.65	10062.6	12.9744	6.80318	1635.29	11496.5	4.94952	-1.90171	0.00884611		2.93035	-0.320571	0.986523		10.5531	0.255793	0.718805		13.396	0.192184	0.982183		2
PF3D7_0818100	C3H1-type zinc finger protein CZIF2	30.0105	54.6344	48.2608	101.656	90.422	73.251	67.9293	69.9686	15914.1	15841.1	15317.4	9.80709	24.6114	13.551	69.5233	85.2241	64.5509	59.1708	30.7861	67.8124	17203.4	16241.4	16923.1	44.3019	96.0388	70.383	15690.9	15.9898	73.0994	52.5898	16789.3	4.91389	-1.34334	0.0014086		6.40206	-0.36119	0.986523		5.94219	-0.36998	0.196489		13.9873	0.0976022	0.960931		1
PF3D7_1471600	apical polar ring protein APR2, putative	69.1547	49.9515	76.0107	39.3695	48.0968	25.9923	33.2853	41.2636	57.4272	38.3345	66.9224	32.6903	56.515	42.1588	21.0677	32.1229	6.24687	16.4363	19.4438	20.6885	14.9816	29.0091	31.3294	65.039	43.7331	33.5137	54.2281	43.788	19.8125	18.8562	25.1067	5.76589	-0.546103	NA		4.98972	-0.953334	0.263533		4.71067	-0.853728	0.042161		5.30988	-1.09255	0.0544178		3
PF3D7_1325200	lactate dehydrogenase, putative	1351.78	1456.4	1665	488.887	582.292	367.436	379.725	383.93	775.83	798.636	875.24	715.917	1055.55	769.398	133.78	292.384	366.483	146.612	238.187	201.138	422.482	545.128	497.355	1491.06	535.589	377.031	816.569	846.957	264.216	195.312	488.322	10.1911	-0.813288	0.00485471		8.6435	-1.03588	0.0105442		8.16074	-0.964067	0.000530202		9.34971	-0.740498	0.0499165		3
PF3D7_1431100	PhIL1 interacting protein PIP2	2025.06	2122.94	2455.27	656.354	719.528	510.394	511.507	521.476	1305.06	1380.04	1468.36	1191.56	1388.26	1139.79	235.958	450.376	358.154	232.081	388.876	265.503	720.616	941.585	841.979	2201.09	687.941	514.459	1384.49	1239.87	348.163	295.487	834.727	10.7486	-0.826768	0.000196564		9.01695	-0.976192	0.000298523		8.66168	-0.818231	0.000163694		10.1158	-0.728704	0.00460293		3
PF3D7_1220000	female development protein FD4, putative	28.7057	15.6098	41.0217	11.1645	10.2607	6.49807	8.15151	5.98023	13.5123	12.7782	10.4976	8.17257	20.9653	19.5737	6.3203	6.5557	4.16458	2.62982	4.86096	4.59745	5.99265	8.46097	9.13775	28.4457	10.7126	6.8766	12.2627	16.2372	5.68019	4.02941	7.86379	4.48165	-0.781162	NA		3.03499	-0.831481	0.986523		2.44705	-0.880928	0.253398		3.33102	-0.632289	0.782541		3
PF3D7_1204400	sexual stage-specific protein G37, putative	66.5451	88.9761	104.967	15.2777	19.2387	9.45174	24.4545	19.7347	31.5287	53.6683	39.3661	42.4974	65.6304	49.6871	9.48046	22.2894	10.4114	5.25963	12.9625	6.89618	23.9706	24.1742	15.6647	86.8294	17.2582	17.8803	41.521	52.605	14.0604	8.37279	21.2698	6.12344	-0.700094	NA		3.96895	-0.160953	0.986523		3.71442	-1.23314	0.0228502		4.97248	-0.961105	0.16091		2
PF3D7_1103500	CPW-WPC family protein	254.437	257.562	300.423	83.4398	112.226	83.2935	72.6843	75.9489	128.367	113.726	171.899	132.396	207.829	164.118	31.6015	65.557	77.0447	32.8727	55.0908	41.3771	61.4246	101.532	74.4074	270.808	97.8328	77.3089	137.997	168.114	58.0677	43.1135	79.1212	7.77782	-0.676457	0.0332946		6.28448	-0.784466	0.231851		5.91196	-0.893297	0.00638972		6.76234	-0.79196	0.0735999		3
PF3D7_0314700	RING finger protein RNF1	3629.97	3563.73	3740.21	2235.83	2235.54	840.614	853.192	724.803	1300.56	1438.82	1408	1752.2	2503.98	1934.79	1246.15	1751.68	1507.58	441.152	476.374	341.361	798.52	878.733	823.703	3644.63	2235.69	806.203	1382.46	2063.66	1501.8	419.629	833.652	11.4788	-0.818723	9.55435e-05		10.8679	-0.572883	0.110037		9.25955	-0.943803	4.35451e-06		10.1138	-0.729125	0.00247213		3
PF3D7_0422300	alpha tubulin 2	28527	30688.9	28664.5	9480.99	11071.2	8999.83	8768.31	7196.6	14973.9	14941.5	15998.4	14463.8	19367.3	14939.3	4515.86	6272.49	9768.02	5546.28	6691.92	6650.21	8603.94	10170.1	9124.7	29293.5	10276.1	8321.58	15304.6	16256.8	6852.12	6296.14	9299.58	14.4752	-0.849348	0.000231539		13.0641	-0.586187	0.188243		12.8354	-0.402693	0.0761726		13.5866	-0.718664	0.00833044		3
PF3D7_1425600	zinc finger protein, putative	178.758	168.586	161.674	45.8331	43.6078	42.5328	52.3055	52.028	67.5614	99.6698	95.7909	93.1673	114.853	117.442	24.2278	35.4008	12.4937	27.6131	19.4438	25.286	47.9412	68.8965	60.0481	169.673	44.7204	48.9554	87.674	108.488	24.0408	24.1143	58.9619	7.11977	-0.637064	0.019056		5.10352	-0.731036	0.329121		5.1912	-0.971596	0.00223892		6.1961	-0.555431	0.26163		2
PF3D7_0414500	male development protein MD5, putative	2316.03	2394.55	2513.18	803.843	1054.28	600.776	540.717	533.436	992.027	989.031	978.905	1397.51	1823.98	1400.27	353.937	572.968	543.477	259.037	403.459	245.964	582.785	767.531	650.086	2407.92	929.062	558.31	986.654	1540.59	490.127	302.82	666.801	10.9471	-0.642726	0.00836654		9.47085	-0.92374	0.00356732		8.75009	-0.896383	0.000125582		9.69127	-0.564166	0.0934578		3
PF3D7_0510800	WD repeat-containing protein, putative	182.673	199.806	212.347	59.9356	71.8246	42.5328	50.947	48.4398	108.098	118.837	102.352	68.6496	180.483	108.408	35.8151	59.6568	49.9749	21.696	35.647	21.8379	53.9338	82.1923	60.0481	198.275	65.8801	47.3065	109.762	119.18	48.4823	26.3936	65.3914	7.31041	-0.70376	0.0455197		5.83747	-0.426489	0.986523		5.2036	-0.897343	0.0187316		6.45248	-0.739614	0.16091		3
PF3D7_0525900	NIMA related kinase 2	122.652	167.025	202.695	42.8951	60.9226	40.7606	35.3232	50.8319	176.786	178.894	173.211	88.2638	114.853	114.431	20.0143	34.7452	41.6458	15.7789	27.5454	33.3315	98.8787	100.323	118.791	164.124	51.9089	42.3053	176.297	105.849	32.1351	25.5519	105.997	7.07667	-0.625477	0.0406354		5.39307	-0.730666	0.395079		5.08443	-0.810184	0.0199863		7.14106	-0.733179	0.0521252		3
PF3D7_1430800	PhIL1 interacting protein PIP3	891.182	941.273	878.346	186.271	202.007	191.398	198.354	193.759	373.84	401.235	465.833	609.674	580.646	495.366	101.125	163.237	127.02	99.2755	168.513	140.222	226.222	262.29	237.582	903.6	194.139	194.504	413.636	561.895	130.46	136.004	242.031	9.51717	-0.684534	0.0014086		7.34251	-0.552364	0.251653		7.36854	-0.552735	0.0137886		8.35682	-0.770148	0.00247213		2
PF3D7_1367200	CLAMP domain-containing protein, putative	53.497	78.0492	80.8368	19.3909	23.0865	13.5869	13.5859	16.7446	37.1588	37.0567	47.2394	34.3248	57.4266	40.6531	6.3203	14.4225	10.4114	7.88945	8.10159	10.3443	20.9743	37.47	28.7187	70.7943	21.2387	14.6391	40.4849	44.1348	10.3848	8.77843	29.0543	5.8446	-0.639767	NA		3.98292	-0.954201	0.480222		3.54952	-0.755951	0.145799		5.11976	-0.45708	0.685677		3
PF3D7_1403200	EGF domain-containing protein, putative	258.352	290.343	232.858	71.1001	87.2155	62.027	72.005	67.5766	111.476	141.838	157.465	127.492	191.422	149.061	38.9752	50.4789	60.3864	33.5301	69.6737	49.4226	82.3989	96.6968	74.4074	260.518	79.1578	67.2029	136.926	155.992	49.9468	50.8755	84.501	7.70221	-0.71846	0.00473781		6.0124	-0.697156	0.209031		5.8836	-0.48402	0.0932384		6.79069	-0.688878	0.0612348		3
PF3D7_1346700	6-cysteine protein P48/45	1006.01	1253.47	1360.95	368.428	395.676	205.575	259.49	335.491	631.699	667.021	725.649	609.674	903.329	778.432	182.235	262.883	191.571	132.806	267.353	194.242	356.562	559.633	365.51	1206.81	382.052	266.852	674.79	763.812	212.23	198.134	427.235	9.94443	-0.657177	0.0205763		8.215	-0.835311	0.0654574		7.86104	-0.452971	0.110601		9.10594	-0.656953	0.0856157		3
PF3D7_0515600	gamete egress protein GEP, putative	596.296	569.759	608.086	227.99	203.289	219.753	205.146	215.886	317.539	270.897	317.553	302.385	418.393	316.191	95.8579	118.658	127.02	184.745	155.551	187.346	173.787	207.898	242.803	591.38	215.64	213.595	301.996	345.657	113.845	175.88	208.163	8.87196	-0.763371	0.000118267		7.36407	-0.935072	0.000246648		7.60539	-0.270187	0.199527		7.9948	-0.533731	0.0552611		3
PF3D7_1471500	transmembrane protein 43, putative	69.1547	103.025	92.902	40.5447	33.3471	63.2085	58.4192	72.9588	92.3339	97.1141	132.533	27.7867	76.5687	46.6758	9.48046	23.6005	22.9052	36.8174	63.1924	50.572	83.8971	65.2704	66.5751	88.3605	36.9459	64.8621	107.327	50.3438	18.662	50.1939	71.9142	6.11587	-0.769286	0.121722		4.79722	-0.993623	0.525042		5.84619	-0.400239	0.391352		6.48576	-0.57925	0.571045		2
PF3D7_1030900	ookinete surface protein P28	73.0691	115.513	131.511	26.4422	54.5097	27.1738	31.2475	38.8715	69.8135	72.8356	93.1665	53.939	79.3033	46.6758	11.5872	23.6005	33.3166	13.1491	22.6845	25.286	67.4173	62.8529	61.3535	106.698	40.476	32.4309	78.6052	59.9727	22.8348	20.3732	63.8746	6.38085	-0.803877	0.0417866		4.98438	-0.896976	0.417696		4.72258	-0.738936	0.0848345		6.15461	-0.298272	0.863136		3
PF3D7_0504500	MOLO1 domain-containing protein, putative	253.132	363.709	395.738	109.294	104.53	101.015	93.7424	119.605	173.408	215.951	253.255	174.893	276.194	189.715	45.2955	79.3239	83.2915	63.773	74.5347	94.2477	136.333	152.298	117.485	337.527	106.912	104.787	214.205	213.601	69.3037	77.5185	135.372	8.10624	-0.645111	0.0204956		6.4612	-0.641054	0.391135		6.51022	-0.450098	0.120281		7.44946	-0.658231	0.0882663		3
PF3D7_1319000	conserved Plasmodium protein, unknown function	314.458	330.928	332.999	314.956	315.515	351.487	320.626	263.728	229.709	224.896	224.387	135.665	231.529	182.186	189.609	258.294	233.216	236.026	197.679	166.658	166.296	158.341	150.12	326.129	315.235	311.947	226.331	183.127	227.04	200.121	158.252	7.99225	-0.812145	0.000856783		8.08288	-0.469958	0.505206		8.00019	-0.629859	0.00396034		7.58715	-0.517541	0.150396		4
PF3D7_1250100	osmiophilic body protein G377	43.0586	43.7075	50.6738	49.3588	40.4013	10.0425	19.0202	18.5387	30.4026	37.0567	51.176	22.8832	33.7267	25.5964	46.3489	36.7119	47.8926	6.57454	6.48127	9.1949	23.9706	12.0871	15.6647	45.8133	44.88	15.8671	39.5451	27.4021	43.6511	7.4169	17.2408	5.19408	-0.708937	NA		5.46811	-0.0719465	0.990896		3.54127	-1.10265	0.0386093		4.82746	-1.21503	0.0465272		3
PF3D7_1471700	conserved Plasmodium protein, unknown function	23.4865	35.9026	43.4347	30.5554	37.8362	12.9961	20.3788	25.715	27.0246	26.8342	49.8638	29.4213	34.6382	18.0681	21.0677	30.8118	14.576	17.0938	14.5829	14.9417	11.9853	21.7568	13.0539	34.2746	34.1958	19.6966	34.5742	27.3758	22.1518	15.5395	15.5987	4.94604	-0.296535	NA		4.81628	-0.52797	0.986523		4.13898	-0.318488	0.559386		4.64883	-1.12061	0.126631		3
PF3D7_1221400	inner membrane complex protein 1h, putative	424.062	393.368	582.749	165.117	169.301	160.68	146.727	160.27	307.404	338.622	364.793	223.928	402.897	264.998	76.897	134.392	72.8801	63.1156	102.08	108.04	280.156	271.96	221.917	466.726	167.209	155.892	336.94	297.275	94.723	91.0786	258.011	8.57743	-0.644493	0.09664		7.03305	-0.786927	0.438467		6.9482	-0.795112	0.0267407		8.21663	-0.384999	0.716014		3
PF3D7_1351600	glycerol kinase	699.376	663.418	655.14	528.844	627.182	271.147	243.187	214.69	397.486	419.124	539.316	325.268	422.951	278.549	323.389	393.342	670.497	155.159	243.048	186.197	329.596	288.882	223.222	672.645	578.013	243.008	451.975	342.256	462.409	194.801	280.567	8.98712	-0.968122	0.000534563		9.02295	-0.33947	0.986523		7.77416	-0.335281	0.240667		8.51677	-0.688634	0.0624523		3
PF3D7_1451600	LCCL domain-containing protein	65.2403	74.9272	72.3912	30.5554	28.8581	62.6178	53.6641	44.8517	88.9559	100.948	77.4201	26.1522	61.9842	39.1474	14.7474	15.0781	8.32915	42.7345	32.4064	26.4353	50.9375	89.4446	75.7128	70.8529	29.7068	53.7112	89.1078	42.428	12.7182	33.8587	72.0316	5.82376	-0.681346	0.101985		4.40684	-1.12752	0.174426		5.45236	-0.630441	0.0841902		6.33217	-0.297461	0.830841		2
PF3D7_1023100	dynein heavy chain, putative	104.384	68.6833	88.0759	69.9249	61.5639	24.8108	24.4545	20.3328	30.4026	34.5011	43.3027	47.4009	58.3381	57.2155	45.2955	68.1792	58.3041	12.4916	9.72191	12.643	22.4724	16.9219	14.3593	87.0479	65.7444	23.1994	36.0688	54.3182	57.2596	11.6188	17.9179	6.14329	-0.676384	0.0498944		5.94256	-0.184446	0.986523		4.12177	-0.961245	0.0252903		4.75453	-1.01628	0.093268		3
PF3D7_1466200	homeodomain-like protein HDP1	2295.15	1924.69	2300.83	1984.93	1769.32	1362.23	1279.79	1158.97	2029.09	1901.39	1885.64	1121.28	1810.3	1436.41	1261.95	1769.38	1145.26	790.26	536.325	666.63	1188.04	1338.04	1445.07	2173.56	1877.12	1267	1938.71	1456	1392.2	664.405	1323.72	10.8256	-0.575751	0.0157005		10.6748	-0.426613	0.709018		9.91543	-0.925371	2.45116e-05		10.6717	-0.550246	0.0791416		3
PF3D7_0903800	LCCL domain-containing protein	20.8769	28.0977	28.9565	14.6901	17.3149	7.0888	12.2273	11.3624	21.3944	31.9454	23.6197	14.7106	20.0537	12.0454	22.1211	18.3559	8.32915	4.60218	0	4.59745	13.4835	20.5481	16.9701	25.977	16.0025	10.2262	25.6532	15.6032	16.2687	3.06654	17.0005	4.37783	-0.688778	NA		4.01218	0.125726	0.989212		2.73256	-1.50481	0.0352491		4.4146	-0.575637	0.699767		3
PF3D7_1234700	upregulated in late gametocytes ULG8	190.502	238.83	223.206	86.3778	94.2697	77.9769	85.5909	65.7825	103.594	148.227	157.465	153.644	198.714	132.499	49.509	72.1127	39.5635	47.9941	51.8502	28.7341	80.9007	91.862	103.126	217.513	90.3238	76.4501	136.429	161.619	53.7284	42.8595	91.9629	7.56656	-0.411404	0.162489		6.17045	-0.672127	0.263533		5.89857	-0.833387	0.00382145		6.83536	-0.560673	0.195628		3
PF3D7_0721700	secreted ookinete protein, putative	365.346	516.685	503.119	172.168	214.832	129.961	153.52	173.427	264.616	284.953	279.5	254.984	384.667	264.998	71.6301	112.102	149.925	95.3308	106.941	154.015	205.248	186.141	202.336	461.717	193.5	152.303	276.356	301.55	111.219	118.762	197.909	8.57604	-0.603843	0.0304465		7.25134	-0.835062	0.0654574		7.08249	-0.366538	0.199474		7.88955	-0.482271	0.318928		3
PF3D7_0216000	SNF2-like chromatin remodeling ATPase, putative	434.5	412.1	428.314	175.106	193.67	291.822	282.586	223.66	489.82	389.734	477.642	259.888	285.31	242.413	99.0181	170.448	116.608	186.717	179.855	121.832	334.09	351.735	340.708	424.971	184.388	266.023	452.399	262.537	128.691	162.802	342.177	8.42523	-0.691065	0.00412742		7.29038	-0.487521	0.556968		7.74424	-0.703835	0.00205823		8.63404	-0.402934	0.332467		2
PF3D7_1455000	protein phosphatase PPM3, putative	217.903	237.269	285.945	72.2753	82.7265	93.9267	86.9495	73.5568	246.599	244.063	257.192	140.568	200.537	161.107	24.2278	56.379	41.6458	43.392	72.9143	60.9162	161.801	180.098	194.504	247.039	77.5009	84.811	249.285	167.404	40.7509	59.0742	178.801	7.69503	-0.548553	0.0399911		5.88572	-0.879439	0.0654574		6.16877	-0.575765	0.0361811		7.74176	-0.477367	0.237937		2
PF3D7_0311700	plasmepsin VI	752.873	900.687	985.726	294.39	324.493	190.807	205.826	184.191	353.571	353.955	423.842	413.532	760.218	597.751	143.26	227.483	179.077	107.822	129.625	167.807	260.68	313.056	276.743	879.762	309.441	193.608	377.123	590.501	183.273	135.085	283.493	9.52186	-0.568484	0.0269603		7.94461	-0.743871	0.0711352		7.3606	-0.5296	0.0402031		8.36767	-0.409474	0.394209		3
PF3D7_1216700	perforin-like protein 2	82.2028	99.9029	103.761	87.553	85.933	66.1622	41.4369	46.6458	79.9477	60.0574	83.9811	47.4009	74.7457	49.6871	61.0963	88.5019	72.8801	43.392	30.7861	37.929	37.454	43.5136	40.4672	95.2888	86.743	51.4149	74.6621	57.2779	74.1594	37.369	40.4783	6.2533	-0.695888	0.0399911		6.33004	-0.208322	0.986523		5.47223	-0.426953	0.200261		5.84725	-0.87986	0.0521355		3
PF3D7_0722800	conserved protein, unknown function	172.234	193.562	185.804	44.0703	37.8362	51.3938	48.9091	57.4102	86.7038	112.448	114.162	94.8018	152.226	129.488	15.8008	44.5787	20.8229	31.5578	25.9251	24.1366	79.4026	74.94	84.8506	183.867	40.9532	52.571	104.438	125.505	27.0675	27.2065	79.7311	7.2732	-0.530655	0.0724432		5.0879	-0.464957	0.986523		5.31791	-0.919201	0.00415068		6.52489	-0.386201	0.590187		2
PF3D7_1456400	conserved Plasmodium protein, unknown function	31.3153	34.3416	25.3369	24.0918	14.7497	18.3127	21.7374	16.7446	27.0246	25.5564	30.1807	26.1522	18.2307	28.6077	20.0143	14.4225	14.576	8.5469	6.48127	6.89618	8.98897	24.1742	19.5809	30.3313	19.4207	18.9316	27.5872	24.3302	16.3376	7.30812	17.5814	4.77245	-0.348895	NA		4.16021	-0.255252	0.986523		3.71368	-1.31661	0.0105114		4.49725	-0.617036	0.593362		3
PF3D7_1453500	NAD(P) transhydrogenase, putative	146.138	173.269	179.771	45.8331	47.4555	37.807	31.2475	35.2833	58.5532	70.28	115.474	117.685	138.553	114.431	20.0143	33.4341	35.3989	17.0938	35.647	21.8379	43.4467	54.392	41.7726	166.393	46.6443	34.7793	81.4357	123.556	29.6158	24.8596	46.5371	7.17966	-0.420035	0.197588		5.25286	-0.672002	0.561847		4.89818	-0.591145	0.107458		5.99969	-0.792703	0.0854958		3
PF3D7_1426500	ABC transporter G family member 2	156.577	238.83	199.076	42.3075	51.3033	105.151	98.4975	101.664	122.737	173.783	203.392	120.954	144.022	121.959	23.1744	43.9232	31.2343	63.773	93.9785	55.1694	121.351	123.288	108.348	198.161	46.8054	101.771	166.637	128.979	32.7773	70.9736	117.662	7.35376	-0.605275	0.0303004		5.31438	-0.454839	0.986523		6.43249	-0.555661	0.0399806		7.15127	-0.4972	0.271637		2
PF3D7_0918400	conserved Plasmodium protein, unknown function	129.176	129.562	149.608	71.6877	64.1291	34.8533	36.6818	43.6556	61.9313	84.336	61.6736	71.9186	143.111	94.8573	35.8151	46.5454	29.152	23.6683	27.5454	25.286	37.454	49.5571	53.5211	136.115	67.9084	38.3969	69.3136	103.296	37.1708	25.4999	46.8441	6.90334	-0.363216	0.268194		5.71533	-0.80084	0.148784		4.99767	-0.612964	0.0764643		5.85994	-0.554218	0.357014		3
PF3D7_1128600	CCR4-NOT transcription complex subunit 2, putative	240.084	276.294	255.782	78.1514	102.607	60.2548	55.702	63.9884	159.895	187.839	194.206	204.314	175.926	161.107	53.7226	70.8015	58.3041	49.309	68.0534	37.929	106.369	101.532	120.096	257.387	90.3789	59.9818	180.647	180.449	60.9427	51.7638	109.332	7.77425	-0.514164	0.0424875		6.24147	-0.540632	0.525042		5.80407	-0.249217	0.413655		7.17981	-0.722528	0.0263263		3
PF3D7_0315600	male development protein MD3, putative	866.391	842.931	804.749	312.018	281.527	424.147	364.101	327.118	706.017	642.742	586.555	400.456	619.842	415.565	146.42	229.449	233.216	324.125	265.732	240.217	470.423	465.354	607.008	838.023	296.772	371.789	645.105	478.621	203.029	276.691	514.261	9.36265	-0.799563	0.000937514		7.96521	-0.55473	0.336522		8.34092	-0.418935	0.0789917		9.17912	-0.327327	0.537018		2
PF3D7_1207300	LIMP protein, putative	63.9355	79.6102	72.3912	22.9166	28.2168	23.0386	16.9823	21.5288	48.419	57.5018	36.7417	34.3248	60.1612	57.2155	20.0143	24.2561	18.7406	9.86181	16.2032	17.2404	14.9816	36.2613	31.3294	71.9789	25.5667	20.5166	47.5542	50.5671	21.0037	14.4351	27.5241	5.93718	-0.479132	NA		4.54134	-0.237635	0.986523		4.12729	-0.593778	0.194823		5.23032	-0.765161	0.238242		3
PF3D7_0309100	OMD protein, putative	304.02	309.075	395.738	170.993	190.463	302.456	294.813	285.855	388.478	365.456	338.549	160.182	276.194	195.737	86.3775	174.382	122.855	190.662	181.476	188.495	271.167	290.091	288.492	336.278	180.728	294.375	364.161	210.705	127.871	186.878	283.25	8.09535	-0.658353	0.0115756		7.26959	-0.473466	0.725138		7.91065	-0.653357	0.00567513		8.33854	-0.362492	0.483607		2
PF3D7_1214800	conserved Plasmodium protein, unknown function	48.2778	49.9515	61.5325	27.6174	32.7058	34.2626	33.9646	39.4695	29.2766	34.5011	51.176	40.8629	40.1074	28.6077	21.0677	30.8118	22.9052	26.9556	27.5454	29.8834	22.4724	22.9655	11.7485	53.2539	30.1616	35.8989	38.3179	36.526	24.9282	28.1282	19.0622	5.48832	-0.538291	NA		4.78371	-0.223143	0.986523		5.00061	-0.35809	0.346871		4.84248	-0.999594	0.097028		2
PF3D7_0522900	zinc finger protein, putative	304.02	327.807	358.336	96.3671	89.1394	77.9769	84.9116	105.252	208.314	245.341	271.626	166.72	259.787	228.862	48.4557	62.9347	37.4812	57.8559	37.2673	45.9745	181.278	221.194	211.474	330.054	92.7533	89.3801	241.761	218.456	49.6238	47.0326	204.648	8.09938	-0.582782	0.0179407		6.15357	-0.830199	0.0654574		6.09183	-0.875713	0.00106649		7.80222	-0.235394	0.77262		3
PF3D7_1014200	male gamete fusion factor HAP2	24.7913	21.8538	25.3369	5.87604	9.61936	4.72587	4.07576	8.37232	20.2684	19.1673	18.3709	19.6142	25.5229	12.0454	2.10677	6.5557	6.24687	1.31491	1.62032	5.74681	10.4871	15.7132	10.4431	23.994	7.7477	5.72465	19.2688	19.0608	4.96978	2.89401	12.2145	4.4281	-0.293992	NA		2.66874	-0.62044	0.986523		2.10746	-1.09036	0.211315		3.97652	-0.646617	0.709579		3
PF3D7_1245600	kinesin-15, putative	61.3259	73.3662	76.0107	21.1538	29.4994	13.5869	18.3409	14.3525	49.545	74.1134	70.859	50.6699	80.2149	52.6985	9.48046	21.6338	16.6583	11.1767	3.24064	4.59745	46.443	35.0526	32.6348	70.2343	25.3266	15.4268	64.8392	61.1944	15.9242	6.33827	38.0435	6.03814	-0.16727	NA		4.36635	-0.615723	0.985634		3.44394	-1.05629	0.0481572		5.68486	-0.77262	0.180288		3
PF3D7_1428400	WD and tetratricopeptide repeats protein 1, putative	570.2	482.344	526.043	189.796	188.539	198.487	196.316	173.427	369.336	362.9	396.286	294.213	429.332	337.27	73.7369	168.481	131.184	121.629	113.422	80.4554	305.625	282.838	318.516	526.195	189.168	189.41	376.174	353.605	124.467	105.169	302.326	8.78103	-0.567112	0.0424875		7.29294	-0.590988	0.440203		7.20251	-0.841688	0.00161874		8.40621	-0.315538	0.659949		2
PF3D7_1477600	surface-associated interspersed protein 14.1 (SURFIN 14.1)	48.2778	40.5856	38.6086	47.5959	44.8904	22.4479	19.6995	19.7347	36.0327	28.112	27.5563	21.2487	33.7267	36.1361	28.4414	36.0563	33.3166	10.5193	4.86096	16.0911	25.4687	22.9655	23.4971	42.4907	46.2431	20.6274	30.567	30.3705	32.6048	10.4904	23.9771	5.18708	-0.466938	NA		5.301	-0.498275	0.986523		3.95967	-0.924102	0.0739086		4.76935	-0.358824	0.887401		3
PF3D7_1118900	conserved protein, unknown function	150.053	173.269	168.913	78.739	102.607	42.5328	57.7399	47.2438	118.232	84.336	86.6055	89.8983	144.934	100.88	42.1354	76.0461	77.0447	38.1323	45.3689	44.8251	59.9265	60.4355	61.3535	164.078	90.6727	49.1722	96.3913	111.904	65.0754	42.7755	60.5718	7.10843	-0.528364	0.108753		6.28307	-0.487641	0.875761		5.52274	-0.216186	0.570822		6.29428	-0.674803	0.169908		3
PF3D7_1416400	conserved protein, unknown function	241.389	277.855	295.597	76.3885	84.6504	59.0734	57.7399	54.4201	209.44	222.34	225.699	209.218	233.352	218.322	24.2278	64.2458	29.152	28.928	29.1657	32.1822	158.805	145.045	148.815	271.614	80.5195	57.0778	219.16	220.297	39.2086	30.092	150.888	7.94225	-0.298371	0.281937		5.90362	-0.907574	0.0493453		5.44576	-0.927586	0.00201304		7.53157	-0.539419	0.128102		3
PF3D7_1415700	serine palmitoyltransferase, putative	249.218	310.636	337.825	88.1406	106.454	142.367	110.725	133.359	247.725	295.176	325.427	169.989	181.395	153.578	40.0286	62.9347	60.3864	111.767	121.524	112.638	254.687	246.577	199.725	299.226	97.2974	128.817	289.443	168.321	54.4499	115.31	233.663	7.86897	-0.82576	0.00228061		6.24553	-0.836603	0.0756272		6.93148	-0.166581	0.586826		8.03096	-0.308048	0.659183		2
PF3D7_1476500	probable protein, unknown function	1787.58	2072.99	2064.35	570.564	608.585	616.135	578.078	621.943	1477.34	1360.88	1394.87	1294.54	1554.16	1147.32	301.268	450.376	468.515	383.953	337.026	486.18	1057.7	1113.22	1054.76	1974.97	589.574	605.386	1411.03	1332.01	406.72	402.387	1075.23	10.6913	-0.565821	0.00531242		8.96043	-0.541731	0.144989		8.97695	-0.586343	0.00281512		10.2798	-0.392089	0.217747		2
PF3D7_0630200	secreted ookinete protein, putative	172.234	182.635	231.652	70.5125	101.965	57.3012	59.7778	56.2141	190.298	175.061	227.011	119.32	145.845	90.3403	30.5481	43.2676	66.6332	27.6131	48.6096	60.9162	178.281	158.341	163.174	195.507	86.2389	57.7644	197.457	118.502	46.8163	45.7129	166.599	7.29466	-0.708928	0.017767		6.05588	-0.95739	0.0611668		5.69317	-0.39491	0.233242		7.50801	-0.245922	0.823685		3
PF3D7_0904200	PH domain-containing protein, putative	264.876	340.294	339.032	95.1919	116.715	61.4363	66.5707	89.7034	168.904	203.173	223.075	214.121	245.202	204.771	69.5233	87.1908	81.2093	52.5963	74.5347	55.1694	95.8823	168.011	113.569	314.734	105.953	72.5701	198.384	221.365	79.3078	60.7668	125.821	8.06636	-0.50084	0.0547216		6.53342	-0.410844	0.918222		6.05893	-0.292816	0.324151		7.34076	-0.644457	0.0651306		3
PF3D7_0630000	CPW-WPC family protein	60.0211	73.3662	76.0107	28.205	40.4013	18.9035	13.5859	24.5189	40.5368	47.2792	68.2346	37.5938	70.188	51.1928	10.5338	24.2561	16.6583	9.20435	19.4438	6.89618	32.9596	49.5571	41.7726	69.7993	34.3032	19.0028	52.0169	52.9916	17.1494	11.8481	41.4298	5.94006	-0.362922	NA		4.68517	-0.931482	0.391135		3.94724	-0.806758	0.104072		5.54607	-0.311987	0.868497		3
PF3D7_0418800	CRONE protein, putative	52.1922	53.0734	83.2498	17.6281	26.9342	17.722	20.3788	17.9407	47.293	71.5578	73.4835	55.5735	63.8073	34.6304	7.37369	14.4225	4.16458	5.25963	17.8235	16.0911	44.9449	50.7658	40.4672	62.8385	22.2812	18.6805	64.1114	51.3371	8.6536	13.0581	45.3926	5.83511	-0.280864	NA		3.95116	-1.1543	0.323908		3.98816	-0.670449	0.197965		5.77484	-0.490825	0.659183		3
PF3D7_1216500	male development gene 1	3772.19	4261.48	5198.89	1260.41	1698.78	1468.56	1379.64	1638.58	2999.73	3706.95	3482.59	3100.67	3464.74	3423.9	849.027	1235.75	1057.8	882.961	1416.16	802.255	1907.16	2422.26	2272.69	4410.86	1479.6	1495.6	3396.42	3329.77	1047.53	1033.79	2200.7	11.9182	-0.405553	0.117223		10.3033	-0.496788	0.481329		10.3046	-0.537765	0.0190516		11.4505	-0.625595	0.0440601		2
PF3D7_1213400	kelch domain-containing protein, putative	86.1172	110.83	102.554	25.8546	28.8581	38.3977	35.3232	39.4695	129.493	115.004	169.274	50.6699	61.9842	63.2382	9.48046	15.7337	6.24687	34.8451	35.647	27.5847	110.864	113.619	112.264	99.8337	27.3563	37.7301	137.924	58.6308	10.487	32.6923	112.249	6.30802	-0.759037	0.0630485		4.24197	-1.22557	0.167444		5.13796	-0.207071	0.657189		6.96678	-0.295689	0.839658		2
PF3D7_0305800	P-loop containing nucleoside triphosphate hydrolase, putative	227.036	229.465	304.043	113.408	160.323	74.4325	62.4949	83.1251	181.29	192.95	225.699	183.066	211.476	171.646	57.9361	115.38	64.5509	46.0218	46.9892	34.4809	166.296	140.21	169.701	253.515	136.865	73.3508	199.98	188.729	79.2891	42.4973	158.736	7.7887	-0.42246	0.191241		6.75592	-0.733013	0.200111		5.85609	-0.787491	0.0122144		7.4867	-0.333637	0.676295		3
PF3D7_0714100	MAATS1 domain-containing protein, putative	27.4009	18.7318	26.5434	5.87604	8.33678	7.67954	6.79293	3.58814	21.3944	19.1673	18.3709	17.9797	16.4076	15.0567	3.16015	8.52241	0	3.94472	4.86096	3.44809	20.9743	8.46097	18.2755	24.2254	7.10641	6.0202	19.6442	16.4813	3.89419	4.08459	15.9036	4.34719	-0.570742	NA		2.45951	-0.458377	0.986523		2.33697	-0.585818	0.475402		4.15169	-0.333002	0.930308		3
PF3D7_1420100	conserved Plasmodium protein, unknown function	148.748	123.318	183.391	143.963	144.29	60.2548	72.6843	65.7825	244.347	207.006	255.88	76.8222	116.676	88.8346	104.285	165.204	93.703	47.3367	32.4064	42.5264	160.303	169.219	174.923	151.819	144.127	66.2406	235.744	94.111	121.064	40.7565	168.148	6.9421	-0.674527	0.0356757		7.05089	-0.212504	0.986523		5.74143	-0.662155	0.0388035		7.65783	-0.48688	0.346251		3
PF3D7_1037800	WD repeat-containing protein, putative	45.6682	60.8784	79.6303	38.1943	43.6078	25.9923	33.9646	25.1169	90.0819	62.6131	68.2346	44.1319	75.6572	25.5964	25.2812	28.1895	14.576	17.0938	24.3048	16.0911	47.9412	50.7658	67.8804	62.0589	40.901	28.358	73.6432	48.4618	22.6822	19.1632	55.5292	5.78817	-0.307801	0.547583		4.99058	-0.761721	0.685938		4.5705	-0.603677	0.175329		6.01315	-0.409326	0.721625		3
PF3D7_1233200	male development protein MD2, putative	1548.8	1354.93	1585.37	382.53	361.688	369.209	455.805	357.617	984.144	1059.31	971.031	941.48	1376.41	1043.43	166.435	324.507	131.184	282.705	209.021	166.658	734.099	767.531	831.535	1496.37	372.109	394.211	1004.83	1120.44	207.375	219.461	777.722	10.3536	-0.415459	0.172007		8.17863	-0.804849	0.0756272		8.26132	-0.833393	0.00173554		9.79973	-0.369398	0.547206		2
PF3D7_1429200	AP2 domain transcription factor AP2-O3, putative	324.897	357.465	364.369	185.683	165.453	115.784	102.573	95.0856	194.802	172.505	175.835	210.852	307.187	227.356	83.2173	152.092	104.114	63.773	63.1924	48.2732	149.816	153.506	168.396	348.91	175.568	104.481	181.048	248.465	113.141	58.4129	157.239	8.22249	-0.476642	0.0636261		7.17347	-0.601163	0.227933		6.34779	-0.833965	0.00145078		7.4021	-0.203998	0.858546		3
PF3D7_1027000	conserved Plasmodium protein, unknown function	133.09	132.684	123.065	338.46	287.94	115.784	108.008	104.654	91.2079	81.7803	86.6055	81.7257	105.738	90.3403	249.652	291.073	156.172	80.2094	58.3315	45.9745	65.9191	51.9745	92.6829	129.613	313.2	109.482	86.5312	92.6013	232.299	61.5051	70.1922	6.79581	-0.4704	0.16854		8.09143	-0.403516	0.925076		6.41774	-0.79755	0.00522498		6.29208	-0.305449	0.780361		4
PF3D7_1466800	NOC3 domain-containing protein, putative	7516.98	8833.6	8082.47	2656.56	2732.54	1457.34	1512.79	1458.58	2772.27	3052.71	2872.42	5949.63	6716.17	5456.55	1561.11	2154.86	1932.36	910.574	1043.49	941.328	1719.89	2317.1	1945.04	8144.35	2694.55	1476.23	2899.13	6040.79	1882.78	965.129	1994.01	12.7921	-0.430573	0.0246542		11.1603	-0.516579	0.0993203		10.2535	-0.615302	0.000530202		11.2565	-0.539161	0.0227186		3
PF3D7_1447600	conserved protein, unknown function	80.8979	106.147	136.337	22.329	41.0426	22.4479	25.8131	35.2833	54.0491	63.8909	53.8004	65.3806	91.1533	81.3062	15.8008	17.0448	14.576	17.0938	34.0267	26.4353	32.9596	58.0181	31.3294	107.794	31.6858	27.8481	57.2468	79.28	15.8072	25.8519	40.769	6.54746	-0.432736	0.287325		4.56964	-0.969305	0.322049		4.74685	-0.189554	0.695248		5.61494	-0.475122	0.638298		3
PF3D7_0105700	asparagine-rich antigen Pfa35-2	353.602	307.514	375.228	740.381	686.822	792.765	895.987	693.706	621.565	618.464	612.799	209.218	253.406	219.828	615.176	779.472	495.585	564.095	385.636	371.244	507.877	470.188	473.858	345.448	713.602	794.153	617.609	227.484	630.078	440.325	483.974	8.16222	-0.598196	0.0183002		9.39197	-0.16882	0.986523		9.26969	-0.840724	9.78878e-05		9.10536	-0.352353	0.439557		1
PF3D7_1339000	conserved Plasmodium protein, unknown function	60.0211	68.6833	88.0759	15.8653	14.7497	15.9498	19.0202	21.5288	51.7971	60.0574	45.9272	40.8629	56.515	49.6871	10.5338	9.17797	14.576	7.23199	9.72191	11.4936	49.4393	45.931	39.1618	72.2601	15.3075	18.8329	52.5939	49.0217	11.4293	9.48251	44.844	5.92222	-0.54327	NA		3.74075	-0.525237	0.986523		3.82352	-1.05058	0.0279181		5.60641	-0.233471	0.911978		2
PF3D7_0526600	conserved Plasmodium protein, unknown function	288.362	237.269	282.326	852.026	665.019	669.892	667.066	486.79	343.437	356.511	326.739	111.147	230.618	147.556	558.293	916.486	585.123	383.953	264.112	356.302	229.219	278.003	229.749	269.319	758.522	607.916	342.229	163.107	686.634	334.789	245.657	7.75631	-0.706226	0.0417121		9.49701	-0.13871	0.986523		8.88066	-0.854467	0.00396034		8.19939	-0.477211	0.461439		1
PF3D7_1410100	alpha/beta hydrolase, putative	153.967	185.757	226.826	60.5232	59.64	49.6216	52.3055	71.7627	154.265	139.282	152.216	129.127	137.641	140.027	27.388	51.1344	52.0572	49.309	43.7486	56.3188	91.3879	95.4881	116.18	188.85	60.0816	57.8966	148.588	135.598	43.5265	49.7921	101.019	7.34185	-0.478475	0.0847973		5.69499	-0.476113	0.858736		5.75072	-0.210461	0.512228		6.96351	-0.555481	0.155571		3
PF3D7_0728700	alpha/beta hydrolase, putative	97.8604	107.708	127.891	76.3885	69.2594	46.0772	57.0606	53.822	97.964	123.948	133.845	62.1115	111.207	78.2949	49.509	55.0678	52.0572	37.4749	43.7486	26.4353	80.9007	88.2359	87.4613	111.153	72.824	52.32	118.586	83.8711	52.2114	35.8863	85.5326	6.60751	-0.371952	0.264657		5.96619	-0.474132	0.858736		5.46281	-0.554597	0.0752796		6.67326	-0.465096	0.372326		3
PF3D7_1362600	conserved protein, unknown function	294.886	373.075	319.728	122.809	141.084	204.985	212.619	210.504	274.75	314.343	447.462	219.025	215.122	183.692	104.285	115.38	87.4561	166.336	192.818	154.015	298.134	250.203	225.833	329.23	131.947	209.369	345.518	205.946	102.374	171.056	258.057	8.06387	-0.67171	0.00280686		6.87234	-0.333276	0.986523		7.57147	-0.300376	0.175119		8.23739	-0.420939	0.218547		2
PF3D7_0831300	Plasmodium exported protein, unknown function	1261.75	1239.42	1579.33	1633.54	1700.7	915.637	929.273	956.238	1127.15	1111.7	1179.67	763.318	1143.97	1013.32	1367.29	1753.65	1153.59	534.51	393.737	552.843	725.11	905.324	817.176	1360.17	1667.12	933.716	1139.51	973.536	1424.84	493.697	815.87	10.1884	-0.480521	0.0812025		10.5943	-0.222803	0.986523		9.47919	-0.914588	0.000150144		9.93323	-0.481243	0.239293		3
PF3D7_1407000	LCCL domain-containing protein	96.5556	123.318	135.13	74.0381	75.031	57.3012	52.3055	53.822	130.619	131.615	154.84	75.1877	119.411	69.2609	48.4557	65.557	31.2343	34.1876	40.508	28.7341	100.377	129.332	101.821	118.334	74.5346	54.4763	139.025	87.9531	48.4157	34.4765	110.51	6.68851	-0.402298	0.320402		5.94193	-0.547954	0.887531		5.47497	-0.675522	0.0635914		6.9631	-0.326936	0.767934		3
PF3D7_1200400	erythrocyte membrane protein 1, PfEMP1	220.512	209.172	249.75	178.632	200.724	564.151	518.98	486.192	629.447	586.518	492.077	143.837	204.183	135.51	121.139	189.46	124.937	326.755	268.973	339.062	447.95	507.658	489.522	226.478	189.678	523.108	569.347	161.177	145.179	311.596	481.71	7.59863	-0.477373	0.133787		7.3874	-0.360327	0.986523		8.70512	-0.743026	0.00329264		9.03763	-0.241117	0.808742		2
PF3D7_1246100	delta-aminolevulinic acid synthetase	126.566	121.757	171.326	192.734	198.8	69.7066	76.0808	78.341	93.4599	108.614	137.781	67.0151	133.084	93.3516	144.314	175.037	133.266	61.8007	34.0267	49.4226	103.373	82.1923	70.4912	139.883	195.767	74.7094	113.285	97.8168	150.872	48.4166	85.3522	6.893	-0.488027	0.141311		7.43729	-0.358287	0.986523		5.94399	-0.569775	0.0612799		6.63399	-0.410397	0.557529		3
PF3D7_1467000	magnesium transporter, putative	18.2673	14.0489	25.3369	9.98927	8.97807	5.3166	6.11364	5.98023	36.0327	25.5564	19.6831	11.4416	20.9653	16.5624	3.16015	7.21127	6.24687	1.31491	0	3.44809	23.9706	26.5916	14.3593	19.2177	9.48367	5.80349	27.0907	16.3231	5.53943	1.58767	21.6405	4.1514	-0.209209	NA		2.90911	-0.745198	0.986523		1.8858	-1.7999	0.0705665		4.60677	-0.333613	0.91867		3
PF3D7_1421800	conserved Plasmodium protein, unknown function	180.063	179.513	217.174	126.923	136.595	57.8919	69.2879	86.7133	153.139	162.283	196.831	114.416	144.934	150.567	121.139	141.603	127.02	36.8174	46.9892	40.2277	110.864	111.201	99.2099	192.25	131.759	71.2977	170.751	136.639	129.921	41.3448	107.092	7.36146	-0.487613	0.0471095		7.03166	-0.00940427	0.993956		5.81561	-0.820433	0.00174619		7.11812	-0.670626	0.0288254		3
PF3D7_0530800	CPW-WPC family protein	528.446	585.369	717.879	428.951	575.879	469.043	398.745	429.38	429.015	424.235	377.915	281.136	523.22	322.214	314.962	323.196	553.889	256.407	345.128	428.712	286.149	348.109	321.127	610.565	502.415	432.389	410.388	375.523	397.349	343.416	318.461	8.94557	-0.693251	0.033538		8.8134	-0.352691	0.986523		8.59955	-0.337229	0.295425		8.50948	-0.365099	0.672447		4
PF3D7_0624300	CPW-WPC family protein	234.865	240.391	298.01	209.187	193.67	195.533	190.202	189.573	278.128	272.175	253.255	125.858	186.864	147.556	120.086	161.926	147.842	136.093	132.866	164.359	266.673	222.403	218.001	257.756	201.428	191.769	267.853	153.426	143.285	144.439	235.692	7.68363	-0.732533	0.00338658		7.42925	-0.487228	0.514887		7.39321	-0.408914	0.0832176		7.97598	-0.187812	0.862144		3
PF3D7_0928150	conserved Plasmodium protein, unknown function	93.946	81.1711	89.2824	21.7414	28.2168	19.4942	18.3409	23.3229	54.0491	53.6683	55.1126	68.6496	67.4534	64.7438	16.8541	24.2561	8.32915	13.8065	24.3048	8.04554	37.454	42.3049	39.1618	88.1332	24.9791	20.386	54.2767	66.949	16.4798	15.3856	39.6402	6.27689	-0.399474	0.249728		4.37361	-0.415508	0.986523		4.16074	-0.499552	0.239177		5.55331	-0.449219	0.578435		3
PF3D7_0923700	CFAP298 domain-containing protein, putative	148.748	137.367	193.043	70.5125	71.8246	64.39	59.7778	61.5963	111.476	107.337	106.289	112.781	139.464	112.925	48.4557	57.0346	62.4687	28.2705	51.8502	44.8251	64.421	90.6533	78.3236	159.719	71.1685	61.9214	108.367	121.724	55.9863	41.6486	77.7993	7.1367	-0.384165	0.180203		5.99044	-0.363401	0.986523		5.69446	-0.653135	0.0215743		6.54045	-0.470091	0.345718		3
PF3D7_0215000	acyl-CoA synthetase	3245.05	3175.04	3239.5	1890.91	1855.25	2667.75	2400.62	2215.08	2054.99	1909.06	2162.51	2133.04	2328.97	2046.21	1173.47	1591.72	1336.83	2365.52	2031.88	1489.57	1529.62	1544.73	1697.01	3219.87	1873.08	2427.82	2042.19	2169.4	1367.34	1962.32	1590.46	11.3959	-0.569008	0.0024271		10.662	-0.451819	0.216299		11.1001	-0.30559	0.0928254		10.8268	-0.360561	0.218547		2
PF3D7_0602000	zinc finger protein, putative	198.33	277.855	300.423	477.135	463.012	300.093	308.399	297.815	264.616	279.842	317.553	150.375	230.618	216.817	354.99	452.999	326.919	218.275	149.069	174.703	235.211	216.359	211.474	258.87	470.073	302.102	287.337	199.27	378.303	180.682	221.015	7.83964	-0.363684	0.160821		8.72856	-0.299124	0.986523		7.91524	-0.719077	0.000532686		7.98968	-0.378704	0.357014		1
PF3D7_1235000	PIH1 domain-containing protein, putative	281.838	309.075	384.88	95.1919	112.867	182.537	156.237	187.181	308.53	379.512	356.92	137.299	259.787	204.771	72.6835	92.4353	87.4561	102.563	115.043	145.969	262.178	327.561	317.211	325.264	104.03	175.318	348.321	200.619	84.1916	121.191	302.316	8.0386	-0.680521	0.0101965		6.55629	-0.301374	0.986523		7.21194	-0.541991	0.0343117		8.34571	-0.201322	0.858106		2
PF3D7_0718100	exported serine/threonine protein kinase	311.849	295.026	293.184	1091.18	899.09	990.66	1139.85	972.983	447.031	463.848	356.92	165.086	267.079	156.59	750.009	1094.15	660.086	882.961	588.176	511.466	296.636	390.413	385.091	300.02	995.135	1034.5	422.6	196.252	834.747	660.868	357.38	7.95498	-0.595894	0.052936		9.83754	-0.247239	0.986523		9.72738	-0.641096	0.0137886		8.60729	-0.240615	0.824824		1
PF3D7_1466000	conserved protein, unknown function	49.5826	76.4882	79.6303	22.329	39.76	27.7645	21.7374	29.3031	59.6792	76.6691	80.0445	44.1319	70.188	39.1474	14.7474	18.3559	39.5635	17.0938	14.5829	26.4353	50.9375	51.9745	56.1319	68.567	31.0445	26.2683	72.1309	51.1558	24.2223	19.3707	53.0147	5.90355	-0.387992	NA		4.78834	-0.495229	0.986523		4.51219	-0.439273	0.357333		5.96746	-0.440197	0.702803		3
PF3D7_1145900	conserved Plasmodium protein, unknown function	123.957	104.586	187.011	102.243	110.943	58.4826	47.5505	63.3904	188.046	205.729	173.211	96.4363	131.261	96.3629	92.6978	87.8463	85.3738	34.8451	34.0267	25.286	133.336	139.002	147.509	138.518	106.593	56.4745	188.995	108.02	88.6393	31.3859	139.949	6.94566	-0.349907	0.285845		6.60905	-0.261483	0.986523		5.45714	-0.840173	0.00712099		7.3617	-0.43272	0.380778		3
PF3D7_1218800	secreted ookinete protein, putative	130.481	151.415	194.25	112.82	109.661	73.8417	69.9672	68.7726	104.72	135.449	118.098	101.34	188.687	134.005	70.5767	83.2573	81.2093	38.1323	40.508	33.3315	85.3952	89.4446	91.3775	158.715	111.24	70.8605	119.422	141.344	78.3478	37.3239	88.7391	7.2291	-0.146966	0.715212		6.56672	-0.505777	0.823062		5.75735	-0.929314	0.00304598		6.70156	-0.42528	0.531144		3
PF3D7_1130800	armadillo repeat protein PF16, putative	82.2028	73.3662	50.6738	57.5852	49.3794	23.0386	42.1162	32.2932	39.4108	44.7236	34.1173	49.0354	55.6035	39.1474	49.509	49.1677	41.6458	25.6407	27.5454	26.4353	23.9706	27.8003	22.1917	68.7476	53.4823	32.4827	39.4173	47.9288	46.7742	26.5405	24.6542	5.86637	-0.492543	NA		5.64755	-0.17147	0.986523		4.88321	-0.29199	0.453141		5.00161	-0.673305	0.357014		3
PF3D7_0405700	amino acid decarboxylase AAD, putative	756.787	693.077	809.575	2350.42	1986.72	580.101	732.957	614.767	638.455	797.358	741.396	398.821	598.877	484.826	1731.76	2173.87	1395.13	495.063	364.572	379.29	533.346	575.346	544.349	753.146	2168.57	642.608	725.736	494.175	1766.92	412.975	551.014	9.28462	-0.602087	0.0114208		10.9423	-0.291474	0.986523		9.04382	-0.629394	0.00396034		9.31826	-0.396347	0.338852		3
PF3D7_1104600	radial spoke head protein, putative	80.8979	70.2443	113.413	48.1835	61.5639	141.776	112.083	123.193	82.1997	95.8363	111.537	53.939	77.4803	69.2609	23.1744	42.612	47.8926	97.9606	103.7	90.7996	56.9301	77.3575	83.5452	88.185	54.8737	125.684	96.5245	66.8934	37.893	97.4869	72.6109	6.27685	-0.389758	0.303595		5.53554	-0.561319	0.838269		6.80201	-0.370909	0.201296		6.40203	-0.399901	0.60933		2
PF3D7_0718000	dynein heavy chain, putative	99.1652	65.5613	84.4564	32.9058	37.8362	27.1738	26.4924	28.7051	52.9231	53.6683	44.615	40.8629	79.3033	60.2268	26.3346	35.4008	8.32915	27.6131	14.5829	12.643	46.443	43.5136	48.2995	83.061	35.371	27.4571	50.4021	60.131	23.3548	18.2796	46.0854	6.16181	-0.438216	0.293667		4.87592	-0.4292	0.986523		4.51528	-0.484675	0.260559		5.59227	-0.132301	0.980144		3
PF3D7_1319200	tetratricopeptide repeat protein, putative	130.481	168.586	144.782	99.3051	105.172	39.5792	48.2298	41.8616	70.9395	79.2247	53.8004	122.589	107.561	126.476	87.4309	96.3687	52.0572	35.5025	24.3048	22.9873	40.4504	55.6007	45.6888	147.95	102.238	43.2235	67.9882	118.875	78.6189	27.5982	47.2466	7.05975	-0.320723	0.274456		6.49871	-0.306136	0.986523		5.14612	-0.576082	0.0641017		5.84843	-0.517671	0.357014		3
PF3D7_1348700	WD repeat-containing protein 16, putative	71.7643	57.7564	95.315	27.6174	24.369	13.5869	21.0581	18.5387	61.9313	47.2792	62.9858	42.4974	62.8958	60.2268	17.9075	15.7337	16.6583	11.8342	11.3422	11.4936	37.454	68.8965	41.7726	74.9452	25.9932	17.7279	57.3988	55.2067	16.7665	11.5567	49.3744	6.02405	-0.434228	NA		4.41818	-0.642831	0.939048		3.87207	-0.60378	0.225155		5.73841	-0.20519	0.945361		3
PF3D7_1003700	MKT1 domain-containing protein, putative	484.083	501.076	505.532	317.894	278.32	376.297	383.8	371.97	423.385	402.513	442.213	310.558	426.597	305.651	248.599	282.551	237.381	309.003	215.502	247.113	302.629	374.7	356.372	496.897	298.107	377.356	422.703	347.602	256.177	257.206	344.567	8.72195	-0.504112	0.0207014		8.11448	-0.208301	0.986523		8.30962	-0.535707	0.00712099		8.58359	-0.292395	0.531982		2
PF3D7_0626500	centrosomal protein CEP135, putative	31.3153	23.4148	28.9565	35.2563	36.5536	28.3552	24.4545	20.9308	51.7971	44.7236	44.615	22.8832	30.9921	19.5737	27.388	34.7452	24.9875	19.0662	16.2032	10.3443	28.4651	36.2613	36.551	27.8955	35.9049	24.5802	47.0452	24.483	29.0402	15.2045	33.7591	4.7109	-0.155675	NA		5.02115	-0.258446	0.986523		4.31414	-0.651588	0.135734		5.33636	-0.47459	0.653577		3
PF3D7_0822500	dynein light chain 1	113.518	120.196	144.782	75.2133	59.64	42.5328	29.8889	37.0774	130.619	161.005	144.342	96.4363	114.853	88.8346	34.7617	55.7234	52.0572	26.2982	25.9251	11.4936	101.875	120.871	124.012	126.165	67.4267	36.4997	145.322	100.041	47.5141	21.239	115.586	6.8215	-0.322747	0.302739		5.84475	-0.501159	0.763097		4.85147	-0.759872	0.0247626		7.0274	-0.324419	0.612015		3
PF3D7_1128300	ATP-dependent 6-phosphofructokinase	99.1652	123.318	132.717	267.36	286.657	154.182	148.765	113.624	109.224	93.2807	108.913	73.5531	112.119	76.7892	223.317	264.85	266.533	94.6734	66.4331	48.2732	77.9044	62.8529	84.8506	118.4	277.008	138.857	103.806	87.487	251.567	69.7932	75.2026	6.68571	-0.4088	0.234272		8.04597	-0.141023	0.986523		6.70494	-0.953331	0.000392918		6.48389	-0.469562	0.426944		4
PF3D7_1372100	Plasmodium exported protein (PHISTb), unknown function	489.302	552.588	563.445	229.166	237.278	360.348	331.495	358.216	868.164	801.192	780.762	271.329	372.817	368.889	204.356	180.282	187.406	243.915	179.855	264.353	633.722	750.609	749.296	535.112	233.222	350.019	816.706	337.679	190.681	229.375	711.209	8.76949	-0.656931	0.0014086		7.72759	-0.291801	0.986523		8.1784	-0.596162	0.00214742		9.57735	-0.198834	0.744456		2
PF3D7_1358600	zinc finger protein, putative	350.993	357.465	325.76	97.5423	93.6285	147.683	155.558	137.545	617.061	710.467	653.478	194.507	235.175	207.783	47.4023	70.8015	56.2218	95.3308	110.182	71.2605	617.243	568.094	573.068	344.739	95.5854	146.929	660.335	212.488	58.1419	92.2577	586.135	8.12212	-0.690166	0.0046762		6.26423	-0.687817	0.188243		6.90199	-0.680478	0.00506271		9.28363	-0.172142	0.871939		2
PF3D7_0905300	dynein heavy chain, putative	75.6787	49.9515	69.9781	19.9785	12.8258	14.7683	16.303	20.3328	52.9231	57.5018	62.9858	44.1319	53.7804	43.6645	9.48046	13.767	8.32915	10.5193	4.86096	14.9417	43.4467	55.6007	54.8265	65.2028	16.4022	17.1347	57.8036	47.1923	10.5255	10.1073	51.2913	5.81243	-0.458137	NA		3.75102	-0.545788	0.986523		3.76776	-0.698038	0.146719		5.76944	-0.163035	0.960551		2
PF3D7_0212800	multidrug efflux pump, putative	631.526	593.174	592.401	1122.32	1066.47	478.494	396.707	337.883	406.494	364.178	375.29	281.136	448.474	347.81	788.985	964.998	870.397	343.191	285.176	276.996	401.507	313.056	364.205	605.7	1094.4	404.361	381.988	359.14	874.793	301.788	359.589	8.91415	-0.741792	0.000671345		9.94339	-0.321611	0.873497		8.46383	-0.414347	0.0440241		8.53445	-0.0903098	0.973443		4
PF3D7_1466500	conserved Plasmodium protein, unknown function	65.2403	78.0492	86.8694	38.7819	47.4555	24.8108	22.4167	22.7249	43.9149	67.7243	51.176	63.7461	74.7457	57.2155	32.6549	20.9782	27.0698	21.0385	27.5454	22.9873	26.9669	48.3484	30.024	76.7196	43.1187	23.3174	54.2717	65.2357	26.901	23.8571	35.1131	6.14929	-0.220655	NA		5.12969	-0.711111	0.580648		4.55994	-0.00357717	0.99477		5.48196	-0.606629	0.386253		3
PF3D7_1474000	conserved Plasmodium protein, unknown function	1941.55	1556.3	1461.1	441.878	449.545	404.062	326.74	319.942	961.624	1091.26	1192.79	1485.77	1515.88	1334.02	246.492	403.831	281.109	241.943	268.973	160.911	701.14	675.669	801.511	1652.98	445.712	350.248	1081.89	1445.23	310.477	223.942	726.107	10.5972	-0.19337	0.471789		8.5626	-0.505914	0.323908		8.16538	-0.649734	0.0027596		9.82018	-0.574827	0.0440601		3
PF3D7_1143600	conserved Plasmodium protein, unknown function	96.5556	90.537	115.826	31.143	35.9123	36.6255	46.1919	56.2141	88.9559	98.392	98.4153	96.4363	82.9495	91.8459	23.1744	31.4673	27.0698	25.6407	24.3048	20.6885	70.4136	58.0181	83.5452	100.973	33.5277	46.3438	95.2544	90.4106	27.2372	23.5447	70.659	6.58032	-0.174169	0.664043		4.92516	-0.272115	0.986523		5.12698	-0.962775	0.00382822		6.37429	-0.432244	0.49654		2
PF3D7_1147200	tubulin--tyrosine ligase, putative	54.8018	57.7564	61.5325	21.1538	18.5974	21.8571	33.9646	25.1169	70.9395	86.8916	115.474	57.208	49.2228	52.6985	5.26692	13.1114	12.4937	17.7513	11.3422	16.0911	64.421	66.4791	86.156	58.0302	19.8756	26.9796	91.1017	53.0431	10.2907	15.0615	72.352	5.79537	-0.13811	0.819882		3.91486	-0.945158	0.683234		4.39373	-0.781936	0.087007		6.35274	-0.32694	0.824824		2
PF3D7_1345000	RING zinc finger protein, putative	143.529	157.659	188.217	230.928	210.985	137.05	133.141	137.545	110.35	141.838	127.284	88.2638	126.703	102.386	140.1	193.393	195.735	130.833	165.272	103.443	73.4099	88.2359	84.8506	163.135	220.957	135.912	126.491	105.784	176.409	133.183	82.1654	7.07103	-0.607705	0.0356757		7.63432	-0.330558	0.986523		7.07197	-0.0432831	0.901554		6.70498	-0.615591	0.138985		4
PF3D7_1449000	gamete egress and sporozoite traversal protein, putative	113.518	140.489	189.424	39.9571	55.7923	74.4325	68.6086	91.4975	263.489	277.286	265.065	63.7461	132.172	88.8346	18.9609	29.5006	45.8104	52.5963	38.8876	75.8579	229.219	241.742	236.276	147.81	47.8747	78.1795	268.614	94.9176	31.424	55.7806	235.746	6.92319	-0.615565	0.115191		5.30922	-0.685364	0.811557		6.06566	-0.475408	0.19862		7.97831	-0.187854	0.941739		2
PF3D7_1241400	female development protein FD1, putative	266.18	270.05	277.499	71.6877	68.6181	125.826	144.01	153.094	722.907	674.688	686.283	150.375	209.653	183.692	41.082	55.7234	31.2343	110.452	77.7753	105.741	530.349	617.651	610.924	271.243	70.1529	140.977	694.626	181.24	42.6799	97.9896	586.308	7.82172	-0.564315	0.00575519		5.81804	-0.615809	0.206559		6.90066	-0.490527	0.0152998		9.32298	-0.243441	0.527388		2
PF3D7_1435700	ataxin-2 like protein, putative	715.033	627.515	822.846	2930.38	2983.28	1753.3	1686	1517.18	1551.66	1359.6	1337.14	344.883	554.212	463.747	2279.52	2995.95	2138.51	1165.01	975.432	951.672	1194.03	1180.91	1378.5	721.798	2956.83	1652.16	1416.13	454.28	2471.33	1030.7	1251.15	9.19977	-0.661875	0.00531242		11.4062	-0.256627	0.986523		10.3896	-0.678694	0.00146158		10.3812	-0.178914	0.862144		1
PF3D7_0632500	erythrocyte membrane protein 1, PfEMP1	669.365	444.88	429.521	349.624	378.362	418.239	357.987	322.334	314.161	267.064	244.07	372.669	451.209	317.697	228.584	367.775	251.957	249.175	212.262	216.08	301.131	258.664	296.324	514.589	363.993	366.187	275.098	380.525	282.772	225.839	285.373	8.80593	-0.431363	0.166019		8.3371	-0.351931	0.986523		8.20952	-0.692237	0.0092871		8.1305	0.0505103	0.991799		4
PF3D7_0418000	conserved Plasmodium protein, unknown function	279.228	257.562	299.217	472.434	380.285	421.193	488.412	374.362	642.959	645.298	545.877	150.375	305.363	224.345	285.467	425.465	262.368	336.616	197.679	228.723	527.353	534.25	573.068	278.669	426.36	427.989	611.378	226.695	324.433	254.339	544.89	7.98118	-0.283688	0.424852		8.55227	-0.380036	0.986523		8.41432	-0.735258	0.00552026		9.17526	-0.166276	0.930418		1
PF3D7_1477300	Plasmodium exported protein (PHIST), unknown function	788.103	841.37	926.607	754.484	747.745	607.274	447.654	599.219	1135.03	921.306	971.031	475.644	760.218	561.615	502.464	636.558	589.288	356.34	294.898	458.596	777.546	977.847	971.213	852.027	751.114	551.382	1009.12	599.159	576.103	369.945	908.868	9.50302	-0.501335	0.0380454		9.37419	-0.381864	0.852759		8.84757	-0.572343	0.00949113		9.90538	-0.15054	0.910451		3
PF3D7_0516500	major facilitator superfamily domain-containing protein, putative	143.529	215.416	178.565	66.3993	80.8026	62.027	56.3813	50.8319	162.147	176.339	211.265	99.7054	120.322	134.005	53.7226	60.3124	43.7281	40.7621	56.7111	45.9745	160.303	183.724	147.509	179.17	73.601	56.4134	183.25	118.011	52.5877	47.8159	163.846	7.2152	-0.593086	0.0303004		5.97944	-0.438399	0.9086		5.70362	-0.277549	0.375667		7.43919	-0.157313	0.927253		3
PF3D7_1420500	protein GPR89, putative	26.0961	31.2197	33.7825	14.6901	12.1845	11.8147	9.5101	16.7446	15.7643	21.7229	18.3709	19.6142	23.6998	21.0794	9.48046	11.1447	8.32915	8.5469	8.10159	12.643	17.9779	22.9655	11.7485	30.3661	13.4373	12.6898	18.6194	21.4645	9.65143	9.76383	17.564	4.69573	-0.484871	NA		3.52912	-0.426525	0.986523		3.48888	-0.393932	0.516449		4.17725	-0.0722355	0.996428		3
PF3D7_1338800	CPW-WPC family protein	298.8	346.538	312.489	1118.21	1045.3	275.282	282.586	278.08	207.188	228.729	270.314	171.624	262.521	185.198	750.009	947.298	868.314	258.379	294.898	234.47	182.776	169.219	152.731	319.276	1081.76	278.649	235.411	206.448	855.207	262.582	168.242	8.03816	-0.605184	0.00575305		9.91958	-0.337977	0.763097		8.0801	-0.0917942	0.705195		7.65697	-0.48415	0.132765		4
PF3D7_0805100	conserved protein, unknown function	304.02	348.099	289.565	51.1216	62.8465	112.83	147.407	138.741	541.617	477.904	522.257	171.624	235.175	170.141	24.2278	49.1677	18.7406	117.684	97.2191	109.189	474.917	431.51	481.69	313.895	56.984	132.993	513.926	192.313	30.7121	108.031	462.706	7.98359	-0.688883	0.00444395		5.45444	-0.730915	0.226474		6.91303	-0.283959	0.265729		8.93167	-0.152424	0.90191		2
PF3D7_1026400	cell division cycle protein 20 homolog, putative	122.652	132.684	130.304	86.9654	82.0852	200.849	174.578	171.034	227.457	172.505	160.089	63.7461	109.384	87.3289	41.082	60.3124	77.0447	171.595	157.171	151.716	139.329	149.88	157.953	128.546	84.5253	182.154	186.684	86.8196	59.4797	160.161	149.054	6.75065	-0.53355	0.0743375		6.16998	-0.554709	0.539399		7.41918	-0.18061	0.497194		7.39119	-0.327207	0.597285		2
PF3D7_1469600	acetyl-CoA carboxylase	287.057	221.66	287.152	162.766	122.487	390.475	338.288	346.853	371.588	356.511	341.173	155.279	254.318	200.254	111.659	151.437	112.444	291.252	225.224	250.561	263.676	288.882	332.875	265.29	142.626	358.539	356.424	203.284	125.18	255.679	295.145	7.87213	-0.371395	0.195151		7.06504	-0.165768	0.986523		8.26261	-0.478518	0.0386647		8.34777	-0.271429	0.693597		2
PF3D7_1307400	conserved Plasmodium protein, unknown function	16.9625	12.4879	33.7825	12.3397	19.2387	8.86101	4.75505	8.97034	51.7971	44.7236	43.3027	17.9797	20.9653	15.0567	4.21354	7.86684	12.4937	5.25963	6.48127	3.44809	38.9522	41.0962	40.4672	21.0776	15.7892	7.5288	46.6078	18.0005	8.19137	5.063	40.1718	4.28829	-0.236116	NA		3.58379	-1.06044	0.683234		2.65441	-0.609078	0.408191		5.43929	-0.215933	0.95065		3
PF3D7_1252500	Plasmodium exported protein, unknown function	131.785	159.22	184.597	38.7819	44.2491	41.3514	25.1338	42.4596	82.1997	93.2807	103.664	134.03	150.403	167.129	32.6549	31.4673	22.9052	19.7236	27.5454	18.3898	43.4467	61.6442	66.5751	158.534	41.5155	36.3149	93.0482	150.521	29.0091	21.8863	57.222	7.27172	-0.0751145	0.860698		5.14005	-0.46533	0.986523		4.86298	-0.784943	0.0294099		6.23141	-0.688816	0.132765		3
PF3D7_1476600	Plasmodium exported protein, unknown function	2008.1	1946.55	1947.32	596.418	529.065	451.321	369.535	364.794	924.465	877.861	952.66	1492.31	1762.9	1624.62	332.869	406.453	366.483	235.368	256.01	310.328	722.114	716.765	836.757	1967.32	562.742	395.217	918.329	1626.61	368.602	267.236	758.545	10.8113	-0.273168	0.208597		8.86317	-0.606798	0.0611668		8.37167	-0.569694	0.00323042		9.71156	-0.275614	0.510746		3
PF3D7_1129600	phosphatidylinositol-4-phosphate 5-kinase, putative	140.919	134.245	162.88	86.9654	92.9872	103.378	131.783	117.212	302.9	287.509	331.988	109.512	123.968	126.476	55.8293	96.3687	68.7155	94.6734	77.7753	74.7086	250.193	251.412	229.749	146.015	89.9763	117.458	307.466	119.986	73.6379	82.3857	243.785	7.05528	-0.282802	0.369398		6.35415	-0.248264	0.986523		6.64273	-0.489722	0.0504829		8.10656	-0.334615	0.501103		2
PF3D7_1474200	conserved Plasmodium membrane protein, unknown function	120.042	112.391	174.945	123.984	154.551	80.3398	73.3636	83.1251	132.871	132.893	122.035	49.0354	144.022	96.3629	110.605	123.903	120.773	59.8283	42.1283	54.02	103.373	114.827	121.402	135.793	139.268	78.9429	129.266	96.4735	118.427	51.9922	113.201	6.85964	-0.465354	0.261166		7.00952	-0.232969	0.986523		6.03271	-0.579497	0.111738		6.92164	-0.190468	0.945361		3
PF3D7_1104500	WD repeat-containing protein, putative	32.6201	35.9026	42.2282	12.9273	10.2607	12.4054	12.2273	21.5288	16.8904	24.2785	39.3661	24.5177	29.169	36.1361	2.10677	7.86684	8.32915	9.20435	11.3422	11.4936	26.9669	31.4265	15.6647	36.917	11.594	15.3872	26.845	29.941	6.10092	10.6801	24.686	5.06303	-0.305048	NA		3.14526	-0.947751	0.9086		3.70417	-0.565223	0.315587		4.68737	-0.104632	0.990939		2
PF3D7_1429300	CPW-WPC family protein	1790.19	1880.98	2160.88	606.995	702.213	518.664	421.162	422.802	843.392	771.802	830.625	1204.64	1855.88	1486.1	397.126	542.156	543.477	280.733	364.572	435.608	615.744	730.061	721.882	1944.02	654.604	454.209	815.273	1515.54	494.253	360.304	689.229	10.7564	-0.357149	0.176983		9.16598	-0.407459	0.838269		8.66979	-0.341008	0.162837		9.55507	-0.241637	0.751251		3
PF3D7_1416600	conserved Plasmodium protein, unknown function	86.1172	87.4151	74.8042	24.6794	19.88	15.9498	28.5303	22.1268	76.5696	75.3912	76.1079	57.208	81.1264	58.7212	13.694	16.3892	6.24687	20.3811	11.3422	16.0911	52.4357	80.9836	67.8804	82.7788	22.2797	22.2023	76.0229	65.6852	12.11	15.9381	67.0999	6.21397	-0.312653	0.531527		4.10391	-0.740874	0.910993		4.25325	-0.400183	0.426174		6.16111	-0.173241	0.96508		3
PF3D7_1319600	female development protein FD3, putative	198.33	184.196	203.902	44.6579	52.5858	121.1	142.651	121.399	220.701	238.952	202.079	143.837	168.634	158.095	21.0677	47.201	41.6458	118.342	85.8769	95.3971	169.292	188.559	169.701	195.476	48.6219	128.383	220.577	156.855	36.6382	99.8719	175.851	7.46079	-0.311944	0.240542		5.4138	-0.384566	0.986523		6.83451	-0.330109	0.157049		7.63092	-0.32545	0.490047		2
PF3D7_1025500	dynein, putative	311.849	315.319	283.532	441.878	398.242	365.073	368.177	357.019	292.766	346.289	262.441	219.025	285.31	236.39	338.136	384.819	218.64	337.274	200.92	239.067	268.171	264.708	317.211	303.566	420.06	363.423	300.499	246.908	313.865	259.087	283.363	8.10453	-0.289696	0.361754		8.51949	-0.399184	0.887531		8.28195	-0.471158	0.0589643		8.18948	-0.0845041	0.982615		4
PF3D7_0712000	erythrocyte membrane protein 1, PfEMP1	229.646	199.806	244.923	215.063	230.223	396.382	430.672	403.665	542.743	564.795	538.004	111.147	212.387	126.476	171.702	243.872	131.184	325.44	218.743	276.996	545.331	459.31	540.433	224.792	222.643	410.24	548.514	150.003	182.253	273.726	515.025	7.54996	-0.560506	0.0739897		7.66141	-0.25711	0.986523		8.41778	-0.573029	0.0289758		9.05466	-0.0915521	0.980322		2
PF3D7_1302500	AAA domain-containing protein, putative	2445.21	2324.3	2201.9	2433.86	2113.05	1823.6	1909.49	1622.44	928.969	847.193	791.259	2007.18	2111.11	1814.33	1720.18	2084.06	1715.81	1548.3	1119.64	1235.56	606.755	680.504	668.361	2323.8	2273.45	1785.17	855.807	1977.54	1840.01	1301.17	651.874	11.0706	-0.232043	0.288029		11.0061	-0.30302	0.86145		10.5917	-0.452075	0.0117871		9.55812	-0.392453	0.180288		4
PF3D7_0909000	conserved Plasmodium protein, unknown function	44.3634	35.9026	42.2282	11.1645	12.8258	50.8031	53.6641	46.0477	68.6874	69.0021	78.7323	26.1522	29.169	28.6077	5.26692	7.21127	6.24687	36.16	46.9892	28.7341	76.4062	55.6007	73.102	40.8314	11.9951	50.1717	72.1406	27.9763	6.24168	37.2944	68.3696	5.1045	-0.543719	NA		3.18878	-0.90475	0.858736		5.45065	-0.452537	0.197869		6.13453	-0.0820021	0.990401		2
PF3D7_1038700	Plasmodium exported protein, unknown function	204.854	221.66	241.304	146.901	157.758	73.251	63.1742	56.2141	94.586	103.503	102.352	178.162	225.149	207.783	111.659	129.803	89.5384	40.1047	37.2673	47.1239	74.9081	65.2704	86.156	222.606	152.329	64.2131	100.147	203.698	110.333	41.4986	75.4448	7.73574	-0.120166	0.70057		7.03707	-0.424759	0.71647		5.72399	-0.626667	0.0215998		6.45608	-0.40944	0.439557		3
PF3D7_1465700	plasmepsin VIII, putative	90.0316	110.83	111	56.41	67.9768	14.1776	21.0581	20.9308	37.1588	44.7236	68.2346	65.3806	105.738	81.3062	57.9361	52.4456	64.5509	9.20435	22.6845	14.9417	35.9559	26.5916	27.4133	103.954	62.1934	18.7222	50.039	84.1415	58.3109	15.6102	29.9869	6.55532	-0.277803	0.474691		5.91294	-0.116751	0.986523		4.1015	-0.400918	0.390745		5.3224	-0.739663	0.223083		3
PF3D7_1246000	conserved Plasmodium protein, unknown function	90.0316	112.391	96.5216	15.2777	14.1084	4.13514	12.2273	17.3427	18.0164	33.2233	30.1807	62.1115	102.092	90.3403	11.5872	9.83354	12.4937	9.20435	9.72191	6.89618	17.9779	22.9655	13.0539	99.648	14.6931	11.235	27.1401	84.8478	11.3048	8.60748	17.9991	6.52744	-0.212043	NA		3.70032	-0.424936	0.986523		3.31052	-0.377407	0.545256		4.49631	-0.573534	0.667018		3
PF3D7_1305700	conserved Plasmodium protein, unknown function	32.6201	35.9026	43.4347	169.818	205.854	37.807	25.1338	29.9011	40.5368	28.112	41.9905	19.6142	34.6382	25.5964	119.032	152.748	212.393	21.0385	6.48127	28.7341	31.4614	31.4265	30.024	37.3192	187.836	30.9473	36.8798	26.6163	161.391	18.7513	30.9706	4.99854	-0.444588	0.398399		7.44802	-0.241805	0.986523		4.63513	-0.647914	0.119366		5.08429	-0.254322	0.930901		3
PF3D7_0624800	conserved Plasmodium protein, unknown function	35.2298	56.1954	67.5651	12.3397	15.391	60.2548	42.1162	53.224	83.3257	60.0574	59.0492	29.4213	51.0458	33.1248	10.5338	12.4558	0	54.5687	32.4064	42.5264	64.421	59.2268	63.9643	52.9967	13.8653	51.865	67.4775	37.8639	7.66322	43.1672	62.5373	5.50558	-0.447292	NA		3.42818	-0.565802	0.986523		5.57034	-0.228463	0.606755		6.02253	-0.115687	0.986914		2
PF3D7_0417600	conserved Plasmodium protein, unknown function	106.994	81.1711	133.924	53.472	69.2594	203.803	184.088	154.888	200.432	192.95	190.27	78.4567	89.3302	79.8006	41.082	62.9347	54.1395	180.142	142.588	98.8452	163.3	145.045	190.587	107.363	61.3657	180.926	194.551	82.5291	52.7187	140.525	166.311	6.56904	-0.381556	0.27483		5.83396	-0.200223	0.986523		7.32846	-0.348151	0.192905		7.4953	-0.227615	0.833653		2
PF3D7_0516100	cation-transporting ATPase 1	93.946	112.391	113.413	387.231	268.06	256.378	270.359	282.865	123.863	98.392	129.908	57.208	82.0379	63.2382	240.172	322.54	241.545	254.435	221.984	210.333	89.8897	111.201	108.348	106.583	327.645	269.867	117.388	67.4947	268.086	228.917	103.146	6.44359	-0.628306	0.0369224		8.21852	-0.27579	0.986523		7.96227	-0.230558	0.333775		6.78486	-0.182469	0.903272		1
PF3D7_1122900	dynein heavy chain, putative	80.8979	82.7321	69.9781	187.446	179.561	47.8494	48.2298	47.2438	50.6711	53.6683	35.4295	44.1319	103.003	55.7098	133.78	199.293	149.925	34.1876	24.3048	24.1366	31.4614	39.8874	28.7187	77.8694	183.504	47.7743	46.5896	67.615	160.999	27.543	33.3558	6.18472	-0.149172	0.766828		7.42837	-0.17563	0.986523		5.23491	-0.748922	0.0373846		5.32094	-0.479729	0.640956		4
PF3D7_1459100	GTP-binding protein, putative	75.6787	99.9029	76.0107	227.403	206.496	54.9382	48.2298	43.6556	38.2848	48.5571	38.0539	65.3806	61.9842	61.7325	207.517	216.994	133.266	37.4749	27.5454	35.6302	41.9485	33.8439	32.6348	83.8641	216.949	48.9412	41.6319	63.0324	185.926	33.5502	36.1424	6.19866	-0.406186	0.274188		7.65419	-0.194188	0.986523		5.36617	-0.511308	0.122075		5.28122	-0.209836	0.941739		4
PF3D7_0933100	conserved Plasmodium protein, unknown function	225.731	268.489	265.434	138.087	150.062	263.467	270.359	226.651	407.62	334.788	421.218	197.776	267.079	216.817	104.285	122.592	104.114	222.219	204.16	159.761	299.632	288.882	351.151	253.218	144.075	253.492	387.875	227.224	110.33	195.38	313.222	7.90822	-0.142856	0.635838		6.99098	-0.36749	0.887531		7.81016	-0.36847	0.0866282		8.45347	-0.308703	0.499597		2
PF3D7_0627600	conserved Plasmodium protein, unknown function	151.357	174.83	200.282	125.747	129.541	50.2124	47.5505	46.0477	60.8053	65.1687	73.4835	152.01	154.049	188.209	93.7512	102.269	72.8801	47.3367	29.1657	27.5847	38.9522	61.6442	53.5211	175.49	127.644	47.9369	66.4858	164.756	89.6334	34.6957	51.3725	7.41043	-0.0962268	0.798366		6.76339	-0.473002	0.711344		5.36864	-0.39224	0.216095		5.88091	-0.355222	0.689012		3
PF3D7_0304700	conserved Plasmodium protein, unknown function	3.91442	7.80492	4.82608	42.3075	39.76	41.3514	34.6439	35.2833	12.3863	14.056	15.7465	1.63451	10.0269	3.01134	26.3346	34.0896	35.3989	33.5301	35.647	25.286	13.4835	14.5045	6.52697	5.51514	41.0338	37.0929	14.0629	4.89091	31.941	31.4877	11.505	2.37935	0.0861739	NA		5.18933	-0.371398	0.986523		5.09973	-0.240043	0.611039		3.67626	-0.284615	0.954175		1
PF3D7_1403100	condensin complex subunit 1, putative	772.445	732.101	871.107	4107.94	3496.32	6739.09	7019.13	6639.84	6529.81	6152.69	6209.35	397.187	672.711	508.917	2945.26	4111.73	2865.23	5805.32	4045.94	5162.94	5489.26	5705.11	5683.68	791.884	3802.13	6799.36	6297.28	526.272	3307.41	5004.73	5626.02	9.36431	-0.582894	0.021556		11.7955	-0.199633	0.986523		12.527	-0.441372	0.053962		12.5415	-0.162613	0.898924		1
PF3D7_0800300	erythrocyte membrane protein 1, PfEMP1	371.87	374.636	402.978	1048.29	1096.61	2069.93	1848.36	1669.08	3310.51	3036.09	2646.72	246.812	401.986	222.839	635.191	989.255	853.738	1430.62	998.116	1268.9	2725.16	2499.61	3221.71	383.161	1072.45	1862.46	2997.77	290.546	826.061	1232.54	2815.49	8.39598	-0.387894	0.253693		9.89065	-0.375707	0.986523		10.5957	-0.593509	0.0279181		11.5051	-0.0906315	0.982183		1
PF3D7_1007700	AP2 domain transcription factor AP2-I	5063.95	4444.12	4437.58	16325.4	15316.6	15381.5	14233.2	11539.4	7000.49	6575.65	5891.8	3919.57	4294.23	3785.26	12068.6	15335.1	13749.4	12675.7	9900.15	6992.72	5267.54	5755.88	6212.37	4648.55	15821	13718.1	6489.31	3999.68	13717.7	9856.19	5745.26	12.0782	-0.216675	0.456992		13.8503	-0.205736	0.986523		13.5249	-0.476663	0.0351738		12.5787	-0.175683	0.881354		1
PF3D7_0731800	alpha/beta hydrolase, putative	611.954	655.613	711.847	89.3158	88.4981	140.004	127.028	157.878	747.68	669.576	765.015	559.004	510.458	575.166	37.9218	69.4904	39.5635	97.3032	74.5347	126.43	669.678	603.147	618.756	659.804	88.907	141.637	727.424	548.209	48.9919	99.4226	630.527	9.23842	-0.270295	0.226589		6.10747	-0.766385	0.065199		6.91324	-0.49596	0.0233444		9.40722	-0.207156	0.716014		2
PF3D7_1360500	guanylyl cyclase beta	307.934	295.026	361.956	413.086	391.187	122.873	135.179	147.114	154.265	145.671	161.401	223.928	350.029	252.953	318.122	454.31	308.179	100.59	53.4705	67.8124	104.871	137.793	120.096	321.639	402.137	135.055	153.779	275.637	360.203	73.9578	120.92	8.22225	-0.213378	0.538925		8.57429	-0.14716	0.986523		6.70745	-0.819227	0.0030003		7.10171	-0.34239	0.659949		3
PF3D7_1249700	conserved Plasmodium protein, unknown function	57.4114	35.9026	66.3586	19.3909	22.4452	21.8571	21.0581	22.7249	101.342	111.17	124.659	21.2487	44.6651	39.1474	16.8541	20.3227	8.32915	14.464	6.48127	11.4936	106.369	105.158	118.791	53.2242	20.9181	21.88	112.391	35.0204	15.1687	10.813	110.106	5.46344	-0.577112	0.192758		4.1734	-0.324008	0.986523		4.03091	-0.907401	0.0473348		6.79764	-0.0275107	0.996428		2
PF3D7_0728200	actin-like protein, putative	46.973	57.7564	61.5325	145.138	114.15	340.853	340.326	341.471	182.416	161.005	148.279	35.9593	51.0458	34.6304	101.125	118.658	97.8676	314.263	260.871	278.146	122.849	147.463	138.372	55.4206	129.644	340.883	163.9	40.5452	105.884	284.427	136.228	5.58445	-0.407169	0.289525		6.87975	-0.273833	0.986523		8.28843	-0.253633	0.256609		7.22943	-0.265743	0.72109		1
PF3D7_1037200	conserved Plasmodium protein, unknown function	36.5346	42.1466	57.9129	22.9166	28.8581	20.0849	17.6616	22.7249	50.6711	47.2792	56.4248	26.1522	54.692	33.1248	29.4948	24.2561	18.7406	17.0938	14.5829	14.9417	44.9449	44.7223	30.024	45.5313	25.8873	20.1571	51.4584	37.9896	24.1638	15.5395	39.8971	5.38407	-0.215979	NA		4.64533	-0.0593237	0.992754		4.15771	-0.355555	0.489474		5.51342	-0.368116	0.814772		3
PF3D7_1006000	IMP1-like protein, putative	177.454	199.806	202.695	48.1835	48.7381	49.0309	56.3813	52.028	239.843	246.619	325.427	132.396	178.66	127.982	21.0677	55.7234	33.3166	40.7621	42.1283	29.8834	257.684	242.951	232.36	193.318	48.4608	52.4801	270.629	146.346	36.7026	37.5913	244.332	7.40797	-0.387091	0.23859		5.41216	-0.324411	0.986523		5.493	-0.478031	0.155606		8.00832	-0.146723	0.945361		2
PF3D7_0920000	elongation of fatty acids protein, putative	266.18	271.611	291.978	135.737	155.834	155.363	171.182	174.623	295.018	261.953	305.744	228.832	255.229	228.862	117.979	135.047	93.703	143.982	162.032	139.073	220.23	234.49	207.558	276.59	145.785	167.056	287.571	237.641	115.576	148.362	220.759	8.00627	-0.213018	0.334803		7.0299	-0.284019	0.961124		7.30112	-0.181102	0.361537		7.98962	-0.380699	0.167949		2
PF3D7_0513600	deoxyribodipyrimidine photo-lyase, putative	2343.43	2414.84	2326.17	6746.28	6618.12	5646.82	5921.4	5226.12	2980.58	2788.2	2684.77	1874.79	1788.43	1687.86	5787.29	7154.89	5786.68	4460.17	4485.04	3275.68	2287.69	2143.04	2411.06	2361.48	6682.2	5598.11	2817.85	1783.69	6242.95	4073.63	2280.6	11.0172	-0.404805	0.0101965		12.6579	-0.0969765	0.986523		12.2396	-0.458577	0.00127029		11.3158	-0.305516	0.187998		1
PF3D7_1134600	CCCH-type zinc finger protein ZNF4	606.735	413.661	476.575	513.566	471.349	233.931	204.467	182.995	353.571	379.512	320.178	470.74	477.643	484.826	422.407	458.899	329.002	132.806	110.182	79.306	277.16	250.203	336.791	498.99	492.457	207.131	351.087	477.736	403.436	107.431	288.051	8.93181	-0.0647594	0.840029		8.80718	-0.27284	0.986523		7.2972	-0.925806	2.45116e-05		8.31998	-0.286293	0.58242		3
PF3D7_1100200	erythrocyte membrane protein 1, PfEMP1	118.737	126.44	95.315	220.939	222.528	311.317	237.752	244.591	691.378	670.854	620.673	47.4009	72.9226	60.2268	192.769	213.06	176.995	199.866	210.641	175.852	615.744	519.745	635.726	113.497	221.734	264.553	660.968	60.1835	194.275	195.453	590.405	6.44029	-0.87977	0.00429917		7.70047	-0.179339	0.986523		7.84551	-0.439441	0.0705482		9.2893	-0.163874	0.899596		1
PF3D7_0925000	conserved Plasmodium protein, unknown function	180.063	113.952	187.011	300.853	350.786	98.0618	87.6288	95.6836	112.602	95.8363	108.913	96.4363	140.376	124.971	221.211	296.317	322.755	60.4858	79.3956	80.4554	74.9081	99.1143	103.126	160.342	325.82	93.7914	105.784	120.594	280.094	73.4456	92.3828	7.1341	-0.405456	0.249106		8.24297	-0.224351	0.986523		6.38575	-0.374114	0.23594		6.63057	-0.191222	0.930901		3
PF3D7_1226100	haloacid dehalogenase-like hydrolase, putative	263.571	337.172	386.086	223.877	186.616	319.587	279.869	279.875	369.336	338.622	317.553	156.913	319.948	216.817	111.659	161.27	139.513	264.954	210.641	311.477	307.123	316.682	382.48	328.943	205.246	293.11	341.837	231.226	137.481	262.358	335.429	8.12972	-0.491759	0.10822		7.42092	-0.572192	0.528255		8.11756	-0.15473	0.620313		8.40358	-0.0274907	0.996428		2
PF3D7_0817300	conserved Plasmodium protein, unknown function	1488.78	1459.52	1236.68	1366.18	1137.01	1211	1243.79	975.375	636.203	633.798	720.4	1286.36	1107.51	1084.08	1017.57	1287.54	1107.78	1057.19	836.084	760.878	507.877	518.537	475.163	1395	1251.59	1143.39	663.467	1159.32	1137.63	884.716	500.526	10.3187	-0.267466	0.279502		10.2223	-0.136038	0.986523		9.98592	-0.366244	0.0786985		9.18487	-0.406195	0.263483		4
PF3D7_1464300	conserved Plasmodium protein, unknown function	22.1817	26.5367	37.4021	34.081	32.0645	16.5405	9.5101	11.9605	11.2602	15.3338	14.4342	22.8832	25.5229	27.1021	33.7083	25.5672	27.0698	12.4916	3.24064	5.74681	4.49449	20.5481	10.4431	28.7068	33.0728	12.6704	13.6761	25.1694	28.7818	7.15969	11.8286	4.75158	-0.195084	NA		4.95081	-0.20331	0.986523		3.30962	-0.631557	0.288812		3.67269	-0.154495	0.990401		3
PF3D7_1403800	nuclear formin-like protein MISFIT, putative	144.833	121.757	156.848	86.9654	82.7265	170.722	211.939	174.025	242.095	253.008	251.943	96.4363	138.553	78.2949	60.0429	73.4238	62.4687	177.513	153.93	134.475	206.746	245.368	214.084	141.146	84.846	185.562	249.015	104.428	65.3118	155.306	222.066	6.94001	-0.406285	0.161422		6.23034	-0.356787	0.986523		7.41307	-0.244197	0.307307		7.87983	-0.162517	0.89627		2
PF3D7_1122600	conserved Plasmodium protein, unknown function	109.604	134.245	166.5	66.3993	55.151	209.12	218.732	212.896	317.539	309.232	237.509	55.5735	120.322	69.2609	42.1354	53.1011	43.7281	205.126	144.208	171.255	266.673	275.586	291.103	136.783	60.7751	213.583	288.093	81.7189	46.3215	173.53	277.787	6.7715	-0.697206	0.0245335		5.74277	-0.368258	0.986523		7.59661	-0.283811	0.299452		8.14435	-0.0534442	0.990939		2
PF3D7_1107900	mechanosensitive ion channel protein, putative	274.009	254.44	241.304	88.7282	55.7923	200.259	220.091	171.632	322.043	313.065	307.056	220.659	216.945	189.715	63.203	64.9014	20.8229	191.977	131.246	112.638	301.131	275.586	302.851	256.584	72.2603	197.327	314.055	209.106	49.6424	145.287	293.189	7.86323	-0.293915	0.412839		5.92959	-0.439095	0.986523		7.42044	-0.422021	0.149069		8.24613	-0.0999427	0.980144		2
PF3D7_1346800	6-cysteine protein P47	52.1922	84.2931	91.6955	24.6794	23.0865	23.6293	25.8131	34.0873	86.7038	71.5578	94.4787	52.3045	73.8341	55.7098	12.6406	21.6338	18.7406	21.696	19.4438	17.2404	83.8971	77.3575	74.4074	76.0603	23.8829	27.8433	84.2468	60.6161	17.6717	19.4601	78.554	6.09462	-0.2985	0.450956		4.37694	-0.406723	0.986523		4.56387	-0.495421	0.201849		6.34696	-0.103255	0.980419		2
PF3D7_1113900	mitogen-activated protein kinase 2	69.1547	54.6344	65.1521	123.397	102.607	17.722	23.096	30.4992	43.9149	80.5025	69.5468	35.9593	61.9842	43.6645	95.8579	114.725	104.114	28.2705	12.9625	26.4353	43.4467	38.6787	54.8265	62.9804	113.002	23.7724	64.6548	47.2027	104.899	22.5561	45.6506	5.78376	-0.380017	0.374645		6.76753	-0.102235	0.986523		4.53383	0.00578824	0.991191		5.78536	-0.494873	0.525991		3
PF3D7_0824000	conserved Plasmodium protein, unknown function	28.7057	17.1708	21.7174	55.2348	61.5639	44.8958	41.4369	45.4497	47.293	38.3345	61.6736	19.6142	10.9384	24.0907	41.082	68.8348	56.2218	40.7621	32.4064	11.4936	52.4357	42.3049	35.2456	22.5313	58.3994	43.9274	49.1004	18.2144	55.3795	28.2207	43.3287	4.34858	-0.384527	NA		5.83009	-0.0616351	0.992148		5.17289	-0.596886	0.144853		5.53028	-0.184674	0.96508		1
PF3D7_1031900	conserved Plasmodium protein, unknown function	114.823	113.952	101.348	455.393	448.904	90.973	82.1944	87.3113	88.9559	97.1141	97.1031	68.6496	99.3571	58.7212	348.67	419.565	412.293	84.1541	87.4972	73.5592	50.9375	78.5662	80.9344	110.041	452.148	86.8262	94.391	75.5759	393.509	81.7368	70.146	6.53618	-0.496067	0.0836974		8.72393	-0.20153	0.986523		6.39714	-0.0901928	0.764126		6.36227	-0.413484	0.434227		3
PF3D7_0716600	cysteine desulfurase	48.2778	62.4393	80.8368	185.683	161.605	171.313	170.502	221.268	63.0573	66.4465	65.6102	37.5938	48.3112	36.1361	156.954	175.037	122.855	157.131	139.347	195.392	32.9596	60.4355	67.8804	63.8513	173.644	187.695	65.038	40.6804	151.615	163.957	53.7585	5.7078	-0.629257	0.10808		7.34545	-0.173713	0.986523		7.458	-0.191883	0.531113		5.89235	-0.259214	0.878901		1
PF3D7_1303900	GINS complex subunit Psf3, putative	106.994	115.513	164.087	73.4505	88.4981	73.8417	65.2121	53.224	67.5614	71.5578	95.7909	73.5531	144.022	79.8006	61.0963	84.5685	83.2915	42.077	68.0534	48.2732	46.443	79.7749	75.7128	128.864	80.9743	64.0926	78.3034	99.1253	76.3188	52.8012	67.3102	6.83283	-0.355499	0.428189		6.29731	-0.0878294	0.989212		5.86905	-0.313789	0.439928		6.186	-0.206384	0.945361		3
PF3D7_0203800	WD repeat-containing protein, putative	148.748	195.123	207.521	483.598	507.902	444.232	373.611	408.449	190.298	224.896	227.011	106.243	148.58	123.465	416.087	481.844	495.585	381.981	340.267	286.191	193.263	174.054	133.15	183.797	495.75	408.764	214.068	126.096	464.505	336.146	166.822	7.27563	-0.523762	0.0399539		8.90727	-0.0966061	0.986523		8.54092	-0.277489	0.184189		7.57323	-0.360849	0.413146		1
PF3D7_0933200	calcyclin-binding protein, putative	150.053	195.123	171.326	707.475	757.364	593.687	614.76	434.762	405.368	343.733	368.729	63.7461	126.703	91.8459	488.77	603.124	926.618	422.743	348.368	605.714	364.053	250.203	308.073	172.167	732.42	547.737	372.61	94.0983	672.838	458.942	307.443	7.05672	-0.840546	0.0102526		9.45662	-0.131673	0.986523		8.97539	-0.25271	0.40358		8.4095	-0.28026	0.775637		1
PF3D7_0501800	chromatin assembly factor 1 subunit A	336.64	299.709	332.999	2854.58	2843.48	4777.26	4871.21	4354.2	2547.06	2321.79	2239.93	153.644	222.414	194.232	2369.06	2874.02	2425.87	4413.49	4118.85	2850.42	2033.01	2031.84	2065.13	323.116	2849.03	4667.56	2369.6	190.097	2556.31	3794.25	2043.33	8.00341	-0.754415	0.00268505		11.4002	-0.155441	0.986523		12.0468	-0.298572	0.180109		11.1075	-0.213853	0.775637		1
PF3D7_1100100	erythrocyte membrane protein 1, PfEMP1	1028.19	931.907	1006.24	1101.76	1176.13	2695.52	2550.07	2107.43	5642.5	5506.12	4952.26	655.44	978.986	745.307	765.81	968.932	1003.66	2120.29	1302.74	1553.94	4979.89	4487.94	5554.45	988.777	1138.94	2451	5366.96	793.244	912.802	1658.99	5007.43	9.7993	-0.313674	0.235047		10.0026	-0.321104	0.986523		11.0049	-0.559684	0.00898452		12.3407	-0.100125	0.964242		1
PF3D7_1029300	conserved protein, unknown function	138.309	148.293	139.956	1382.05	1422.38	426.51	355.27	331.305	252.229	228.729	208.641	84.9947	126.703	105.397	1136.6	1469.13	1178.58	268.241	212.262	205.736	191.765	195.811	248.025	142.186	1402.21	371.028	229.866	105.698	1261.44	228.746	211.867	6.95352	-0.403348	0.170032		10.3792	-0.149752	0.986523		8.22828	-0.686222	0.00110937		7.78703	-0.118337	0.950089		1
PF3D7_1230100	thioredoxin-like associated protein 1, putative	79.5931	84.2931	88.0759	26.4422	34.6297	41.9421	50.2677	56.8121	266.868	270.897	295.246	57.208	70.188	70.7665	13.694	17.0448	14.576	32.8727	32.4064	55.1694	290.643	244.16	219.306	83.9874	30.5359	49.674	277.67	66.0542	15.1049	40.1495	251.37	6.22922	-0.335734	0.31381		4.51225	-0.975708	0.126714		5.48902	-0.320329	0.288068		8.04723	-0.145923	0.910451		2
PF3D7_0628900	RAP protein, putative	143.529	156.098	165.293	880.819	750.952	282.961	271.717	273.296	148.635	158.449	145.655	98.0709	123.968	126.476	709.981	840.44	593.452	248.518	218.743	195.392	124.347	135.376	122.707	154.973	815.885	275.992	150.913	116.172	714.624	220.884	127.477	7.08292	-0.406253	0.120381		9.5798	-0.180562	0.986523		7.95674	-0.312751	0.120531		7.12096	-0.241559	0.742852		4
PF3D7_1470500	cGMP-specific 3',5'-cyclic phosphodiesterase delta	297.496	285.66	317.315	212.713	220.604	424.738	390.593	367.784	363.706	249.174	368.729	194.507	247.937	206.277	163.275	211.093	214.476	383.953	437.486	322.971	289.145	235.699	236.276	300.157	216.658	394.372	327.203	216.24	196.281	381.47	253.707	8.01234	-0.464249	0.0587287		7.68979	-0.147448	0.986523		8.59962	-0.0521064	0.851691		8.18217	-0.370913	0.371386		2
PF3D7_0615100	enoyl-acyl carrier reductase	183.978	202.928	191.837	56.41	51.3033	62.027	53.6641	45.4497	87.8298	83.0581	103.664	160.182	184.13	147.556	31.6015	51.1344	27.0698	56.541	53.4705	40.2277	85.3952	83.401	74.4074	192.914	53.8566	53.7136	91.5174	163.956	36.6019	50.0797	81.0679	7.47925	-0.222317	0.433648		5.49918	-0.448503	0.870773		5.69757	-0.0865422	0.800717		6.43117	-0.174198	0.911978		3
PF3D7_0320800	ATP-dependent RNA helicase DDX6	523.227	530.734	580.336	1769.86	1831.53	2346.99	2010.03	1837.72	1034.82	907.25	1162.61	235.37	391.048	268.009	1309.36	1718.9	1942.78	1750.14	1767.77	1810.25	907.886	869.063	869.392	544.766	1800.7	2064.91	1034.89	298.142	1657.01	1776.05	882.114	8.71923	-0.857355	0.000890075		10.7556	-0.121933	0.986523		10.9073	-0.217498	0.392765		9.90464	-0.230522	0.785632		1
PF3D7_1435800	GTPase Era, putative	92.6412	107.708	92.902	274.999	340.525	108.104	91.7045	93.8895	91.2079	75.3912	87.9177	49.0354	67.4534	49.6871	237.011	294.351	314.426	87.4414	95.5988	75.8579	74.9081	72.5226	77.0182	97.7504	307.762	97.8994	84.8389	55.392	281.929	86.2994	74.8163	6.25873	-0.780457	0.00819249		8.20382	-0.133112	0.986523		6.52512	-0.189776	0.487376		6.31882	-0.184005	0.911978		4
PF3D7_0406900	conserved Plasmodium protein, unknown function	95.2508	95.22	82.0433	49.3588	62.8465	53.7568	46.8712	38.2734	86.7038	70.28	60.3614	98.0709	95.7109	81.3062	38.9752	55.7234	39.5635	32.8727	43.7486	16.0911	55.432	49.5571	70.4912	90.838	56.1026	46.3005	72.4484	91.696	44.754	30.9041	58.4934	6.51202	0.0187064	0.968588		5.65616	-0.282074	0.986523		5.27061	-0.610412	0.0851575		6.03278	-0.314912	0.808174		3
PF3D7_1135600	condensin-2 complex subunit D3, putative	133.09	132.684	156.848	578.79	487.381	276.463	290.737	276.286	139.627	135.449	131.22	75.1877	123.968	94.8573	515.105	528.389	401.882	301.771	200.92	177.002	95.8823	134.167	133.15	140.874	533.086	281.162	135.432	98.0045	481.792	226.564	121.066	6.90013	-0.499952	0.11392		8.98709	-0.138112	0.986523		7.98791	-0.293998	0.256996		7.00281	-0.156518	0.943756		4
PF3D7_0518600	WD repeat-containing protein 26, putative	594.991	622.832	605.673	766.236	746.462	2298.54	2443.42	2153.48	1534.77	1525.71	1512.97	380.842	521.397	402.014	556.187	698.182	647.592	2128.84	2067.53	1678.07	1457.71	1313.87	1392.85	607.832	756.349	2298.48	1524.49	434.751	633.987	1958.14	1388.14	9.02595	-0.473374	0.017767		9.44122	-0.253428	0.986523		11.0555	-0.230773	0.202692		10.5081	-0.135577	0.881606		1
PF3D7_0526500	Suf domain-containing protein, putative	2091.6	1792.01	1767.55	1023.61	986.305	1031.42	919.083	735.568	396.36	299.009	358.232	1714.61	1980.76	1761.63	746.849	940.087	810.01	716.625	456.93	532.155	284.651	309.43	315.905	1883.72	1004.96	895.357	351.2	1819	832.315	568.57	303.329	10.8544	-0.0498763	0.897934		9.84335	-0.270195	0.986523		9.51563	-0.648144	0.00749299		8.35431	-0.211589	0.862144		4
PF3D7_1360700	E3 SUMO-protein ligase PIAS, putative	2025.06	1927.81	1955.77	1420.24	1200.5	2505.3	2736.19	2429.77	1859.06	1731.44	1614.01	1717.87	1932.45	1755.61	1119.75	1327.53	1024.49	2249.15	1728.88	1888.4	1496.66	1529.02	1612.16	1969.55	1310.37	2557.09	1734.84	1801.98	1157.25	1955.48	1545.95	10.8809	-0.127243	0.561597		10.2689	-0.173425	0.986523		11.1397	-0.384114	0.0165359		10.6798	-0.166496	0.767934		2
PF3D7_0709900	hydrolase, putative	155.272	182.635	159.261	130.448	130.182	548.201	523.055	452.105	851.274	737.301	762.391	80.0912	135.818	85.8232	69.5233	102.924	110.361	483.229	393.737	321.822	741.59	777.201	762.35	165.722	130.315	507.787	783.655	100.578	94.2697	399.596	760.38	7.05691	-0.687368	0.0245335		6.81112	-0.481042	0.838446		8.82557	-0.340615	0.189095		9.59249	-0.0436631	0.993452		2
PF3D7_1426300	dynein intermediate chain, putative	185.282	177.952	243.717	111.645	104.53	766.182	737.712	801.948	572.02	559.684	518.321	94.8018	159.518	164.118	104.285	86.5352	77.0447	750.812	552.529	649.39	492.895	519.745	520.852	202.317	108.088	768.614	550.008	139.479	89.2883	650.91	511.164	7.41699	-0.52585	0.0531882		6.6248	-0.260173	0.986523		9.47119	-0.234605	0.310618		9.05144	-0.10563	0.960931		2
PF3D7_1244000	glucose inhibited division protein a homologue, putative	167.015	177.952	196.663	1869.76	1639.78	1692.45	1622.15	1526.15	2145.07	2041.95	1984.05	94.8018	151.314	94.8573	1335.69	1811.99	1509.66	1437.85	1061.31	1167.75	1929.63	1927.89	1851.05	180.543	1754.77	1613.59	2057.03	113.658	1552.45	1222.3	1902.86	7.20066	-0.633187	0.0117561		10.6914	-0.174942	0.986523		10.4696	-0.396985	0.0373846		10.9512	-0.112532	0.939847		1
PF3D7_0906400	dynein intermediate light chain, putative	75.6787	79.6102	83.2498	19.9785	23.0865	12.9961	15.6237	26.313	48.419	38.3345	47.2394	53.939	83.861	82.8119	16.8541	15.7337	14.576	14.464	16.2032	11.4936	31.4614	37.47	41.7726	79.5129	21.5325	18.311	44.6643	73.5373	15.7213	14.0536	36.9013	6.25786	-0.0933323	NA		4.21932	-0.435997	0.986523		4.01634	-0.396217	0.384312		5.34989	-0.271495	0.880077		3
PF3D7_1005500	regulator of nonsense transcripts 1, putative	2744.01	2513.18	2581.95	4767.82	4131.84	5684.63	5956.72	5403.13	3579.63	3451.39	3469.47	2180.44	2391.86	2071.8	3668.94	4727.97	3471.18	5266.86	4102.65	4140	3156.63	3394.06	3115.97	2613.05	4449.83	5681.49	3500.16	2214.7	3956.03	4503.17	3222.22	11.2371	-0.237783	0.207209		12.0372	-0.167466	0.986523		12.3141	-0.334046	0.0342468		11.7148	-0.119289	0.88914		1
PF3D7_0422500	pre-mRNA-splicing helicase BRR2, putative	8204.62	7105.6	7335.64	4333.58	3384.73	3342.96	3465.07	2936.29	1915.37	1878.39	1663.88	6386.05	8248.46	7057.08	3009.52	3924.9	2854.82	2640.33	1361.07	1933.23	1561.08	1616.05	1702.23	7548.62	3859.16	3248.11	1819.21	7230.53	3263.08	1978.21	1626.45	12.8513	-0.0618844	0.871685		11.7981	-0.240903	0.986523		11.3516	-0.712456	0.00294206		10.7506	-0.161614	0.917704		4
PF3D7_0313600	conserved Plasmodium protein, unknown function	344.469	330.928	400.564	826.171	781.092	938.085	934.028	795.37	532.609	497.071	515.696	196.142	295.337	266.504	668.899	871.252	707.978	859.292	793.956	564.337	473.419	433.927	464.72	358.654	803.632	889.161	515.125	252.661	749.376	739.195	457.355	8.25577	-0.497605	0.0632008		9.60085	-0.0974279	0.986523		9.6692	-0.264995	0.271055		8.92553	-0.172333	0.893		1
PF3D7_1233300	pentatricopeptide repeat domain-containing protein 2, putative	80.8979	78.0492	118.239	1267.46	1135.73	395.792	370.894	401.871	148.635	143.116	165.338	52.3045	91.1533	88.8346	1063.92	1381.94	849.574	340.561	249.529	234.47	115.358	136.584	118.791	92.3953	1201.59	389.519	152.363	77.4308	1098.48	274.853	123.578	6.40791	-0.241835	0.555827		10.1675	-0.123916	0.986523		8.37585	-0.493309	0.0531496		7.10821	-0.298948	0.744456		1
PF3D7_0803400	DNA repair and recombination protein RAD54, putative	1422.24	1501.67	1439.38	4394.69	3917	10573	10051.5	8386.07	7560.12	6854.21	7453.32	905.521	1170.41	935.022	3175.95	4100.59	3439.94	9605.4	8253.9	5873.24	6882.55	6540.33	7182.27	1454.43	4155.85	9670.17	7289.22	1003.65	3572.16	7910.85	6868.39	10.2633	-0.532495	0.0240697		11.9159	-0.217721	0.986523		13.1017	-0.289442	0.198269		12.7893	-0.0858267	0.976491		1
PF3D7_0905100	nucleoporin NUP221, putative	3566.03	2925.28	2894.44	3082.57	2707.53	3685.59	3180.45	2508.7	3629.17	3322.33	3182.1	2508.98	3416.42	2487.37	1960.35	2573.77	2742.37	2600.23	1811.52	2310.22	3372.36	3145.06	3302.64	3128.59	2895.05	3124.91	3377.87	2804.26	2425.5	2240.66	3273.36	11.5345	-0.156979	0.63905		11.3774	-0.256189	0.986523		11.3895	-0.47847	0.04965		11.6994	-0.0454713	0.991799		2
PF3D7_0405400	pre-mRNA-processing-splicing factor 8, putative	29660.8	25058.5	24135.2	16529.3	14128.3	13001.5	12673.6	10690.8	6194.25	6380.14	5739.58	23229.7	26491.9	23048.8	11026.8	14869.6	12127.2	10082.1	8189.09	9070.77	5194.13	5595.12	5476.12	26284.8	15328.8	12122	6104.66	24256.8	12674.6	9113.97	5421.79	14.6252	-0.115772	0.670421		13.7733	-0.274054	0.986523		13.3742	-0.411138	0.0344745		12.4927	-0.171102	0.824824		4
PF3D7_0909100	conserved Plasmodium membrane protein, unknown function	133.09	177.952	154.434	45.2455	44.8904	401.108	362.063	413.234	408.747	447.236	429.091	101.34	128.526	103.891	26.3346	36.0563	29.152	387.24	324.064	264.353	411.994	435.136	386.396	155.159	45.0679	392.135	428.358	111.252	30.5143	325.219	411.176	7.05751	-0.46535	0.182615		5.23998	-0.532145	0.939048		8.48654	-0.265604	0.363513		8.71344	-0.0586134	0.990939		2
PF3D7_0401800	Plasmodium exported protein (PHISTb), unknown function	5810.3	5032.61	7346.5	3803.56	3527.1	1798.19	1501.24	1200.23	18514.1	14599.1	13532.8	4718.84	5836.54	5220.16	2139.42	3305.38	2906.87	984.866	688.635	1158.56	13419	13219.7	15583.8	6063.14	3665.33	1499.89	15548.6	5258.52	2783.89	944.02	14074.2	12.4668	-0.205343	0.572847		11.6549	-0.396689	0.986523		10.255	-0.665687	0.0140939		13.8544	-0.143768	0.949968		3
PF3D7_0604200	ribosomal protein L41, mitochondrial, putative	20.8769	28.0977	26.5434	255.608	243.69	130.552	120.914	105.85	41.6629	52.3905	56.4248	9.80709	10.0269	10.5397	185.396	225.516	258.204	103.22	92.3582	121.832	40.4504	44.7223	45.6888	25.1727	249.649	119.105	50.1594	10.1245	223.038	105.804	43.6205	4.14148	-1.30963	0.0147022		7.88474	-0.174949	0.986523		6.8132	-0.165189	0.57393		5.55121	-0.19135	0.94293		1
PF3D7_1404600	adenylyl cyclase alpha	220.512	245.074	223.206	179.807	158.399	121.1	131.104	169.24	185.794	154.616	153.528	197.776	205.095	197.243	123.246	142.259	154.089	124.259	113.422	137.924	142.325	146.254	135.761	229.598	169.103	140.481	164.646	200.038	139.865	125.202	141.447	7.74697	-0.19394	0.444125		7.27131	-0.287994	0.986523		7.05356	-0.160989	0.475159		7.25782	-0.222275	0.744456		3
PF3D7_1331400	CPW-WPC family protein	39.1442	42.1466	57.9129	15.8653	16.6736	116.375	99.856	95.0856	126.115	97.1141	108.913	26.1522	37.3728	25.5964	10.5338	19.0115	10.4114	76.2647	76.155	113.787	101.875	111.201	109.653	46.4012	16.2694	103.772	110.714	29.7072	13.3189	88.7355	107.576	5.24998	-0.621345	0.268214		3.88696	-0.196233	0.986523		6.58877	-0.227085	0.629615		6.7701	-0.0419933	0.996428		2
PF3D7_1404200	conserved Plasmodium protein, unknown function	39.1442	49.9515	51.8803	10.5769	9.61936	73.8417	42.7954	75.3508	57.4272	63.8909	74.7957	31.0558	33.7267	48.1815	3.16015	3.27785	4.16458	73.6348	51.8502	67.8124	46.443	62.8529	58.7427	46.992	10.0981	63.996	65.3712	37.6546	3.53419	64.4325	56.0129	5.40338	-0.328825	NA		2.76896	-1.57554	0.300506		6.00482	0.0292055	0.947352		5.92344	-0.21231	0.933098		2
PF3D7_0824300	GTP-binding protein Obg2, putative	93.946	90.537	107.38	414.261	360.405	509.212	525.093	555.563	476.308	457.459	450.086	50.6699	78.3918	52.6985	327.602	367.119	343.578	541.742	414.802	376.991	411.994	439.971	433.391	97.2878	387.333	529.956	461.284	60.5867	346.1	444.511	428.452	6.30263	-0.643172	0.0284455		8.51852	-0.160242	0.986523		8.92847	-0.244783	0.23735		8.79723	-0.106247	0.950089		1
PF3D7_0311200	valine--tRNA ligase, putative	277.924	293.465	261.815	512.978	407.22	310.135	369.535	302.599	143.005	130.337	137.781	253.35	260.698	264.998	405.553	508.722	293.603	345.163	228.465	216.08	98.8787	129.332	127.929	277.734	460.099	327.423	137.041	259.682	402.626	263.236	118.713	8.0699	-0.0951116	0.79096		8.75276	-0.173264	0.986523		8.20618	-0.297012	0.212396		6.99861	-0.202629	0.88133		4
PF3D7_0617400	erythrocyte membrane protein 1, PfEMP1	246.608	171.708	238.891	165.117	171.225	518.664	502.677	514.897	1829.79	1990.84	1573.33	99.7054	227.883	150.567	121.139	179.626	139.513	401.047	303	365.497	1688.43	1603.96	1750.53	219.069	168.171	512.079	1797.99	159.385	146.76	356.515	1680.97	7.56398	-0.43665	0.178227		7.29889	-0.182557	0.986523		8.76254	-0.516494	0.0457887		10.7644	-0.0972105	0.976491		2
PF3D7_0918600	ATP-dependent DNA helicase Q1	88.7268	82.7321	96.5216	355.501	319.363	377.479	379.725	395.891	168.904	176.339	161.401	70.2841	86.5956	88.8346	289.681	325.818	231.134	395.787	293.278	334.465	149.816	148.671	143.593	89.3268	337.432	384.365	168.881	81.9048	282.211	341.176	147.36	6.41981	-0.119446	0.752462		8.27529	-0.234621	0.986523		8.50291	-0.158943	0.43929		7.30488	-0.197212	0.822061		1
PF3D7_0926000	protein kinase, putative	251.827	271.611	261.815	856.727	712.474	344.989	463.278	412.038	190.298	173.783	143.03	259.888	214.21	252.953	746.849	844.374	558.053	347.793	293.278	276.996	142.325	129.332	176.228	261.751	784.6	406.768	169.037	242.35	716.425	306.022	149.295	7.97757	-0.116962	0.736325		9.55173	-0.121987	0.986523		8.47733	-0.403671	0.0758069		7.31439	-0.182361	0.896852		4
PF3D7_1437700	succinyl-CoA ligase, putative	332.725	323.124	293.184	410.735	385.416	1340.97	1338.89	1424.49	968.38	1037.59	995.963	202.68	260.698	207.783	317.069	379.575	370.647	1422.73	1090.47	1186.14	828.483	930.707	868.086	316.344	398.076	1368.11	1000.64	223.72	355.764	1233.12	875.759	8.07699	-0.484865	0.022896		8.55811	-0.16303	0.986523		10.345	-0.145981	0.446423		9.87375	-0.19148	0.733596		1
PF3D7_1409800	CUGBP Elav-like family member 2, putative	144.833	177.952	131.511	720.403	642.573	293.595	281.907	253.562	129.493	123.948	144.342	67.0151	119.411	84.3176	589.895	698.837	697.567	234.711	196.059	213.781	107.868	118.454	124.012	151.432	681.488	276.354	132.594	90.2478	662.1	214.85	116.778	6.91695	-0.694898	0.00610699		9.39187	-0.0431769	0.989212		7.94018	-0.352813	0.084025		6.96216	-0.179669	0.886298		4
PF3D7_1329100	myosin F, putative	3387.28	3243.72	3231.06	4403.51	3536.08	5171.28	5436.38	4653.21	5097.51	5069.1	5011.31	2710.02	3163.93	2905.94	2987.4	4057.98	3008.91	4719.2	3394.57	3760.71	5122.21	4932.75	4812.98	3287.35	3969.79	5086.96	5059.31	2926.63	3351.43	3958.16	4955.98	11.6013	-0.167058	0.485925		11.8379	-0.24252	0.986523		12.1429	-0.360594	0.0509368		12.2899	-0.0298241	0.996207		1
PF3D7_1350900	AP2 domain transcription factor AP2-O4, putative	609.344	599.418	557.412	109.882	120.563	113.421	104.611	108.242	145.257	144.393	160.089	627.653	492.228	549.57	68.47	98.3354	97.8676	91.3861	81.0159	67.8124	100.377	118.454	127.929	588.725	115.222	108.758	149.913	556.484	88.2243	80.0715	115.586	9.16139	-0.0852057	0.773326		6.66851	-0.389309	0.858736		6.56094	-0.425853	0.0752796		7.05257	-0.369887	0.439557		3
PF3D7_0726600	conserved Plasmodium protein, unknown function	108.299	101.464	130.304	441.878	410.426	578.328	585.55	653.041	300.648	259.397	283.436	62.1115	84.7725	76.7892	420.3	445.132	356.071	545.029	484.475	509.168	257.684	232.072	262.384	113.356	426.152	605.64	281.16	74.5578	407.168	512.891	250.713	6.55392	-0.587791	0.0237632		8.70273	-0.0526798	0.989212		9.12739	-0.235849	0.182521		8.05494	-0.168039	0.824824		1
PF3D7_0901500	rifin	74.3739	65.5613	66.3586	83.4398	85.933	16.5405	17.6616	13.1565	37.1588	25.5564	17.0587	68.6496	48.3112	73.7779	72.6835	72.7682	68.7155	9.86181	6.48127	16.0911	19.4761	24.1742	32.6348	68.7646	84.6864	15.7862	26.5913	63.5796	71.3891	10.8114	25.4284	6.04815	-0.13809	NA		6.2861	-0.240556	0.986523		3.73322	-0.518966	0.314363		4.70098	-0.0731257	0.995771		3
PF3D7_0920200	CS domain protein, putative	126.566	129.562	135.13	1013.03	875.362	1953.56	2106.49	2024.31	936.851	937.918	932.977	76.8222	105.738	76.7892	796.358	1002.37	774.611	1996.03	1643	1735.54	771.553	829.175	802.817	130.419	944.196	2028.12	935.916	86.4497	857.779	1791.52	801.182	6.76068	-0.565568	0.0399539		9.81536	-0.133041	0.986523		10.8992	-0.177267	0.394603		9.76246	-0.22388	0.69972		1
PF3D7_1338400	SprT-like domain-containing protein, putative	210.074	218.538	267.847	271.473	275.755	287.097	208.543	227.249	346.815	309.232	317.553	153.644	220.591	182.186	192.769	245.183	256.122	232.739	254.39	194.242	286.149	298.551	298.935	232.153	273.614	240.963	324.534	185.474	231.358	227.124	294.545	7.70607	-0.311872	0.263526		7.98006	-0.248476	0.986523		7.87063	-0.0902212	0.743911		8.27398	-0.140169	0.928633		1
PF3D7_0726500	ubiquitin carboxyl-terminal hydrolase, putative	11846.3	10639.7	9647.33	8298.15	6997.12	8533.15	9454.4	7401.13	4666.24	4873.6	4678.01	11833.9	10075.2	10401.2	5907.38	8114.64	5578.45	7763.22	6241.47	5620.38	3976.12	3795.35	3691.65	10711.1	7647.63	8462.89	4739.28	10770.1	6533.49	6541.69	3821.04	13.3908	0.00779842	0.979317		12.7917	-0.226037	0.986523		12.8731	-0.370922	0.0535677		12.0634	-0.310757	0.410129		4
PF3D7_0906800	conserved Plasmodium protein, unknown function	66.5451	56.1954	79.6303	76.9761	67.9768	20.6757	17.6616	24.5189	11.2602	8.94472	14.4342	68.6496	62.8958	66.2495	65.3098	64.9014	56.2218	27.6131	9.72191	12.643	5.99265	7.25226	7.83236	67.4569	72.4765	20.9521	11.5464	65.9316	62.1443	16.6593	7.02576	6.05949	-0.0471127	NA		6.07276	-0.206434	0.986523		4.2331	-0.178503	0.721445		3.21507	-0.7038	0.72109		4
PF3D7_0509700	conserved Plasmodium protein, unknown function	97.8604	99.9029	96.5216	262.071	261.647	76.2047	60.4571	71.7627	131.745	149.505	185.021	65.3806	78.3918	63.2382	248.599	253.05	283.191	59.1708	61.5721	54.02	146.82	111.201	120.096	98.095	261.859	69.4748	155.423	69.0035	261.613	58.2543	126.039	6.38455	-0.48686	0.107124		8.03197	-0.0100276	0.993956		5.99694	-0.260024	0.348552		7.1368	-0.30468	0.612015		3
PF3D7_0708000	cytoskeleton associated protein, putative	268.79	270.05	289.565	972.485	836.884	408.197	402.821	412.038	207.188	210.84	223.075	189.604	275.283	188.209	851.134	904.686	768.365	383.953	260.871	309.179	190.267	241.742	210.168	276.135	904.685	407.685	213.701	217.698	841.395	318.001	214.059	7.94788	-0.32473	0.197859		9.7699	-0.100652	0.986523		8.5032	-0.342881	0.0890505		7.74066	0.00676697	0.998365		4
PF3D7_0517200	WD repeat-containing protein, putative	219.207	165.464	161.674	44.6579	48.7381	25.4016	34.6439	27.509	57.4272	56.224	83.9811	178.162	187.776	159.601	26.3346	43.2676	33.3166	24.3258	21.0641	12.643	56.9301	54.392	60.0481	182.115	46.698	29.1848	65.8774	175.18	34.3063	19.3443	57.1234	7.48097	-0.0538715	0.910356		5.33993	-0.410921	0.986523		4.60078	-0.552771	0.187446		5.94252	-0.202169	0.943756		3
PF3D7_0518700	mRNA-binding protein PUF1	773.75	582.247	594.814	396.045	366.818	171.904	172.54	130.967	207.188	215.951	191.582	626.019	681.826	639.91	331.816	374.33	308.179	88.7563	95.5988	81.6047	154.311	128.123	185.366	650.27	381.432	158.47	204.907	649.252	338.108	88.6533	155.933	9.34377	-0.00145127	0.996788		8.49093	-0.163591	0.986523		6.94909	-0.842794	0.000116276		7.49522	-0.396745	0.318928		3
PF3D7_0529700	heptatricopeptide repeat-containing protein, putative	48.2778	64.0003	88.0759	267.36	209.061	102.788	110.725	110.634	150.887	145.671	177.148	60.477	75.6572	69.2609	238.065	269.439	158.254	76.2647	76.155	75.8579	118.355	131.749	164.48	66.7847	238.21	108.049	157.902	68.465	221.919	76.0925	138.195	6.07948	0.0415583	0.937932		7.8459	-0.0780678	0.989212		6.52467	-0.505371	0.0841116		7.20992	-0.189129	0.911978		1
PF3D7_1226000	conserved protein, unknown function	74.3739	51.5125	62.739	280.875	267.418	63.2085	54.3434	60.9983	65.3094	49.8349	52.4882	37.5938	46.4882	52.6985	273.88	287.139	210.311	45.3643	50.2299	39.0783	41.9485	43.5136	73.102	62.8751	274.147	59.5167	55.8775	45.5935	257.11	44.8908	52.8547	5.76113	-0.465208	0.193893		8.05327	-0.0727544	0.986523		5.70608	-0.418532	0.140611		5.76464	-0.0824916	0.990401		4
PF3D7_1354800	metacaspase-1	370.565	376.197	445.206	222.114	199.441	249.29	261.528	220.072	230.835	228.729	191.582	354.69	379.198	391.474	168.541	172.415	170.748	226.822	168.513	203.437	176.783	216.359	212.779	397.322	210.778	243.63	217.049	375.121	170.568	199.591	201.974	8.59328	-0.0840056	0.751181		7.57496	-0.305376	0.866068		7.79188	-0.265621	0.157019		7.71088	-0.101457	0.950089		2
PF3D7_0517600	F-actin-capping protein subunit beta, putative	160.491	170.147	130.304	24.0918	32.0645	22.4479	25.8131	23.3229	182.416	159.727	175.835	148.741	121.234	130.993	13.694	18.3559	12.4937	21.0385	32.4064	20.6885	140.827	166.802	178.839	153.647	28.0782	23.8613	172.659	133.656	14.8479	24.7111	162.156	7.16643	-0.206513	0.483891		4.42378	-0.829591	0.312185		4.60207	-0.0146748	0.975534		7.38722	-0.087871	0.976491		3
PF3D7_0311800	ATP synthase F0 subunit d-like protein, putative	318.373	307.514	357.13	1116.45	1132.52	2271.96	2120.75	2025.5	1012.3	1056.76	986.778	161.817	285.31	161.107	835.333	1054.16	1055.72	1923.71	1795.31	2025.18	1012.76	1028.61	928.135	327.672	1124.48	2139.41	1018.61	202.744	981.737	1914.73	989.835	8.05098	-0.666874	0.00520756		10.0404	-0.197025	0.986523		10.9852	-0.159636	0.484774		9.97186	-0.0413605	0.991799		1
PF3D7_1205500	zinc finger protein, putative	7351.27	6434.37	6188.24	2587.22	2396.5	8720.41	8784.61	7080.59	17191	16846.7	19252.7	5823.77	6396.22	6320.81	1747.56	2247.29	1834.5	7653.42	5478.3	5129.61	18013.9	14708.8	18071.9	6657.96	2491.86	8195.2	17763.5	6180.27	1943.12	6087.11	16931.5	12.6482	-0.107263	0.670421		11.1147	-0.356831	0.658571		12.8019	-0.428015	0.0162897		14.0824	-0.0692381	0.976491		2
PF3D7_0915300	heptatricopeptide repeat-containing protein, putative	123.957	165.464	129.098	631.087	589.988	128.189	107.328	119.605	87.8298	70.28	72.1712	99.7054	98.4455	109.914	593.055	580.179	547.642	97.3032	105.321	85.0528	62.9228	79.7749	61.3535	139.506	610.537	118.374	76.7603	102.688	573.625	95.8922	68.0171	6.92002	-0.438592	0.118323		9.20965	-0.0877589	0.986523		6.74326	-0.310934	0.203632		6.17769	-0.172983	0.930308		4
PF3D7_1416800	lysine--tRNA ligase, putative	211.379	246.635	271.467	689.847	634.878	469.043	425.917	438.351	203.81	180.172	183.709	187.969	236.998	203.266	561.454	685.07	610.111	387.24	432.625	305.73	181.278	158.341	161.869	243.16	662.363	444.437	189.23	209.411	618.878	375.199	167.162	7.822	-0.206307	0.47071		9.32333	-0.0954234	0.986523		8.67884	-0.248118	0.240667		7.47732	-0.183027	0.86778		4
PF3D7_0514100	ATP-dependent DNA helicase UvrD	159.186	137.367	153.228	488.887	508.544	1293.71	1173.82	927.533	1373.75	1091.26	1316.14	104.609	124.88	115.937	376.058	445.132	426.869	1176.84	1043.49	672.377	1215.01	1141.02	1285.81	149.927	498.715	1131.69	1260.38	115.142	416.02	964.235	1213.95	7.05022	-0.375345	0.253693		8.83721	-0.261286	0.986523		10.0334	-0.229443	0.364921		10.2728	-0.0544541	0.990939		1
PF3D7_1145000	conserved Plasmodium protein, unknown function	19.5721	29.6587	21.7174	37.0191	44.8904	33.6718	38.0404	42.4596	231.961	251.73	263.753	14.7106	21.8768	21.0794	45.2955	36.0563	24.9875	36.16	14.5829	31.0328	226.222	223.611	245.414	23.6494	40.9547	38.0573	249.148	19.2223	35.4464	27.2585	231.749	4.42195	-0.251355	0.69334		5.25552	-0.155227	0.986523		5.02936	-0.389556	0.297382		7.90958	-0.10358	0.976491		1
PF3D7_0828400	mitochondrial inner membrane protein OXA1, putative	31.3153	51.5125	31.3695	413.086	362.329	591.915	575.361	639.286	295.018	305.398	265.065	14.7106	37.3728	25.5964	331.816	363.186	306.096	654.824	479.614	522.96	265.175	278.003	242.803	38.0658	387.708	602.187	288.494	25.8933	333.699	552.466	261.994	4.99908	-0.437349	0.321645		8.49467	-0.20803	0.986523		9.17324	-0.116798	0.617135		8.10457	-0.139195	0.925278		1
PF3D7_1342800	phosphoenolpyruvate carboxykinase	1835.86	1843.52	1801.33	4311.84	4446.07	1190.33	1058.34	1030.99	573.146	590.352	573.433	1469.43	1700.92	1505.67	3766.9	4264.48	4116.68	878.358	789.095	973.51	527.353	592.268	507.798	1826.91	4378.95	1093.22	578.977	1558.67	4049.36	880.321	542.473	10.7252	-0.227367	0.247067		12.041	-0.112833	0.986523		9.94657	-0.310569	0.0632832		9.13115	-0.0929244	0.949996		4
PF3D7_1341700	conserved Plasmodium protein, unknown function	20.8769	23.4148	48.2608	8.22646	8.97807	7.67954	12.9066	13.1565	23.6465	21.7229	9.18543	39.2283	31.9036	16.5624	9.48046	8.52241	6.24687	1.31491	9.72191	11.4936	16.4798	21.7568	11.7485	30.8508	8.60226	11.2475	18.1849	29.2315	8.08324	7.51015	16.6617	4.90887	-0.0894865	NA		3.06052	-0.0401174	0.993956		3.22941	-0.770932	0.279812		4.12295	-0.131254	0.990939		2
PF3D7_0318200	DNA-directed RNA polymerase II subunit RPB1	31269.7	27462.4	25252.5	14891.7	12771.3	11999	11840.8	9967.24	5443.2	5357.89	5378.73	27263.7	28058.8	25808.7	9991.35	13848.3	11737.9	9808.55	7740.26	7317.99	5110.23	5124.93	5024.46	27994.8	13831.5	11269	5393.27	27043.7	11859.2	8288.94	5086.54	14.7482	-0.0498372	0.870945		13.649	-0.22177	0.986523		13.2555	-0.442647	0.0206779		12.3553	-0.0844851	0.972554		4
PF3D7_0405100	protein transport protein Sec24B, putative	4450.69	4147.53	4261.43	3521.51	3043.57	6431.91	6676.09	6342.63	7220.06	7108.5	6915.32	3913.03	4475.63	3875.6	2661.9	3287.03	2615.35	5775.73	4201.49	5823.82	6603.9	6931.95	6516.52	4286.55	3282.54	6483.54	7081.29	4088.08	2854.76	5267.01	6684.12	12.0318	-0.0678476	0.785898		11.5834	-0.199452	0.986523		12.5204	-0.298671	0.0735929		12.7488	-0.0832598	0.95065		2
PF3D7_1033200	early transcribed membrane protein 10.2	7648.77	7742.48	7520.24	3997.47	3495.03	7384.17	6883.95	6394.66	4926.35	4629.53	5105.79	6265.09	6970.49	6406.63	2649.26	3483.7	3893.88	6005.18	5633.85	8570.8	4172.38	3917.43	4219.03	7637.16	3746.25	6887.59	4887.22	6547.4	3342.28	6736.61	4102.95	12.792	-0.221891	0.349783		11.7913	-0.166008	0.986523		12.7339	-0.0318763	0.90687		12.1341	-0.252408	0.607764		2
PF3D7_0505500	DNA mismatch repair protein MSH6, putative	499.741	440.197	462.097	4576.26	4126.06	5068.5	5052.58	4381.71	1541.53	1461.82	1621.88	299.116	456.678	362.867	3446.67	4230.39	4374.89	4528.54	4222.55	4151.5	1462.21	1335.63	1225.76	467.345	4351.16	4834.26	1541.74	372.887	4017.32	4300.86	1341.2	8.71464	-0.315922	0.205452		12.0307	-0.115704	0.986523		12.1572	-0.168411	0.436762		10.4933	-0.20138	0.767934		1
PF3D7_1034400	flavoprotein subunit of succinate dehydrogenase	435.805	402.734	384.88	3740.1	3816.32	3397.31	2931.15	2290.43	1368.12	1192.2	1366	240.274	341.825	209.288	2504.95	3207.7	4312.42	2643.62	2764.26	2886.05	1161.08	1120.47	1121.33	407.806	3778.21	2872.96	1308.78	263.796	3341.69	2764.64	1134.29	8.39146	-0.616708	0.0266565		11.7976	-0.178916	0.986523		11.4609	-0.0555918	0.864987		10.2545	-0.206594	0.848999		1
PF3D7_0517500	UTP--glucose-1-phosphate uridylyltransferase, putative	194.416	187.318	156.848	52.8844	41.0426	29.5367	32.6061	31.6952	114.854	112.448	148.279	152.01	190.51	144.544	37.9218	41.3009	20.8229	19.7236	37.2673	35.6302	107.868	119.662	124.012	179.527	46.9635	31.2793	125.194	162.355	33.3485	30.8737	117.181	7.41735	-0.128907	0.70546		5.32754	-0.393814	0.986523		4.95775	-0.110335	0.790009		6.92109	-0.0903029	0.980144		3
PF3D7_0519800	EELM2 domain-containing protein, putative	5671.99	5041.98	4804.36	2561.37	2455.5	1840.14	1686.68	1480.7	692.504	675.965	765.015	5044.11	5138.31	4897.95	1911.89	2315.47	2390.47	1387.23	1114.78	1079.25	672.675	540.294	616.146	5172.78	2508.43	1669.17	711.162	5026.79	2205.94	1193.75	609.705	12.3162	-0.0412192	0.891397		11.2029	-0.1863	0.986523		10.4833	-0.48085	0.0114534		9.36727	-0.223202	0.715735		4
PF3D7_1110500	vacuolar protein sorting-associated protein 35, putative	991.652	1081.76	1087.07	2877.5	2491.41	4089.65	3884.2	3899.71	2213.76	2089.23	2062.79	735.531	967.136	779.938	2349.05	2654.4	2192.65	4025.59	2981.39	3512.45	1997.05	2240.95	2032.5	1053.5	2684.46	3957.85	2121.93	827.535	2398.7	3506.48	2090.17	9.87731	-0.342952	0.0737867		11.3115	-0.160269	0.986523		11.8658	-0.173028	0.327564		11.0403	-0.0216018	0.996428		1
PF3D7_1319700	protein phosphatase PP2A regulatory subunit A, putative	95.2508	120.196	145.989	227.99	199.441	243.973	267.641	304.992	182.416	139.282	174.523	67.0151	117.588	69.2609	221.211	200.604	170.748	337.274	238.187	214.931	137.831	151.089	159.258	120.478	213.716	272.202	165.407	84.6212	197.521	263.464	149.393	6.68018	-0.474317	0.16509		7.68383	-0.103612	0.986523		8.06519	-0.0351195	0.922714		7.29829	-0.146673	0.948592		1
PF3D7_0616000	pyridoxal kinase	1157.36	1067.71	1270.47	1332.69	1339.66	954.626	803.603	795.37	447.031	402.513	381.852	961.094	1368.21	969.652	1109.21	1246.24	1440.94	668.631	537.946	735.592	350.57	395.248	386.396	1165.18	1336.17	851.2	410.465	1099.65	1265.46	647.389	377.405	10.1452	-0.0802999	0.79826		10.3452	-0.0815035	0.986523		9.54939	-0.391362	0.0599345		8.62181	-0.120959	0.945361		4
PF3D7_1305000	MCL1 domain-containing protein, putative	120.042	145.171	88.0759	1427.29	1113.92	1841.91	1983.54	1783.3	1569.68	1452.88	1472.29	91.5328	90.2417	79.8006	1117.64	1312.45	1114.02	2000.63	1620.32	1433.26	1333.36	1370.68	1296.26	117.763	1270.61	1869.58	1498.28	87.1917	1181.37	1684.74	1333.43	6.67916	-0.418796	0.177264		10.2597	-0.102996	0.986523		10.7954	-0.148358	0.525851		10.4675	-0.16825	0.862144		1
PF3D7_1212900	bromodomain protein 2, putative	3232	2967.43	2766.55	4012.75	3637.4	2909.95	2766.76	2293.42	5400.41	5538.06	5387.91	3162.79	2770.15	2812.59	3301.31	3637.76	3743.96	2582.48	1869.85	1766.57	4985.88	3977.87	5713.71	2988.66	3825.08	2656.71	5442.13	2915.18	3561.01	2072.97	4892.48	11.5274	-0.0362895	0.904241		11.8506	-0.103617	0.986523		11.2075	-0.355428	0.0635774		12.3352	-0.153738	0.863066		3
PF3D7_0313300	YGGT family protein, putative	87.422	107.708	86.8694	220.352	166.094	229.795	235.715	267.316	81.0737	97.1141	87.9177	83.3602	69.2765	70.7665	173.808	171.759	179.077	240.628	205.78	247.113	68.9154	88.2359	79.629	93.9997	193.223	244.275	88.7018	74.4677	174.881	231.174	78.9268	6.39633	-0.340555	0.261228		7.52397	-0.150075	0.986523		7.89315	-0.0713951	0.767015		6.38912	-0.158179	0.928668		4
PF3D7_1235800	peptidase, putative	78.2883	71.8052	125.478	249.144	226.376	64.39	62.4949	79.537	56.3012	77.9469	82.6689	101.34	98.4455	72.2722	229.638	234.038	187.406	56.541	72.9143	52.8707	53.9338	49.5571	65.2697	91.8572	237.76	68.8073	72.3056	90.6859	217.027	60.7753	56.2535	6.51209	-0.025253	0.957269		7.82905	-0.11953	0.986523		6.01773	-0.203347	0.545349		6.00629	-0.356479	0.709579		3
PF3D7_1245100	kinesin-13, putative	113.518	85.8541	88.0759	436.59	346.938	528.707	555.662	519.084	236.465	199.34	240.133	52.3045	77.4803	70.7665	329.709	374.986	387.306	581.189	460.17	406.874	238.208	198.229	199.725	95.816	391.764	534.484	225.313	66.8504	364	482.745	212.054	6.34577	-0.497412	0.115555		8.56179	-0.109723	0.986523		8.99043	-0.140247	0.563839		7.7727	-0.0909109	0.976491		1
PF3D7_1326300	RNA-binding protein, putative	9149.3	8181.11	8101.78	5525.83	5036.7	4638.44	4255.09	3889.54	2228.4	1776.17	1768.85	8005.85	8964.92	7392.84	3817.46	5158.68	5109.94	3858.6	2924.68	3194.08	1736.37	1851.74	2041.63	8477.4	5281.26	4261.02	1924.47	8121.21	4695.36	3325.78	1876.58	13.0188	-0.0617079	0.838501		12.2843	-0.16999	0.986523		11.8893	-0.356299	0.0685821		10.8922	-0.0365592	0.991799		4
PF3D7_1009600	protein phosphatase PPM10, putative	148.748	120.196	143.576	626.974	597.042	161.27	137.217	141.133	69.8135	40.8902	55.1126	117.685	117.588	102.386	521.425	580.835	624.687	136.093	115.043	104.592	58.4283	48.3484	52.2157	137.506	612.008	146.54	55.2721	112.553	575.649	118.576	52.9975	6.96613	-0.290166	0.289397		9.2139	-0.0931761	0.986523		7.05048	-0.288067	0.180109		5.75848	-0.0780518	0.990401		4
PF3D7_0316400	CS domain-containing protein, putative	258.352	295.026	272.673	1622.96	1297.97	985.344	916.366	944.278	586.658	562.24	719.088	168.355	197.803	156.59	1241.94	1526.17	1293.1	1059.16	954.368	788.463	555.818	512.493	515.63	275.35	1460.47	948.663	622.662	174.249	1353.74	933.996	527.981	7.8125	-0.645511	0.00259425		10.4585	-0.107033	0.986523		9.87856	-0.020308	0.932844		9.16822	-0.237993	0.606839		1
PF3D7_1337200	1-deoxy-D-xylulose 5-phosphate synthase	1413.1	1459.52	1272.88	1872.11	1662.23	1302.57	1284.54	1248.67	376.092	330.955	349.046	1389.34	1288.91	1218.09	1362.03	1741.19	1524.24	1277.43	1095.34	1142.47	337.086	320.308	274.133	1381.83	1767.17	1278.59	352.031	1298.78	1542.48	1171.74	310.509	10.3883	-0.0892241	0.727298		10.6925	-0.194761	0.986523		10.2588	-0.123599	0.541316		8.37186	-0.183181	0.808439		4
PF3D7_0804400	methionine aminopeptidase 1c, putative	93.946	113.952	109.793	522.968	432.23	1148.39	1313.75	1244.48	542.743	495.793	557.687	80.0912	96.6225	100.88	410.82	492.988	370.647	1324.11	1009.46	1066.61	530.349	456.893	451.666	105.897	477.599	1235.54	532.074	92.5312	424.818	1133.39	479.636	6.63247	-0.184106	0.587848		8.81765	-0.156531	0.986523		10.21	-0.120431	0.572706		8.98258	-0.151284	0.879393		1
PF3D7_0803700	tubulin gamma chain	170.93	237.269	215.967	1070.61	979.892	1348.05	1348.4	1264.82	513.467	539.239	496.013	101.34	156.784	130.993	790.038	981.388	1018.24	1107.81	1163.39	1564.28	471.921	460.519	408.588	208.055	1025.25	1320.42	516.24	129.706	929.888	1278.49	447.009	7.39986	-0.65554	0.0073214		9.93306	-0.143192	0.986523		10.3437	-0.047128	0.854409		8.91176	-0.208216	0.762428		1
PF3D7_1031500	ATP-dependent DNA helicase DDX3X	3515.15	3349.87	2689.33	1933.22	2099.59	3231.9	3065.65	2654.02	2533.55	2371.63	2477.44	3032.02	2978.89	2973.7	1501.07	1769.38	2042.73	2836.91	2773.99	2226.32	2335.63	2156.34	2358.85	3184.78	2016.4	2983.86	2460.87	2994.87	1771.06	2612.4	2283.61	11.5933	-0.0884261	0.722379		10.887	-0.190288	0.986523		11.4502	-0.191579	0.301804		11.212	-0.108079	0.930922		2
PF3D7_1221600	protein TSSC1, putative	41.7538	32.7807	36.1956	494.175	491.87	307.182	315.871	348.647	176.786	145.671	131.22	44.1319	26.4344	36.1361	446.635	470.699	470.597	311.633	257.631	263.204	128.842	124.497	156.647	36.91	493.023	323.9	151.226	35.5675	462.644	277.489	136.662	5.17946	-0.113282	0.833681		8.90036	-0.0922892	0.986523		8.23216	-0.214335	0.324151		7.16936	-0.150128	0.927253		1
PF3D7_1208900	protein phosphatase PPM11, putative	3516.45	3532.51	3058.53	5414.18	4762.23	9709.89	10257.3	9028.35	7838.25	7427.95	7345.72	2587.44	2961.57	2616.86	4254.62	4913.49	4643.5	9356.88	8459.68	8892.62	6954.47	7576.2	6818.07	3369.16	5088.21	9665.19	7537.31	2721.95	4603.87	8903.06	7116.24	11.5725	-0.306436	0.0747396		12.2426	-0.144167	0.986523		13.1806	-0.118208	0.493514		12.839	-0.0829058	0.948061		1
PF3D7_0708600	inner membrane complex protein 1d, putative	22.1817	20.2928	22.9239	15.8653	16.6736	40.7606	55.702	33.4893	46.167	58.7796	43.3027	8.17257	26.4344	16.5624	17.9075	14.4225	12.4937	39.4472	55.0908	28.7341	58.4283	50.7658	28.7187	21.7994	16.2694	43.3173	49.4164	17.0565	14.9413	41.0907	45.9709	4.28006	-0.26636	NA		3.96397	-0.0973489	0.990896		5.39931	-0.0978317	0.851691		5.57573	-0.109083	0.990401		2
PF3D7_1102500	gametocyte exported protein 2	5267.5	5001.39	5751.48	2365.11	2258.63	968.213	832.813	1004.08	1269.03	1282.93	1188.86	5531.2	5069.94	5465.59	1997.22	2186.32	2094.78	655.482	516.882	636.747	826.985	924.663	959.464	5340.12	2311.87	935.035	1246.94	5355.58	2092.77	603.037	903.704	12.3847	0.00375202	0.990171		11.1048	-0.143371	0.986523		9.58691	-0.627199	0.000351529		10.0706	-0.463894	0.0595761		3
PF3D7_0822400	conserved Plasmodium protein, unknown function	195.721	213.855	173.739	82.2646	83.3678	48.4402	52.3055	49.6359	64.1833	57.5018	53.8004	186.335	198.714	194.232	70.5767	76.7016	54.1395	43.392	48.6096	39.0783	50.9375	33.8439	58.7427	194.438	82.8162	50.1272	58.4952	193.093	67.1393	43.6933	47.8414	7.59817	-0.00469423	0.99086		6.22839	-0.260942	0.986523		5.55183	-0.207932	0.548829		5.73249	-0.302448	0.808439		3
PF3D7_1322700	conserved Plasmodium protein, unknown function	52.1922	37.4636	74.8042	179.807	132.747	102.788	95.7803	111.83	60.8053	58.7796	53.8004	37.5938	58.3381	40.6531	146.42	192.082	131.184	88.7563	77.7753	105.741	58.4283	43.5136	37.8564	54.82	156.277	103.466	57.7951	45.5283	156.562	90.7576	46.5994	5.64887	-0.248116	0.585464		7.28928	0.0262759	0.993956		6.60158	-0.183249	0.559277		5.7059	-0.323448	0.786145		1
PF3D7_0603900	conserved Plasmodium protein, unknown function	50.8874	42.1466	63.9455	16.4529	16.6736	34.8533	44.154	41.2636	45.0409	65.1687	41.9905	52.3045	50.1343	43.6645	10.5338	23.6005	12.4937	38.7898	38.8876	25.286	35.9559	55.6007	49.6049	52.3265	16.5632	40.0903	50.7334	48.7011	15.5427	34.3211	47.0538	5.65861	-0.113597	NA		4.00477	0.0317315	0.993956		5.21745	-0.214487	0.593994		5.61157	-0.0952258	0.990401		2
PF3D7_0905600	WD repeat-containing protein 66, putative	19.5721	42.1466	32.576	9.40167	15.391	5.3166	18.3409	18.5387	42.7889	38.3345	45.9272	24.5177	26.4344	34.6304	13.694	11.8003	6.24687	13.1491	17.8235	11.4936	31.4614	39.8874	43.078	31.4316	12.3963	14.0654	42.3502	28.5275	10.5804	14.1554	38.1423	4.90591	-0.132891	NA		3.5221	-0.130681	0.989212		3.81869	-0.015756	0.981663		5.33078	-0.145743	0.983934		2
PF3D7_0826500	ubiquitin conjugation factor E4 B, putative	5005.23	4729.78	4388.11	3029.1	2578.63	4473.04	4542.43	3953.53	2956.94	2661.69	2795	4454.05	4783.72	4337.84	1981.42	2617.03	2442.52	4294.49	3506.37	3667.62	2707.18	2751.02	2502.44	4707.71	2803.86	4323	2804.54	4525.2	2346.99	3822.82	2653.55	12.1726	-0.0566525	0.827559		11.3306	-0.256595	0.94174		11.9918	-0.176304	0.324151		11.4142	-0.0799668	0.960931		2
PF3D7_0213300	conserved protein, unknown function	40.449	23.4148	32.576	153.952	184.692	125.236	108.687	98.6737	48.419	61.3352	48.5516	16.3451	20.9653	27.1021	148.527	180.282	179.077	96.6457	123.144	83.9035	38.9522	42.3049	41.7726	32.1466	169.322	110.865	52.7686	21.4708	169.295	101.231	41.0099	4.74463	-0.595831	0.217238		7.40351	-0.00157437	0.999938		6.72858	-0.148369	0.632294		5.55119	-0.358902	0.742852		1
PF3D7_1124200	thioredoxin-like protein, putative	399.271	335.611	371.608	524.731	484.816	937.494	960.52	996.904	2228.4	2177.4	2087.72	292.578	346.382	271.021	463.489	550.678	403.964	849.43	782.614	914.893	2134.88	1973.82	1971.14	368.83	504.773	964.973	2164.51	303.327	472.71	848.979	2026.62	8.39265	-0.274753	0.218084		8.93293	-0.0798191	0.986523		9.82492	-0.183182	0.314738		11.0331	-0.0953251	0.943756		1
PF3D7_0607200	RING zinc finger protein, putative	120.042	115.513	156.848	170.405	148.138	183.718	186.806	232.033	124.989	135.449	131.22	88.2638	104.826	120.454	142.207	169.793	133.266	236.026	178.235	168.956	121.351	99.1143	138.372	130.801	159.272	200.852	130.553	104.515	148.422	194.406	119.612	6.87845	-0.327305	0.290206		7.26535	-0.0826694	0.986523		7.62665	-0.0314891	0.920989		6.96674	-0.128186	0.95065		4
PF3D7_1311900	V-type proton ATPase catalytic subunit A	8748.72	8146.77	7304.27	5366	5726.09	8181.66	7087.74	6087.87	5758.48	5172.61	5550.63	7288.3	7938.54	6682.17	4182.99	4864.98	6457.18	6645.54	5875.28	6024.96	5282.52	5344.92	5241.15	8066.59	5546.04	7119.09	5493.9	7303	5168.38	6181.93	5289.53	12.9078	-0.143232	0.601266		12.3873	-0.103216	0.986523		12.6992	-0.203373	0.351898		12.3965	-0.0547207	0.990401		4
PF3D7_1472500	conserved Plasmodium protein, unknown function	66.5451	64.0003	76.0107	25.267	26.2929	42.5328	56.3813	55.0181	288.262	244.063	297.87	49.0354	71.0995	49.6871	12.6406	19.0115	12.4937	53.9112	45.3689	57.4681	286.149	262.29	238.887	68.852	25.78	51.3107	276.732	56.6074	14.7153	52.2494	262.442	5.97108	-0.256645	0.564903		4.33968	-0.727433	0.775577		5.69433	0.0414619	0.925685		8.07461	-0.0776954	0.990401		2
PF3D7_1433900	protein kinase, putative	80.8979	87.4151	85.6629	301.441	198.159	341.444	388.555	396.489	247.725	236.396	244.07	62.1115	77.4803	57.2155	258.079	243.872	166.583	414.853	298.139	303.432	224.724	258.664	248.025	84.6586	249.8	375.496	242.73	65.6024	222.845	338.808	243.804	6.23133	-0.347596	0.380889		7.88461	-0.146902	0.986523		8.48039	-0.13994	0.645752		7.9264	0.00749615	0.998365		1
PF3D7_1466300	26S proteasome regulatory subunit RPN2, putative	10532.4	10297.8	7943.72	8028.44	7796.17	12910.5	12886.9	10858.9	10836.8	10570.1	11040.9	10013	8384.28	8282.7	6107.52	7577.73	7962.67	11564.6	10251.8	11382.1	10559	9615.29	9517.62	9591.31	7912.3	12218.7	10815.9	8893.34	7215.97	11066.2	9897.32	13.174	-0.109073	0.656579		12.885	-0.133344	0.986523		13.5071	-0.14274	0.465601		13.3383	-0.128107	0.893		2
PF3D7_0617000	mitochondrial import receptor subunit TOM40, putative	729.386	677.467	762.52	769.174	911.274	189.035	137.896	149.506	103.594	76.6691	80.0445	549.197	754.749	766.386	705.767	757.838	812.093	134.778	106.941	152.865	86.8934	70.1052	66.5751	723.124	840.224	158.812	86.7692	690.111	758.566	131.528	74.5245	9.46479	-0.065965	0.872848		9.64276	-0.148904	0.986523		7.1816	-0.263824	0.389782		6.33355	-0.229012	0.89742		4
PF3D7_1440300	porphobilinogen synthase	69.1547	107.708	79.6303	369.603	377.72	239.838	240.47	225.455	83.3257	88.1694	77.4201	44.1319	76.5687	49.6871	343.403	392.031	349.824	227.479	223.604	219.528	67.4173	77.3575	63.9643	85.4976	373.662	235.254	82.9717	56.7959	361.753	223.537	69.5797	6.15273	-0.518617	0.089571		8.52241	-0.0411644	0.989212		7.84169	-0.0723541	0.773848		6.25315	-0.250861	0.804687		4
PF3D7_0817100	tRNA modification GTPase, putative	67.8499	65.5613	82.0433	355.501	295.635	54.9382	65.8914	68.7726	60.8053	54.9462	59.0492	57.208	48.3112	46.6758	309.695	348.107	289.438	67.7177	69.6737	29.8834	44.9449	50.7658	62.6589	71.8182	325.568	63.2007	58.2669	50.7317	315.747	55.7583	52.7899	5.93722	-0.51635	0.164763		8.32489	-0.0373503	0.992148		5.89432	-0.172823	0.614174		5.79515	-0.139155	0.973443		4
PF3D7_0406100	V-type proton ATPase subunit B	19517.3	17420.6	16750.1	11099.8	12314.7	11929.3	10637	8985.89	9102.77	7807.47	8440.1	16515.1	16631.8	15249.4	8055.23	9547.72	14571.9	8597.52	11731.1	9427.07	8358.24	7295.78	7623.5	17896	11707.3	10517.4	8450.11	16132.1	10724.9	9918.57	7759.17	14.0544	-0.149679	0.625761		13.4533	-0.127291	0.986523		13.3188	-0.0849178	0.764819		12.9845	-0.123159	0.948061		4
PF3D7_0921300	RAP protein, putative	187.892	154.537	224.413	250.907	236.636	95.1081	77.4394	98.0757	52.9231	77.9469	55.1126	150.375	194.156	173.152	249.652	256.328	189.488	79.5519	53.4705	74.7086	64.421	53.1833	71.7966	188.947	243.772	90.2077	61.9942	172.561	231.823	69.2437	63.1336	7.49789	-0.127901	0.746461		7.89359	-0.0570389	0.989212		6.31697	-0.353493	0.235522		5.96726	0.0263083	0.996428		4
PF3D7_1105700	tRNA-splicing ligase RtcB, putative	6047.77	5405.69	5429.34	3912.86	4159.41	2481.08	2075.24	2012.94	1551.66	1353.21	1528.72	5245.16	5610.48	5263.83	2866.26	3545.32	4227.05	1902.67	2155.02	1965.41	1411.27	1298.16	1254.48	5627.6	4036.13	2189.76	1477.86	5373.16	3546.21	2007.7	1321.3	12.4253	-0.0666158	0.820439		11.8884	-0.188394	0.986523		11.0353	-0.126218	0.570308		10.4508	-0.162016	0.851531		4
PF3D7_1417800	DNA replication licensing factor MCM2	536.275	657.174	615.325	5931.86	5593.34	11384.6	10444.8	10775.8	5190.97	4807.15	4855.16	279.502	488.582	293.606	4767.62	5771.64	5530.56	10552.1	9493.45	10558	4383.62	4767.15	4344.35	602.925	5762.6	10868.4	4951.09	353.896	5356.6	10201.2	4498.37	8.90211	-0.75665	0.00575519		12.4408	-0.105417	0.986523		13.3629	-0.0913175	0.773253		12.206	-0.138329	0.945361		1
PF3D7_0616800	malate:quinone oxidoreductase	1024.27	1116.1	935.053	1471.36	1413.4	1633.38	1618.75	1588.35	637.329	622.297	614.112	871.196	953.463	912.437	1211.39	1290.82	1447.19	1608.79	1515	1491.87	575.294	611.607	519.547	1025.14	1442.38	1613.49	624.579	912.365	1316.47	1538.55	568.816	9.91999	-0.16442	0.345408		10.4299	-0.136555	0.986523		10.6221	-0.067421	0.678639		9.22086	-0.134761	0.817944		4
PF3D7_1015600	heat shock protein 60	1454.86	1443.91	1517.8	13539.6	14040.4	3976.82	3382.88	3164.14	1837.67	1525.71	1561.52	867.927	1227.83	1056.98	10902.5	12785.6	15937.8	2861.24	3007.31	3177.99	1525.13	1521.77	1663.07	1472.19	13790	3507.95	1641.64	1050.91	13208.6	3015.51	1569.99	10.301	-0.483104	0.0208939		13.7206	-0.0626643	0.986523		11.6714	-0.218501	0.285074		10.6491	-0.0646926	0.982615		1
PF3D7_0926300	protein kinase, putative	255.742	252.879	317.315	872.005	851.634	659.259	611.364	740.95	762.318	808.859	698.093	196.142	266.168	240.907	791.091	896.819	824.586	623.924	575.213	585.026	747.583	658.747	699.691	275.312	861.819	670.524	756.423	234.406	837.499	594.721	702.007	7.99355	-0.224637	0.399856		9.73074	-0.03968	0.990896		9.3052	-0.171397	0.414118		9.5102	-0.108649	0.945013		1
PF3D7_1444200	EF-hand calcium-binding domain-containing protein, putative	50.8874	43.7075	61.5325	32.3182	20.5213	143.548	122.952	157.28	497.702	429.347	444.837	26.1522	43.7536	36.1361	10.5338	22.9449	31.2343	129.518	100.46	149.417	488.401	441.179	398.145	52.0425	26.4198	141.26	457.295	35.3473	21.571	126.465	442.575	5.44939	-0.529254	0.21493		4.58469	-0.377587	0.986523		7.06461	-0.149915	0.644189		8.81357	-0.0485112	0.991799		2
PF3D7_1307600	DNA-directed RNA polymerase subunit alpha, putative	604.125	518.246	529.662	874.355	820.852	2183.94	1982.18	1908.89	1928.88	1941	2318.67	493.623	511.37	418.577	684.7	862.074	812.093	1913.19	1764.53	1848.18	2068.96	1959.32	1894.13	550.678	847.604	2025	2062.85	474.523	786.289	1841.96	1974.14	9.00169	-0.212345	0.337281		9.6741	-0.107994	0.986523		10.917	-0.135881	0.466111		10.9791	-0.0633433	0.979262		1
PF3D7_1114800	glycerol-3-phosphate dehydrogenase, putative	139.614	159.22	119.445	37.0191	57.0749	411.151	396.707	339.677	871.542	760.301	711.215	109.512	128.526	103.891	33.7083	36.7119	41.6458	291.252	275.454	434.459	785.037	699.843	813.26	139.427	47.047	382.512	781.019	113.977	37.3553	333.722	766.047	6.98529	-0.272253	0.399355		5.39921	-0.351136	0.986523		8.48429	-0.196034	0.414065		9.59532	-0.0290067	0.996428		2
PF3D7_1452700	U1 snRNP-associated protein, putative	1037.32	1033.37	1090.69	3926.96	4219.05	3060	2651.96	2757.48	1663.14	1487.38	1490.66	791.105	913.356	755.847	3263.38	3610.88	4458.18	2609.43	2798.29	2836.63	1495.17	1471	1415.05	1053.8	4073.01	2823.15	1547.06	820.102	3777.48	2748.12	1460.4	9.87183	-0.358447	0.0471095		11.9386	-0.111033	0.986523		11.4438	-0.0394982	0.851809		10.5543	-0.0836277	0.950089		1
PF3D7_1412900	ubiquitin-conjugating enzyme E2, putative	4388.06	3891.53	4050.29	1847.43	2178.46	2709.7	2187.32	2054.21	1294.93	1148.76	1058.95	4027.44	4002.54	4074.35	1333.58	1597.62	2051.05	1765.26	2424	2304.47	1096.65	1040.7	1031.26	4109.96	2012.95	2317.08	1167.54	4034.78	1660.75	2164.58	1056.2	11.9917	-0.0267402	0.938032		10.843	-0.281214	0.986523		11.1298	-0.100016	0.695302		10.1188	-0.145209	0.911114		4
PF3D7_0918900	gamma-glutamylcysteine synthetase	4378.93	4224.02	3716.08	3435.13	3313.55	1222.82	1143.25	1073.45	1048.33	969.864	929.041	4354.35	3804.74	3926.79	2791.47	3352.58	3154.67	1089.4	899.277	765.475	871.93	826.758	918.997	4106.34	3374.34	1146.51	982.411	4028.62	3099.57	918.051	872.562	11.9899	-0.0277947	0.92233		11.6604	-0.122388	0.986523		10.0116	-0.31702	0.0934332		9.85718	-0.171638	0.818048		4
PF3D7_1227600	kinetochore protein SPC24, putative	709.814	699.321	610.499	3464.51	3345.61	6661.11	6206.7	5935.97	6813.57	6509.2	7054.41	426.608	505.901	465.252	2773.56	3259.49	3248.37	6243.18	6231.75	5423.84	6633.86	6404.96	6126.21	673.211	3405.06	6267.93	6792.39	465.92	3093.81	5966.26	6388.34	9.15372	-0.526934	0.0188622		11.666	-0.138576	0.986523		12.5786	-0.0711584	0.7779		12.6861	-0.0885068	0.970086		1
PF3D7_1245800	epsin-like protein, putative	850.733	749.272	843.357	670.456	699.648	502.714	509.47	386.323	3401.72	3231.6	3262.14	694.669	836.787	814.568	553.027	659.503	685.073	356.34	265.732	278.146	3321.42	2833.22	3367.91	814.454	685.052	466.169	3298.49	782.008	632.534	300.073	3174.19	9.64066	-0.05772	0.871065		9.36368	-0.117199	0.986523		8.58166	-0.625397	0.00560149		11.6601	-0.0555953	0.990401		3
PF3D7_1215400	conserved Plasmodium protein, unknown function	387.527	472.978	452.445	858.49	834.319	2621.09	2675.73	2539.8	3017.74	2949.2	2935.4	271.329	309.01	236.39	684.7	862.73	680.908	2725.15	2082.11	2481.47	2922.91	2922.66	2986.74	437.65	846.405	2612.21	2967.45	272.243	742.779	2429.58	2944.11	8.47146	-0.675127	0.000937514		9.63407	-0.181679	0.986523		11.2997	-0.102607	0.615492		11.5293	-0.0114225	0.996428		1
PF3D7_0828200	leucine--tRNA ligase, putative	574.114	508.881	464.51	1922.05	1790.48	1235.81	1384.4	1330	904.197	903.417	876.553	464.202	413.836	412.554	1798.13	1978.51	1590.87	1353.7	1244.4	919.49	858.447	913.785	861.56	515.835	1856.27	1316.74	894.722	430.197	1789.17	1172.53	877.93	8.88575	-0.264108	0.208701		10.8319	-0.0495928	0.989212		10.2815	-0.165431	0.352611		9.79169	-0.0270695	0.996428		1
PF3D7_1312000	malonyl CoA-acyl carrier protein transacylase	40.449	46.8295	49.4673	35.2563	33.9884	66.7529	91.0252	106.448	90.0819	89.4472	81.3567	44.1319	28.2575	48.1815	31.6015	29.5006	29.152	92.0435	79.3956	91.949	76.4062	87.0272	75.7128	45.5819	34.6223	88.0754	86.9619	40.1903	30.0847	87.7961	79.7154	5.42244	-0.227928	0.644546		5.01585	-0.20033	0.986523		6.45838	0.00617883	0.98625		6.38091	-0.124098	0.975286		2
PF3D7_0719400	conserved Plasmodium protein, unknown function	921.193	881.956	832.498	1250.42	1021.58	3986.27	4443.25	3728.67	3358.93	3427.11	3687.29	800.912	696.411	721.216	831.12	1077.1	832.915	4319.47	4506.11	2865.36	3408.32	3288.9	3407.08	878.549	1136	4052.73	3491.11	739.513	913.712	3896.98	3368.1	9.66005	-0.250028	0.307131		10.0012	-0.309451	0.93225		11.9567	-0.0566266	0.825037		11.7438	-0.0517265	0.990401		1
PF3D7_0801000	Plasmodium exported protein (PHISTc)	28763.1	27835.5	24756.6	9958.72	9448.14	2182.17	1799.45	1722.9	5305.82	5033.32	5676.6	28700.4	24090.9	25423.3	7373.69	8903.29	8874.71	1616.68	1412.92	1221.77	5427.84	4380.37	5966.95	27118.4	9703.43	1901.51	5338.58	26071.5	8383.9	1417.12	5258.39	14.6989	-0.056844	0.855737		13.1427	-0.210999	0.986523		10.6964	-0.422867	0.0352026		12.3714	-0.0219402	0.996428		3
PF3D7_1131800	oxysterol-binding protein, putative	1317.85	1183.23	1271.67	4001.58	3459.12	2351.12	2312.99	2046.43	10997.9	11113.2	10298.2	974.171	1127.57	1091.61	3087.47	3833.77	2846.49	2020.36	1563.61	1570.03	10666.9	10421.5	11350.4	1257.58	3730.35	2236.85	10803.1	1064.45	3255.91	1718	10812.9	10.1812	-0.239301	0.220827		11.7703	-0.193643	0.986523		10.9494	-0.377465	0.0175167		13.3998	0.00129412	0.999815		1
PF3D7_1343400	DNA repair protein RAD5, putative	1114.3	1114.54	966.422	501.814	470.066	619.68	587.588	538.22	267.994	233.841	326.739	1062.43	983.544	969.652	431.887	503.477	410.211	599.598	529.844	511.466	265.175	215.15	284.576	1065.09	485.94	581.829	276.191	1005.21	448.525	546.969	254.967	10.0156	-0.0834854	0.773134		8.868	-0.10758	0.986523		9.14057	-0.0858084	0.721818		8.053	-0.116565	0.948061		4
PF3D7_1472000	pre-mRNA-splicing factor ISY1, putative	1483.56	1459.52	1386.29	655.766	785.581	620.861	516.942	515.495	373.84	350.122	316.241	1266.75	1596.09	1285.84	627.817	614.269	930.783	589.736	435.866	472.388	233.713	275.586	278.049	1443.12	720.674	551.099	346.734	1382.9	724.29	499.33	262.449	10.4646	-0.059352	0.853766		9.49682	-0.00503207	0.995028		9.03676	-0.135046	0.57669		8.25073	-0.400667	0.314476		4
PF3D7_1356400	phosphatase 2A regulatory subunit-related protein, putative	113.518	107.708	115.826	658.117	648.345	688.796	640.573	738.558	364.832	328.399	295.246	52.3045	108.472	67.7552	588.842	610.335	605.946	728.459	596.277	670.078	323.603	372.283	292.408	112.351	653.231	689.309	329.492	76.1773	601.708	664.938	329.431	6.55863	-0.50995	0.10212		9.2934	-0.118584	0.986523		9.40328	-0.0487421	0.866481		8.36397	-0.000525989	0.99985		1
PF3D7_1340900	sodium-dependent phosphate transporter	10288.4	9406.49	8590.42	2664.2	2631.86	3455.2	3219.17	2829.24	8626.47	8934.5	8933.49	8586.1	9042.4	8975.3	1868.7	2464.29	2330.08	2881.62	2937.64	3366.48	8752.26	7902.55	8616.9	9428.43	2648.03	3167.87	8831.48	8867.94	2221.02	3061.91	8423.9	13.1593	-0.0883206	0.722379		11.2494	-0.253777	0.986523		11.605	-0.0491975	0.830085		13.0748	-0.0682102	0.976491		2
PF3D7_0306800	T-complex protein 1 subunit beta	9887.82	8972.53	8211.57	6927.27	7181.17	2651.8	2388.39	2338.27	791.594	677.243	780.762	8551.78	8451.73	9046.07	5694.59	6573.4	7650.33	1980.25	2270.07	2271.14	641.213	612.816	603.092	9023.97	7054.22	2459.49	749.866	8683.19	6639.44	2173.82	619.04	13.112	-0.055564	0.844193		12.7412	-0.0882404	0.986523		11.1778	-0.179166	0.366386		9.41881	-0.277271	0.51825		4
PF3D7_1438700	DNA primase small subunit	220.512	282.538	366.782	2339.84	2406.12	2986.16	2581.31	2694.09	1038.19	934.085	880.489	145.472	295.337	177.669	1806.55	2223.69	2775.69	2273.48	2210.11	3323.96	873.428	985.099	879.835	289.944	2372.98	2753.85	950.922	206.159	2268.65	2602.52	912.787	7.9545	-0.473921	0.144528		11.1804	-0.0665789	0.989212		11.387	-0.0815294	0.810054		9.86396	-0.0590479	0.990939		1
PF3D7_0215700	DNA-directed RNA polymerase II subunit RPB2, putative	16284	15346	14344.3	10090.9	9492.39	7109.48	6269.87	5973.05	2960.32	2807.37	2847.48	14738.4	15166.1	13954.6	7540.12	9244.19	9920.02	5793.48	6053.51	6135.3	2960.37	2908.16	2787.01	15324.8	9791.66	6450.8	2871.72	14619.7	8901.44	5994.1	2885.18	13.87	-0.0678715	0.778591		13.1902	-0.138018	0.986523		12.6033	-0.106109	0.572189		11.4911	0.00661064	0.998365		4
PF3D7_0802000	glutamate dehydrogenase, putative	16676.7	14916.8	14078.9	23905.5	21630.7	11498.6	11478.7	10034.8	3890.41	3691.61	4155.75	15068.6	14428.7	14877.5	18360.5	23113.4	21839	10548.2	12087.6	7969.68	3932.67	3576.57	3555.89	15224.1	22768.1	11004	3912.59	14791.6	21104.3	10201.8	3688.38	13.8734	-0.041619	0.880466		14.421	-0.10948	0.986523		13.3722	-0.109454	0.588823		11.892	-0.0852652	0.954175		4
PF3D7_1110800	conserved Plasmodium protein, unknown function	86.1172	106.147	127.891	94.0167	111.585	70.888	69.9672	88.5073	104.72	123.948	136.469	112.781	92.0648	99.3743	83.2173	104.891	91.6207	72.3199	82.6362	70.1111	121.351	95.4881	125.318	106.718	102.801	76.4542	121.713	101.407	93.2431	75.0224	114.052	6.70131	-0.0876138	0.836088		6.61503	-0.126954	0.986523		6.24295	-0.0402531	0.913298		6.88121	-0.0942017	0.980144		3
PF3D7_0311300	phosphatidylinositol 3- and 4-kinase, putative	670.67	722.735	631.01	1988.45	1789.2	5987.68	5909.85	4717.8	7947.47	7422.84	8367.93	304.02	502.254	373.406	1289.34	1620.57	1599.2	5573.24	6111.84	4608.94	8087.08	7294.57	7904.16	674.805	1888.83	5538.44	7912.75	393.227	1503.04	5431.34	7761.93	9.06074	-0.770564	0.00482265		10.7279	-0.330037	0.986523		12.4212	-0.0283072	0.934471		12.9361	-0.0277918	0.996428		1
PF3D7_1401800	choline kinase	597.601	629.076	599.64	702.187	708.626	2189.26	2200.23	1816.19	3973.74	4080.07	4636.02	572.08	483.112	557.098	564.614	693.593	643.427	2067.03	1819.62	1740.13	4555.91	3847.33	4002.34	608.772	705.407	2068.56	4229.94	537.43	633.878	1875.6	4135.19	9.16265	-0.182964	0.478925		9.38725	-0.153081	0.986523		10.9455	-0.140137	0.517439		12.0302	-0.0327916	0.993452		1
PF3D7_1362200	RuvB-like helicase 3	4181.9	3699.53	3532.69	2382.73	2256.7	920.954	755.374	780.419	507.837	485.571	544.565	3847.65	3782.86	3539.83	1827.62	2238.11	2407.13	712.023	687.015	773.521	435.965	402.501	468.636	3804.71	2319.72	818.916	512.657	3723.45	2157.62	724.186	435.701	11.8781	-0.031095	0.91018		11.1284	-0.106234	0.986523		9.59162	-0.177	0.366577		8.88929	-0.234972	0.651893		4
PF3D7_1218600	arginine--tRNA ligase	2490.87	2502.26	2326.17	1431.99	1328.11	836.479	830.096	879.093	606.927	498.349	513.072	2528.59	2368.16	2299.16	1143.97	1349.82	1434.7	743.58	609.24	855.126	455.441	493.154	480.385	2439.77	1380.05	848.556	539.449	2398.64	1309.5	735.982	476.327	11.2403	-0.0245646	0.94264		10.3931	-0.0773295	0.986523		9.62985	-0.202688	0.388455		8.98837	-0.179864	0.864091		4
PF3D7_1013900	translation initiation factor eIF-2B subunit delta, putative	2473.91	2452.3	2074.01	793.266	654.758	1444.93	1391.87	1301.9	976.262	908.528	913.294	2587.44	2142.1	2231.4	625.71	695.559	614.275	1426.67	1140.7	1180.4	855.45	866.645	878.53	2333.41	724.012	1379.57	932.695	2320.31	645.182	1249.26	866.875	11.1842	-0.00873248	0.974789		9.41911	-0.162414	0.986523		10.3602	-0.139782	0.46637		9.81344	-0.105785	0.939485		2
PF3D7_0420300	AP2 domain transcription factor, putative	4027.93	3338.94	3834.32	5384.8	4782.75	1969.51	1790.62	1510.61	39611.3	40450.6	44302.6	2902.9	4325.22	3877.1	3928.07	5705.42	3454.52	1135.42	711.32	837.885	43392.8	37014.3	40634.3	3733.73	5083.78	1756.91	41454.8	3701.74	4362.67	894.876	40347.1	11.8602	-0.0119507	0.975713		12.2056	-0.21936	0.986523		10.3727	-0.968964	9.38991e-05		15.3198	-0.0390803	0.996428		3
PF3D7_1009500	metalloprotease, putative	422.757	423.026	462.097	956.62	938.208	779.769	717.333	823.477	342.311	306.676	316.241	369.4	418.393	349.316	882.736	907.964	937.03	789.602	737.245	744.787	274.164	320.308	317.211	435.96	947.414	773.526	321.743	379.036	909.243	757.211	303.894	8.67065	-0.195847	0.328075		9.85849	-0.0610152	0.986523		9.58001	-0.0289541	0.885849		8.28918	-0.0806777	0.960931		4
PF3D7_0717900	thioredoxin-like protein	567.59	583.808	523.629	818.533	755.441	195.533	166.427	168.642	127.241	113.726	115.474	514.872	570.619	513.434	717.354	810.284	743.377	176.855	163.652	132.177	116.857	103.949	103.126	558.343	786.987	176.867	118.813	532.975	757.005	157.561	107.977	9.09186	-0.0623959	0.812322		9.59245	-0.0536034	0.986523		7.38555	-0.157924	0.452378		6.82522	-0.144129	0.923629		4
PF3D7_1359200	high mobility group protein B4, putative	502.35	546.344	663.586	1360.3	1396.73	1424.26	1267.56	1529.74	638.455	629.964	614.112	451.126	510.458	542.042	1263.01	1383.25	1422.2	1348.44	1364.31	1404.52	552.822	559.633	558.708	570.76	1378.52	1407.19	627.51	501.209	1356.15	1372.42	557.054	9.06605	-0.187545	0.382303		10.4172	-0.0248224	0.992148		10.4407	-0.0365441	0.865195		9.21014	-0.171905	0.767934		1
PF3D7_1140900	NdP1 protein, putative	84.8124	76.4882	95.315	477.722	431.589	707.699	754.015	731.98	352.445	383.345	364.793	55.5735	87.5071	64.7438	465.596	448.41	397.717	784.342	644.887	635.597	346.075	398.874	344.624	85.5385	454.655	731.231	366.861	69.2748	437.241	688.276	363.191	6.27439	-0.270725	0.421073		8.80073	-0.0501508	0.989212		9.47117	-0.0825922	0.717168		8.51186	-0.0126066	0.996428		1
PF3D7_0900400	rifin	198.33	201.367	243.717	1623.55	1740.46	217.981	177.975	184.191	158.769	150.782	140.406	153.644	199.626	161.107	1459.99	1619.26	1834.5	161.734	158.791	198.84	140.827	160.758	144.899	214.471	1682.01	193.382	149.986	171.459	1637.91	173.122	148.828	7.5922	-0.311431	0.237599		10.6969	-0.0407172	0.989212		7.51768	-0.161101	0.501018		7.2231	-0.0102633	0.998144		4
PF3D7_0909900	helicase SKI2W, putative	2845.78	2764.5	2685.71	1958.48	1731.49	1268.31	1296.09	1324.62	957.12	937.918	935.602	2822.81	2671.7	2714.72	1710.7	1822.48	1576.29	1305.7	1221.72	1017.19	870.432	902.907	945.105	2765.33	1844.98	1296.34	943.547	2736.41	1703.16	1181.54	906.148	11.4257	-0.0154175	0.951273		10.7928	-0.112901	0.986523		10.2749	-0.132408	0.462693		9.85307	-0.0581354	0.980322		4
PF3D7_1330600	elongation factor Tu, putative	262.266	318.441	336.619	2389.2	2459.99	2429.1	2135.02	2247.97	787.09	709.189	835.874	184.7	257.052	171.646	2085.7	2353.49	2684.07	2189.98	2284.65	2045.87	716.121	838.845	717.966	305.775	2424.6	2270.69	777.384	204.466	2374.42	2173.5	757.644	7.99504	-0.560336	0.0111965		11.2285	-0.0321263	0.992083		11.1177	-0.063515	0.780611		9.58405	-0.0362024	0.991799		1
PF3D7_1309800	homeobox domain-containing protein, putative	103.08	99.9029	106.174	1641.18	1564.11	557.062	489.091	536.426	200.432	163.561	179.772	53.939	97.534	88.8346	1329.37	1574.68	1790.77	468.107	594.657	447.102	137.831	161.967	165.785	103.052	1602.64	527.526	181.255	80.1025	1564.94	503.289	155.194	6.51692	-0.330707	0.282725		10.6292	-0.0374021	0.990896		9.00957	-0.0752784	0.753462		7.39425	-0.222604	0.774875		1
PF3D7_1350500	conserved Plasmodium protein, unknown function	2244.27	2133.86	2041.43	1422	1385.83	2521.84	2456.32	2177.4	3901.67	3551.05	3945.8	2270.34	1996.26	2103.42	1156.62	1340.64	1378.48	2572.62	2226.32	1927.48	3913.2	3487.13	3477.57	2139.85	1403.92	2385.19	3799.51	2123.34	1291.91	2242.14	3625.97	11.0577	-0.0120656	0.96029		10.3965	-0.121717	0.986523		11.176	-0.0875844	0.631535		11.8583	-0.067729	0.971279		2
PF3D7_0614300	major facilitator superfamily-related transporter, putative	12626.6	11932.2	11161.5	6187.47	5446.48	11986.6	12495.6	10976.7	7609.67	7756.35	8146.17	11701.5	11581	11468.7	4693.88	5729.68	5478.5	11990.6	11211	11667.2	7484.82	7617.29	6692.75	11906.8	5816.98	11819.6	7837.39	11583.7	5300.69	11622.9	7264.95	13.5198	-0.039658	0.867934		12.4406	-0.134148	0.986523		13.5168	-0.0240507	0.909013		12.8825	-0.109392	0.893262		2
PF3D7_1332800	eukaryotic translation initiation factor 6, putative	4532.89	4670.46	4298.83	2551.96	2632.5	883.147	758.77	757.097	572.02	540.517	564.248	4321.66	4543.08	4142.1	2077.27	2384.31	2938.11	775.138	614.101	809.151	558.814	517.328	591.343	4500.73	2592.23	799.671	558.928	4335.61	2466.56	732.797	555.829	12.1092	-0.0536098	0.856301		11.3046	-0.0743309	0.986523		9.58164	-0.122062	0.587661		9.12251	-0.00858382	0.998358		4
PF3D7_0318500	conserved Plasmodium protein, unknown function	228.341	154.537	253.369	92.2539	76.3136	610.228	669.103	523.27	8303.3	8335.2	8150.1	132.396	211.476	155.084	65.3098	84.5685	56.2218	518.731	312.721	490.778	8057.11	8428.34	7797.11	212.082	84.2837	600.867	8262.87	166.318	68.7	440.743	8094.19	7.56377	-0.341772	0.348407		6.25723	-0.258321	0.986523		9.0246	-0.4396	0.118777		12.9976	-0.029749	0.996428		2
PF3D7_1412500	actin II	14025.4	13383.9	12798.8	4257.19	4328.07	899.687	678.614	718.225	810.737	785.858	838.499	13747.9	12979.3	12810.2	3165.42	3599.73	4851.73	619.979	691.876	676.975	722.114	705.887	785.847	13402.7	4292.63	765.509	811.698	13179.2	3872.29	662.943	737.949	13.6982	-0.0242866	0.938132		11.9952	-0.150925	0.986523		9.48024	-0.210179	0.322538		9.59772	-0.137382	0.907843		3
PF3D7_0321500	peptidase, putative	210.074	224.782	211.141	1357.37	1194.08	1270.08	1656.8	1672.67	909.827	928.973	897.548	138.934	172.28	182.186	1266.17	1379.97	1039.06	1593.01	1448.56	1428.66	888.41	959.716	821.092	215.332	1275.72	1533.18	912.116	164.467	1228.4	1490.08	889.739	7.56909	-0.380286	0.111156		10.2901	-0.0486117	0.989212		10.5619	-0.0397461	0.86414		9.81527	-0.0355223	0.991799		1
PF3D7_0106300	calcium-transporting ATPase	14007.1	13351.1	12318.6	10276.6	9248.7	16343.8	16250	14617.5	13001.1	12812.7	13919.9	12884.9	13274.7	12314.9	7985.7	9269.75	9949.18	15581	15132.2	15337.1	13126.9	12755.5	12180.6	13225.6	9762.65	15737.1	13244.5	12824.8	9068.21	15350.1	12687.7	13.669	-0.0442603	0.837269		13.2008	-0.107065	0.986523		13.924	-0.0358612	0.845961		13.6625	-0.0619774	0.969157		2
PF3D7_1229300	PhIL1-interacting candidate PIC1	1848.91	1829.47	1815.81	183.333	148.138	2291.46	2452.25	2302.39	5272.04	5323.39	5327.55	1766.91	1678.13	1812.83	111.659	157.337	116.608	2482.55	2004.33	2244.71	5149.18	5140.65	5171.97	1831.4	165.735	2348.7	5307.66	1752.62	128.535	2243.86	5153.93	10.8074	-0.0637031	0.870945		7.201	-0.347686	0.986523		11.1651	-0.0649923	0.842904		12.3528	-0.0423987	0.993452		2
PF3D7_1213900	W2 domain-containing protein, putative	4971.31	4185	4037.01	1200.48	1102.38	956.989	961.199	844.408	1118.14	1040.14	1184.92	4486.74	4206.72	4232.44	969.113	1116.44	1109.86	856.005	907.378	772.372	1159.58	962.134	1108.28	4397.77	1151.43	920.865	1114.4	4308.64	1065.14	845.252	1076.66	12.0879	-0.0297131	0.920727		10.1141	-0.113077	0.986523		9.78637	-0.124433	0.582691		10.0974	-0.0503451	0.990401		3
PF3D7_0613600	conserved Plasmodium protein, unknown function	86.1172	92.098	103.761	364.315	300.765	357.985	435.427	410.842	4648.22	4605.25	4056.02	44.1319	87.5071	69.2609	277.04	380.23	204.064	355.025	283.556	281.594	4278.75	4371.91	4570.18	93.992	332.54	401.418	4436.5	66.9666	287.112	306.725	4406.95	6.33055	-0.452169	0.202206		8.27531	-0.186913	0.986523		8.4679	-0.380901	0.124611		12.1104	-0.00966862	0.998358		1
PF3D7_1126600	steryl ester hydrolase, putative	631.526	646.247	643.075	1165.81	1070.96	138.822	137.896	147.114	660.976	667.021	619.361	621.115	630.781	582.695	1052.33	1185.27	1086.95	128.204	93.9785	90.7996	669.678	562.05	667.056	640.283	1118.38	141.277	649.119	611.53	1108.19	104.327	632.928	9.2898	-0.0647179	0.773612		10.1206	-0.0109857	0.993956		6.94019	-0.394678	0.0334657		9.32423	-0.0385107	0.990401		3
PF3D7_0216600	sugar transporter, putative	2818.38	2564.7	2399.77	1111.75	1005.54	2888.1	2569.09	2465.65	7547.74	7339.78	8482.09	2600.51	2568.7	2484.36	770.024	980.077	1001.58	2618.64	2307.33	2699.85	8079.59	7115.68	7613.05	2594.28	1058.65	2640.94	7789.87	2551.19	917.227	2541.94	7602.77	11.3291	-0.0240511	0.920727		9.94827	-0.209894	0.986523		11.3395	-0.0540919	0.780611		12.91	-0.0351425	0.990939		2
PF3D7_0917500	conserved protein, unknown function	215.293	209.172	253.369	1531.88	1390.32	2536.61	2491.65	2818.48	1435.68	1403.04	1396.19	140.568	151.314	135.51	1445.24	1441.6	1368.06	2839.54	2462.88	2460.79	1393.29	1417.82	1357.61	225.945	1461.1	2615.58	1411.64	142.464	1418.3	2587.74	1389.57	7.52516	-0.662549	0.00383549		10.4916	-0.0419549	0.989212		11.3452	-0.0145042	0.951022		10.4518	-0.0227644	0.996428		1
PF3D7_1116700	dipeptidyl aminopeptidase 1	26865.9	26923.8	22504	12236.9	11863.2	4408.06	3869.93	3656.91	13317.5	13533.4	15047	28571.3	22228.6	24589.1	9728	11019.5	13845.1	3890.15	3947.1	3817.03	14255	12528.3	13277.2	25431.3	12050	3978.3	13966	25129.7	11530.9	3884.76	13353.5	14.6257	-0.0172859	0.954024		13.5253	-0.0641483	0.986523		11.9409	-0.0344033	0.894989		13.7376	-0.0647219	0.980419		3
PF3D7_0806500	DnaJ protein, putative	4230.18	4147.53	3524.24	2117.14	2063.03	2327.49	2138.41	2026.1	10440.5	9910.75	10380.8	4310.21	3620.61	3833.44	1599.04	1929.34	2026.07	2178.14	1902.25	2256.2	10415.2	9675.73	10204.3	3967.32	2090.09	2164	10244	3921.42	1851.48	2112.2	10098.4	11.9456	-0.0171182	0.951273		10.9446	-0.176363	0.986523		11.0621	-0.0339522	0.888068		13.3122	-0.0207015	0.996428		2
PF3D7_0716300	conserved protein, unknown function	572.81	650.93	581.542	6398.42	6051.22	10131.1	10713.1	10699.8	4555.89	4529.86	4609.77	496.892	513.193	513.434	6256.05	6231.84	6088.61	10789.5	10679.5	9671.89	4455.53	4363.44	4134.18	601.761	6224.82	10514.7	4565.18	507.84	6192.17	10380.3	4317.72	9.11582	-0.242329	0.201391		12.6	-0.00743778	0.993956		13.3509	-0.0185167	0.927125		12.1168	-0.0804561	0.945361		1
PF3D7_1305900	conserved Plasmodium protein, unknown function	592.382	671.223	692.542	1423.76	1399.94	588.371	568.568	633.306	647.463	557.128	649.541	634.192	638.073	609.797	1354.65	1433.73	1372.23	575.93	507.16	687.319	579.789	620.068	633.116	652.049	1411.85	596.748	618.044	627.354	1386.87	590.136	610.991	9.32125	-0.0548313	0.804893		10.4506	-0.0247003	0.992083		9.21296	-0.012136	0.949895		9.26331	-0.0160927	0.996428		3
PF3D7_0806300	ferlin-like protein, putative	137.005	143.61	145.989	67.5745	59.64	4145.18	3770.08	3418.9	3962.48	3623.89	4298.78	60.477	115.765	69.2609	31.6015	51.1344	52.0572	3673.19	3746.18	3881.4	4377.63	3740.96	3682.51	142.201	63.6073	3778.05	3961.72	81.8342	44.9311	3766.92	3933.7	6.80758	-0.767128	0.0424875		5.76206	-0.51212	0.986523		11.8813	-0.00428923	0.991951		11.9468	-0.0103112	0.998365		2
PF3D7_0102500	erythrocyte binding antigen-181	71.7643	196.684	119.445	75.2133	76.9549	310.726	243.866	221.268	71007	71588.5	68405.2	39.2283	92.0648	72.2722	58.9895	74.0794	79.127	193.291	129.625	220.678	71385.9	63743.8	75526.1	129.298	76.0841	258.62	70333.6	67.8551	70.7319	181.198	70218.6	6.62317	-0.884494	0.0151829		6.19787	-0.115429	0.986523		7.78076	-0.503474	0.106034		16.1007	-0.00236296	0.999815		2
PF3D7_0424600	Plasmodium exported protein (PHISTb)	9436.35	10255.7	9941.72	4295.39	4586.51	506.85	455.126	484.398	28513.2	33167	31548	11325.5	9577.47	9830.53	4359.96	4071.09	6057.38	460.875	539.566	513.765	34791.8	26881.7	31867.3	9877.91	4440.95	482.125	31076.1	10244.5	4829.47	504.735	31180.3	13.2965	0.052455	0.869001		12.1784	0.119125	0.986523		8.9467	0.062044	0.820026		14.9259	0.00480822	0.998614		3
PF3D7_1337100	protein kinase 6	206.159	204.489	266.641	1380.87	1619.26	240.429	204.467	230.837	129.493	102.225	97.1031	228.832	216.033	254.458	1393.63	1295.41	1832.41	197.236	286.796	254.009	106.369	120.871	124.012	225.763	1500.06	225.244	109.607	233.108	1507.15	246.014	117.084	7.84194	0.0389618	0.917488		10.5542	0.00243723	0.997768		7.88037	0.111523	0.689556		6.82459	0.093323	0.980322		4
PF3D7_0610800	transketolase	23362.5	23307	20654.4	13580.7	12950.9	4707.56	4147.08	4391.28	4598.68	4591.2	4668.82	25101.2	21217.7	22777.8	11856.9	13065.5	15225.7	4440.44	5225.53	4462.97	5207.61	4571.34	5483.96	22441.3	13265.8	4415.31	4619.57	23032.3	13382.7	4709.65	5087.64	14.4727	0.0374233	0.884025		13.7018	0.0121753	0.993956		12.1556	0.0923478	0.633016		12.2448	0.139129	0.844723		3
PF3D7_1337000	mitochondrial intermediate peptidase, putative	193.111	220.099	205.108	372.541	315.515	52.5753	45.5126	63.9884	36.0327	46.0014	38.0539	209.218	195.98	230.368	354.99	398.586	306.096	50.6239	61.5721	47.1239	46.443	58.0181	37.8564	206.106	344.028	54.0254	40.0294	211.855	353.224	53.1066	47.4392	7.70722	0.0365678	0.914988		8.44554	0.0511162	0.989212		5.74325	-0.0510522	0.887935		5.45069	0.255206	0.868497		4
PF3D7_0514600	ribose-5-phosphate isomerase, putative	2502.62	2528.79	2598.84	2215.27	2362.52	767.363	711.22	733.176	199.306	169.95	204.704	2469.75	2675.35	2535.55	2139.42	2054.56	2858.98	747.525	792.336	934.432	214.237	245.368	211.474	2543.42	2288.89	737.253	191.32	2560.22	2350.99	824.764	223.693	11.3173	0.00986426	0.972531		11.1799	0.0347629	0.992083		9.60919	0.160516	0.437154		7.69701	0.226943	0.744456		4
PF3D7_1247400	peptidyl-prolyl cis-trans isomerase FKBP35	2501.31	2461.67	2602.46	5793.78	6486.66	2490.53	2149.96	2258.73	1931.13	1961.45	2106.09	2806.46	2300.71	2619.87	5847.33	5626.1	7442.1	2183.4	2903.61	2342.4	2244.25	2097.11	1946.34	2521.82	6140.22	2299.74	1999.56	2575.68	6305.18	2476.47	2095.9	11.3156	0.0292779	0.914578		12.6033	0.0369131	0.990199		11.2217	0.104637	0.607919		10.9998	0.0677832	0.976491		4
PF3D7_1027400	DNA-directed RNA polymerase II subunit RPB7, putative	3472.09	3565.29	3275.7	2157.68	2438.83	1482.74	1270.28	1290.53	550.625	521.35	486.828	3455.36	3591.44	3512.73	1929.8	1999.49	3373.31	1276.12	1218.48	1881.51	503.382	568.094	554.792	3437.69	2298.26	1347.85	519.601	3519.84	2434.2	1458.7	542.089	11.7644	0.0342388	0.925976		11.2084	0.0790705	0.986523		10.4546	0.114136	0.69139		9.05215	0.0613523	0.990401		4
PF3D7_0709000	chloroquine resistance transporter	4381.54	4334.85	3737.8	2403.3	2468.97	682.297	627.667	656.031	613.683	582.685	687.595	4338	4169.35	4346.87	2198.41	2287.28	3142.17	655.482	656.229	853.976	705.634	601.938	754.517	4151.4	2436.14	655.332	627.988	4284.74	2542.62	721.896	687.363	12.0424	0.0456354	0.893746		11.2816	0.059054	0.989212		9.42755	0.139264	0.586347		9.36123	0.130011	0.94162		4
PF3D7_0410400	exosome complex component RRP4	1764.1	1818.55	1626.39	590.542	532.271	493.263	510.149	493.369	220.701	263.23	217.826	1912.38	1636.2	1835.41	528.799	580.835	589.288	474.024	568.732	653.987	245.699	245.368	263.689	1736.34	561.407	498.927	233.919	1794.67	566.307	565.581	251.585	10.7859	0.0468423	0.870945		9.13919	0.0107528	0.993956		9.05597	0.176153	0.385593		7.92334	0.105954	0.95065		4
PF3D7_0818500	zinc finger protein, putative	5698.09	5937.98	5309.89	1991.39	2113.05	2507.07	2622.75	2420.8	14062.9	14688.5	14536.6	6453.06	5205.76	5915.78	2007.75	1947.04	2542.47	2908.58	3438.32	2596.41	16392.9	13254.7	15141.3	5648.65	2052.22	2516.87	14429.3	5858.2	2165.76	2981.1	14929.6	12.4902	0.0521279	0.839538		11.0423	0.0736977	0.986523		11.4247	0.243124	0.155965		13.8415	0.0491005	0.987266		2
PF3D7_0309500	asparagine synthetase [glutamine-hydrolyzing], putative	23189	24342	20590.5	12557.7	12959.2	13283.2	12172.9	12237.3	10577.9	10134.4	10550.1	25037.5	21950.6	22672.4	12201.3	12073	16908.2	13759.9	16376.6	12800.5	10891.6	9771.22	11073.7	22707.1	12758.4	12564.5	10420.8	23220.2	13727.5	14312.3	10578.8	14.4871	0.0322092	0.907886		13.6929	0.104858	0.986523		13.7141	0.18767	0.318792		13.3581	0.0216648	0.996428		4
PF3D7_1355800	splicing factor 3B subunit 5, putative	1199.12	1200.4	1183.6	906.673	1031.2	654.533	561.775	501.741	588.91	470.237	531.443	1248.77	1327.19	1156.36	780.557	876.497	1282.69	564.753	542.807	725.248	662.187	594.686	607.008	1194.37	968.934	572.683	530.197	1244.11	979.915	610.936	621.294	10.2518	0.059751	0.8547		9.92841	0.00693892	0.993979		9.20899	0.0936459	0.71481		9.16929	0.227288	0.73883		4
PF3D7_1012900	autophagy-related protein 18	3610.4	3687.04	3073.01	2095.98	2131.65	1506.96	1622.83	1593.73	3564.99	3790.01	3897.25	4030.71	3411.87	3633.18	2240.55	2076.19	2338.41	1649.55	1892.53	1779.21	4233.8	3529.43	3785.64	3456.81	2113.82	1574.51	3750.75	3691.92	2218.38	1773.77	3849.63	11.8035	0.0946149	0.677421		11.0809	0.0681551	0.986523		10.7092	0.170448	0.335364		11.8919	0.0373402	0.990939		3
PF3D7_1245200	conserved Plasmodium membrane protein, unknown function	22.1817	31.2197	31.3695	363.139	273.831	121.1	148.765	151.898	49.545	56.224	57.737	39.2283	30.0806	25.5964	426.62	332.374	249.875	178.827	136.107	122.982	59.9265	58.0181	67.8804	28.257	318.485	140.588	54.502	31.6351	336.29	145.972	61.9417	4.90429	0.152876	0.804777		8.35486	0.0895717	0.986523		7.16269	0.0694979	0.848452		5.86349	0.187476	0.945149		1
PF3D7_0815600	eukaryotic translation initiation factor 3 subunit G, putative	12081.2	11708.9	11244.8	6762.15	7063.18	4975.75	4301.28	4190.94	2583.1	2007.45	2158.58	14249.7	11017.7	12135.7	6024.3	6366.89	9880.46	4337.22	5219.05	4430.79	2407.55	2094.7	2634.28	11678.3	6912.66	4489.32	2249.71	12467.7	7423.88	4662.35	2378.84	13.5595	0.094188	0.759957		12.8074	0.101522	0.986523		12.1598	0.0540223	0.844935		11.1763	0.0800927	0.976491		4
PF3D7_1438100	translocation protein SEC62, putative	2995.83	2883.14	3041.64	1896.79	2027.76	5452.47	4940.5	5854.64	6226.91	5834.51	5696.28	3345.85	3146.61	3086.63	1837.1	1945.08	2400.88	5427.94	5444.27	6299.66	6229.36	6608.02	6145.79	2973.54	1962.27	5415.87	5919.23	3193.03	2061.02	5723.96	6327.72	11.5903	0.102237	0.564126		10.9742	0.0652424	0.986523		12.4434	0.0796967	0.602318		12.5801	0.0962492	0.893		2
PF3D7_1454500	iron-sulfur cluster assembly protein ISCU	1503.14	1573.47	1504.53	715.702	765.06	696.475	682.689	654.237	1353.48	1456.71	1364.69	1657.4	1512.23	1484.59	799.518	694.904	1074.46	609.46	670.812	853.976	1525.13	1435.95	1527.31	1527.05	740.381	677.8	1391.63	1551.41	856.294	711.416	1496.13	10.588	0.0225253	0.939218		9.64086	0.197588	0.986523		9.44006	0.0677268	0.775659		10.4957	0.104376	0.944537		3
PF3D7_0305000	elongation factor Ts	763.311	735.223	714.26	638.726	715.039	1087.54	1094.34	1127.87	577.65	608.241	599.677	851.582	675.446	853.715	667.845	762.427	710.06	1038.78	1163.39	1375.79	686.158	624.903	529.99	737.598	676.882	1103.25	595.19	793.581	713.444	1192.65	613.684	9.58043	0.100975	0.678675		9.44121	0.0779306	0.986523		10.1648	0.110596	0.571714		9.23945	0.0432335	0.990401		4
PF3D7_1119000	acyl-CoA-binding protein, putative	481.473	526.051	431.934	1698.76	1678.26	1871.44	1927.15	2020.12	865.912	925.14	842.435	541.024	482.201	581.189	1845.53	1796.92	1811.59	2048.63	2268.45	1768.87	916.875	919.829	949.021	479.82	1688.51	1939.57	877.829	534.805	1818.01	2028.65	928.575	8.98673	0.153928	0.408742		10.7758	0.10654	0.986523		10.9543	0.0631794	0.68793		9.8189	0.0812188	0.939847		1
PF3D7_0405600	TMEM33 domain-containing protein, putative	538.885	544.783	658.76	663.405	527.782	452.502	559.058	719.421	216.196	222.34	179.772	637.461	617.108	691.103	685.753	656.225	487.256	571.327	479.614	728.696	250.193	257.455	202.336	580.809	595.594	576.994	206.103	648.557	609.745	593.213	236.661	9.2637	0.157261	0.620675		9.23522	0.0413516	0.992083		9.19255	0.0423663	0.891753		7.7904	0.198278	0.870968		4
PF3D7_1405000	conserved Plasmodium protein, unknown function	213.988	207.611	213.554	413.086	362.329	506.85	544.793	563.935	279.254	309.232	261.129	220.659	239.733	219.828	435.048	439.232	341.495	603.543	518.502	578.129	313.116	329.978	309.378	211.718	387.708	538.526	283.205	226.74	405.258	566.725	317.491	7.77629	0.10415	0.679101		8.63111	0.0823943	0.986523		9.11016	0.0798602	0.651808		8.23049	0.165626	0.77772		1
PF3D7_0313200	conserved protein, unknown function	90.0316	76.4882	95.315	216.238	202.007	255.788	284.624	307.384	94.586	118.837	119.411	94.8018	96.6225	114.431	227.531	254.361	193.653	285.335	285.176	296.536	124.347	125.706	110.958	87.2783	209.122	282.598	110.945	101.952	225.182	289.016	120.337	6.564	0.210828	0.50868		7.76256	0.129397	0.986523		8.1589	0.0324044	0.898017		6.85351	0.121924	0.949355		1
PF3D7_1353600	ER lumen protein retaining receptor	764.616	930.346	921.781	475.959	430.947	968.213	1060.38	1114.71	1747.59	1895	1930.25	894.079	906.975	956.101	496.144	459.554	445.61	1094.66	1058.07	1452.79	2097.43	1889.21	1811.89	872.248	453.453	1047.77	1857.61	919.052	467.103	1201.84	1932.84	9.80679	0.0757138	0.763045		8.84636	0.0451916	0.989212		10.1355	0.198304	0.245608		10.8882	0.0571012	0.980144		2
PF3D7_1323200	V-type proton ATPase subunit G, putative	3834.82	3857.19	3881.37	1996.09	2055.34	2764.04	2554.82	2585.85	1817.4	1691.83	1687.49	4253.01	3901.36	3905.71	2037.24	1923.44	2813.17	2938.16	2819.35	2963.06	1764.83	1779.22	1813.19	3857.8	2025.71	2634.9	1732.24	4020.03	2257.95	2906.86	1785.75	11.9436	0.0590852	0.786284		11.0646	0.149463	0.986523		11.4361	0.142005	0.366317		10.7805	0.0436942	0.989554		4
PF3D7_0817400	phosphatase, putative	73.0691	95.22	82.0433	579.965	448.904	301.274	301.606	358.216	112.602	106.059	103.664	65.3806	95.7109	100.88	626.763	520.522	428.951	418.798	340.267	295.386	106.369	140.21	157.953	83.4441	514.434	320.365	107.442	87.3238	525.412	351.484	134.844	6.41589	0.0836774	0.85999		9.02216	0.0363649	0.992203		8.39199	0.139335	0.630785		6.92057	0.331309	0.677341		1
PF3D7_0722400	Obg-like ATPase 1, putative	10689	10246.3	10006.9	7838.05	7860.94	5868.94	5050.54	5575.96	2672.05	2463.63	2502.37	12366.7	10464.4	10648.1	7077.69	7421.05	10257.4	5491.05	6567.15	6308.85	2485.45	2648.28	2525.94	10314	7849.5	5498.48	2546.02	11159.7	8252.03	6122.35	2553.22	13.3903	0.113525	0.630412		12.9749	0.0708196	0.986523		12.5044	0.154478	0.415136		11.3161	0.0040841	0.998614		4
PF3D7_0919000	nucleosome assembly protein	17995.9	16630.7	17106	9922.28	11395.7	12095.9	10961.7	11392.3	7278.62	7278.45	6895.63	20109.4	16328.3	19042.2	10489.6	10238	14701	9451.56	12635.2	13318.8	7899.81	7623.34	7884.58	17244.2	10659	11483.3	7150.9	18493.3	11809.5	11801.9	7802.57	14.1252	0.100733	0.699699		13.4556	0.147057	0.986523		13.5071	0.0391027	0.8778		12.8682	0.125788	0.911978		4
PF3D7_0723500	dynactin subunit 5, putative	245.303	279.416	238.891	66.9869	90.422	23.6293	33.2853	39.4695	30.4026	33.2233	35.4295	271.329	262.521	264.998	86.3775	72.1127	83.2915	34.1876	37.2673	45.9745	47.9412	42.3049	33.9402	254.537	78.7044	32.1281	33.0185	266.283	80.5939	39.1431	41.3954	8.02464	0.0668746	0.846988		6.31559	0.0212146	0.993956		5.15525	0.269155	0.419256		5.2175	0.323908	0.808073		3
PF3D7_0509300	conserved Plasmodium protein, unknown function	450.158	359.026	431.934	495.35	533.554	368.618	315.871	375.558	340.059	281.12	284.748	426.608	437.536	392.98	524.585	537.567	616.357	375.406	450.449	329.867	322.105	309.43	374.648	413.706	514.452	353.349	301.976	419.041	559.503	385.241	335.394	8.70174	0.017521	0.952984		9.06872	0.114239	0.986523		8.52863	0.116313	0.581308		8.31599	0.149245	0.878901		4
PF3D7_1224800	conserved protein, unknown function	43.0586	51.5125	54.2934	113.408	93.6285	231.568	241.828	307.982	331.051	319.454	283.436	57.208	62.8958	52.6985	122.193	122.592	114.526	248.518	226.845	337.913	311.618	333.604	343.318	49.6215	103.518	260.459	311.314	57.6007	119.77	271.092	329.513	5.74446	0.227466	0.594391		6.80276	0.215854	0.986523		8.05406	0.0594007	0.841022		8.32379	0.0818307	0.980144		1
PF3D7_1408900	tRNA-dihydrouridine synthase, putative	718.948	689.955	690.129	481.248	559.206	119.328	109.366	139.937	104.72	111.17	132.533	781.298	724.668	736.273	588.842	481.844	578.876	128.861	152.31	172.404	109.366	140.21	109.653	699.677	520.227	122.877	116.141	747.413	549.854	151.192	119.743	9.49894	0.0943524	0.768261		9.0635	0.0756554	0.986523		7.0984	0.286931	0.251319		6.88193	0.0515712	0.991799		4
PF3D7_1450000	serine/threonine protein kinase, putative	451.463	394.929	395.738	259.721	257.158	198.487	191.561	186.583	1163.18	1074.64	1568.08	434.781	408.367	502.894	260.186	274.684	360.236	211.043	225.224	239.067	1606.03	1093.88	1263.62	414.043	258.439	192.21	1268.64	448.681	298.368	225.111	1321.18	8.75275	0.11301	0.729108		8.12104	0.190862	0.986523		7.70502	0.224867	0.371043		10.3386	0.0578744	0.990401		3
PF3D7_0931300	conserved Plasmodium protein, unknown function	1029.49	1136.4	887.998	22.9166	30.782	36.0348	31.9268	41.8616	74.3175	84.336	74.7957	1232.42	886.921	1043.43	40.0286	30.1562	39.5635	63.1156	82.6362	51.7213	103.373	85.8184	80.9344	1017.96	26.8493	36.6077	77.8164	1054.26	36.5828	65.8244	90.042	10.017	0.0488554	0.886238		4.98714	0.409547	0.986523		5.67852	0.817643	0.00367829		6.3911	0.206401	0.893		2
PF3D7_1139800	conserved Plasmodium protein, unknown function	430.586	418.344	419.869	414.849	296.918	523.981	690.841	648.854	284.884	368.011	354.295	454.395	485.847	516.445	408.713	397.931	293.603	746.868	597.898	565.486	352.068	441.179	343.318	422.933	355.883	621.225	335.73	485.562	366.749	636.751	378.855	8.82733	0.199528	0.474691		8.49712	0.0567412	0.989212		9.29689	0.0406747	0.885619		8.48096	0.177902	0.863304		4
PF3D7_0914600	transcription elongation factor 1, putative	844.209	938.151	921.781	577.027	561.771	749.05	774.394	797.762	1203.72	1353.21	1266.28	930.039	894.214	942.55	583.575	625.413	728.801	753.442	789.095	943.627	1382.8	1412.98	1394.16	901.38	569.399	773.735	1274.4	922.267	645.93	828.721	1396.65	9.83261	0.0322987	0.882526		9.24713	0.170254	0.986523		9.64607	0.0971205	0.529281		10.3832	0.132694	0.775417		2
PF3D7_1018500	pre-mRNA-splicing factor RDS3, putative	3419.9	3159.43	3472.36	2543.74	2876.83	1539.45	1328.7	1334.79	1405.28	1211.37	1171.8	3447.19	3530.37	3648.24	2398.56	2431.51	4108.36	1229.44	1654.35	1621.75	1373.81	1396.06	1405.91	3350.56	2710.28	1400.98	1262.82	3541.93	2979.47	1501.84	1391.93	11.7508	0.0800022	0.799095		11.4742	0.132608	0.986523		10.5032	0.0978482	0.699963		10.3744	0.140096	0.91202		4
PF3D7_1432100	voltage-dependent anion-selective channel protein	364.041	360.587	353.51	333.172	323.211	186.672	227.563	180.603	78.8216	83.0581	73.4835	364.497	350.94	457.724	347.617	333.029	395.635	193.291	176.615	242.516	104.871	80.9836	74.4074	359.379	328.191	198.279	78.4544	391.054	358.76	204.141	86.7541	8.55158	0.118469	0.692065		8.42406	0.119292	0.986523		7.65256	0.0466695	0.874119		6.36814	0.136414	0.95065		4
PF3D7_0613100	conserved Plasmodium protein, unknown function	468.425	457.368	541.727	321.419	360.405	490.9	519.659	575.298	1479.59	1463.1	1363.38	537.755	515.016	597.751	408.713	312.051	449.774	479.284	523.363	709.157	1537.11	1493.97	1488.15	489.174	340.912	528.619	1435.36	550.174	390.179	570.601	1506.41	9.02146	0.165942	0.518633		8.51391	0.177898	0.986523		9.10226	0.107718	0.629615		10.5225	0.0694516	0.979262		2
PF3D7_0910300	conserved protein, unknown function	1379.18	1506.35	1347.68	581.141	534.195	562.969	570.606	607.591	681.244	700.244	674.473	1624.71	1442.04	1508.68	623.603	594.602	587.205	615.377	528.224	652.838	774.55	818.297	721.882	1411.07	557.668	580.389	685.32	1525.14	601.803	598.813	771.576	10.5197	0.111463	0.54838		9.17925	0.110969	0.986523		9.20359	0.0506217	0.781699		9.50868	0.171419	0.682015		2
PF3D7_1417700	conserved protein, unknown function	1721.04	1687.42	1778.41	1744.01	1866.16	2073.48	1866.02	2030.29	816.367	803.747	812.255	1842.1	1842.21	1836.92	1824.46	1802.82	2238.46	1961.84	2108.03	2278.04	939.347	936.751	942.494	1728.96	1805.08	1989.93	810.79	1840.41	1955.25	2115.97	939.531	10.8015	0.0898021	0.612633		10.8766	0.10936	0.986523		11.0035	0.0872855	0.555105		9.7734	0.212523	0.439557		4
PF3D7_0304900	conserved protein, unknown function	609.344	657.174	570.684	354.325	361.047	164.224	155.558	151.3	115.98	102.225	120.723	738.8	584.292	632.382	387.645	314.018	410.211	194.606	176.615	199.989	134.835	112.41	138.372	612.401	357.686	157.027	112.976	651.825	370.625	190.403	128.539	9.30404	0.0876492	0.766828		8.50841	0.0390188	0.991736		7.44058	0.283031	0.203479		6.91597	0.182597	0.888284		4
PF3D7_0831800	histidine-rich protein II	189558	218822	193417	3600.84	3812.47	1626.29	1541.99	1553.06	20761.6	19166	17510.1	220383	176671	232408	6767.99	6382.63	8335.4	2418.77	2420.76	2880.3	23215.5	22515.9	26034.8	200599	3706.66	1573.78	19145.9	209821	7162.01	2573.28	23922	17.6467	0.0648293	0.818548		12.4079	0.949278	4.65166e-06		11.0179	0.709301	7.55839e-05		14.3943	0.321278	0.340645		3
PF3D7_0703700	conserved protein, unknown function	3096.3	3515.33	3539.93	3026.16	2851.82	788.039	779.149	922.749	878.298	840.804	902.797	3710.35	3247.79	3326.03	3129.6	2772.4	3723.13	1019.05	1020.8	978.108	1098.15	965.76	1135.69	3383.86	2938.99	829.979	873.966	3428.06	3208.38	1005.99	1066.53	11.7338	0.0183688	0.949972		11.5858	0.124237	0.986523		9.84232	0.277282	0.15308		9.92221	0.286857	0.471789		3
PF3D7_1402300	26S proteasome regulatory subunit RPN6	2566.55	2762.94	2527.66	2142.4	1782.79	3257.31	3234.11	3478.1	2691.2	2799.7	2653.28	2969.91	2561.41	2764.41	2127.84	2008.67	1863.65	4173.52	3551.74	3644.63	2897.44	3161.99	2875.78	2619.05	1962.6	3323.17	2714.72	2765.24	2000.05	3789.96	2978.4	11.3945	0.07767	0.702243		10.9522	0.028917	0.991229		11.7963	0.190749	0.198974		11.475	0.13395	0.808742		2
PF3D7_1351100	CXXC motif containing zinc binding protein, putative	1752.35	1723.33	1638.45	1037.71	1166.51	916.819	811.755	988.531	279.254	246.619	250.631	1949.98	1624.35	1808.31	1141.87	1029.24	1430.53	994.728	1161.77	1026.38	236.71	285.256	261.079	1704.71	1102.11	905.702	258.835	1794.21	1200.55	1060.96	261.015	10.7727	0.0727631	0.800081		10.1691	0.117144	0.986523		9.94153	0.2258	0.262868		8.02195	0.0133269	0.996428		4
PF3D7_1120200	conserved Plasmodium protein, unknown function	725.472	807.028	799.922	592.305	607.302	1341.56	1399.34	1443.63	2356.77	2402.3	2213.69	725.724	861.398	870.278	675.219	583.457	697.567	1319.51	1385.37	1928.63	2518.41	2569.72	2484.16	777.474	599.804	1394.84	2324.25	819.133	652.081	1544.5	2524.1	9.64079	0.0779376	0.752151		9.28989	0.113652	0.986523		10.5213	0.146291	0.39718		11.2433	0.118968	0.887401		2
PF3D7_0303300	DNA-directed RNA polymerases I, II, and III subunit RPABC2, putative	1567.07	1393.96	1591.4	1089.42	1192.8	948.128	870.853	1083.02	654.22	650.409	591.804	1842.1	1653.52	1644.19	1230.35	1107.91	1411.79	940.159	939.785	1064.31	648.704	774.783	634.421	1517.48	1141.11	967.333	632.144	1713.27	1250.02	981.418	685.97	10.6577	0.173737	0.419411		10.2235	0.126238	0.986523		9.92833	0.0204441	0.931673		9.36426	0.118663	0.91202		4
PF3D7_0920900	U4/U6 snRNA-associated-splicing factor, putative	1962.43	2119.82	1830.29	1549.51	1529.48	1218.68	1103.85	1200.23	551.751	603.13	514.384	2484.46	1827.62	2133.54	1695.95	1472.41	1694.98	1451	1388.61	1093.04	633.722	607.981	651.391	1970.84	1539.5	1174.26	556.422	2148.54	1621.11	1310.89	631.032	11.0082	0.123347	0.632121		10.626	0.0728971	0.986523		10.2791	0.159289	0.449332		9.21366	0.181266	0.815909		4
PF3D7_0926900	replication termination factor, putative	602.82	582.247	662.379	518.267	509.826	847.112	889.874	977.767	1157.55	1047.81	1136.37	733.897	684.561	692.609	489.824	510.689	576.794	932.927	902.517	1091.89	1195.53	1258.27	1230.99	615.815	514.047	904.918	1113.91	703.689	525.769	975.78	1228.26	9.36578	0.189071	0.287325		9.02211	0.0228122	0.992148		9.87705	0.109316	0.486704		10.1936	0.141061	0.769902		2
PF3D7_1360300	conserved Plasmodium protein, unknown function	61.3259	74.9272	68.7716	150.427	146.214	86.8379	82.8737	102.86	23.6465	24.2785	34.1173	80.0912	69.2765	82.8119	156.954	157.337	179.077	105.193	79.3956	96.5465	29.9632	26.5916	32.6348	68.3416	148.32	90.8572	27.3474	77.3932	164.456	93.7116	29.7299	6.1872	0.169558	0.66332		7.28899	0.135634	0.986523		6.52801	0.0678089	0.825867		4.83485	0.125781	0.982096		4
PF3D7_1145300	cysteine-rich PDZ-binding protein, putative	315.763	310.636	375.228	216.826	243.049	479.676	462.598	462.869	240.969	272.175	232.26	353.055	344.559	377.923	232.798	222.238	295.685	423.4	450.449	611.461	286.149	276.795	318.516	333.875	229.938	468.381	248.468	358.513	250.24	495.103	293.82	8.43544	0.0977033	0.708724		7.90743	0.0961325	0.986523		8.91212	0.0771578	0.713923		8.08292	0.24208	0.627389		2
PF3D7_0110200	FAD-linked sulfhydryl oxidase ERV1, putative	570.2	541.661	563.445	540.008	561.771	591.324	470.75	614.169	234.213	204.451	211.265	676.689	515.927	648.944	537.226	515.933	691.32	628.526	670.812	588.474	202.252	240.533	254.552	558.435	550.889	558.748	216.643	613.854	581.493	629.27	232.446	9.19511	0.131245	0.642049		9.14515	0.0672051	0.986523		9.21434	0.169474	0.447123		7.81086	0.10288	0.96508		4
PF3D7_1407500	multifunctional methyltransferase subunit TRM112, putative	989.043	1025.57	1082.25	556.461	548.304	316.633	264.245	360.01	237.591	246.619	190.27	1059.17	1105.69	1129.25	599.375	631.314	693.402	314.263	246.288	391.933	269.669	271.96	244.109	1032.29	552.382	313.629	224.826	1098.04	641.364	317.495	261.912	10.0569	0.0891422	0.725826		9.22128	0.210894	0.986523		8.30178	0.024922	0.924248		7.927	0.218402	0.734115		4
PF3D7_0209800	ATP-dependent RNA helicase UAP56	26100	26691.3	23897.5	16120.3	15628.3	11821.2	11208.3	11291.9	6696.46	5994.24	6490.16	32100.2	23788.3	27641.1	15239.3	15679.9	20789.6	12098.5	15393	12506.2	6500.52	5966.19	6597.46	25562.9	15874.3	11440.5	6393.62	27843.2	17236.3	13332.6	6354.73	14.7047	0.123161	0.611329		14.015	0.118246	0.986523		13.5965	0.220492	0.240434		12.638	-0.00889695	0.997165		4
PF3D7_0507100	60S ribosomal protein L4	44988.4	45858.6	39789.8	23742.7	25143.1	18006.7	16591	15117.4	6837.21	6100.3	6822.15	54911.5	38057.4	45921.5	22968	23194.1	35134.5	17072.8	26764.4	17006	6833.12	5674.9	6275.03	43545.6	24442.9	16571.7	6586.56	46296.8	27098.8	20281.1	6261.01	15.4551	0.0883336	0.793487		14.6535	0.148515	0.986523		14.1695	0.291153	0.211612		12.6492	-0.0732392	0.982615		4
PF3D7_0614400	pre-mRNA-splicing factor CWF7, putative	3074.12	3226.55	2918.57	770.349	775.962	841.205	780.507	824.673	504.458	527.739	565.56	3605.74	2906.88	3398.3	781.611	751.938	924.536	990.783	1103.44	879.262	609.752	577.764	571.762	3073.08	773.155	815.462	532.586	3303.64	819.362	991.161	586.426	11.6386	0.103503	0.635838		9.63709	0.0758898	0.986523		9.81908	0.279157	0.0928628		9.12801	0.139076	0.865181		4
PF3D7_0316600	formate-nitrite transporter	16107.8	16137.4	15126.1	7499	7620.46	5998.31	5941.77	6040.03	2710.34	2417.63	2843.55	19612.5	14260.9	17885.9	7454.8	7456.45	10411.4	6006.5	7631.7	6652.51	2816.54	2643.45	2535.07	15790.5	7559.73	5993.37	2657.17	17253.1	8440.9	6763.57	2665.02	14.0121	0.127575	0.595259		12.9658	0.157862	0.986523		12.639	0.173808	0.36819		11.3778	0.00409572	0.998614		4
PF3D7_1457300	MA3 domain-containing protein, putative	5617.19	6078.47	5080.65	3483.91	2976.87	1376.41	1569.85	1701.97	958.246	920.029	1015.65	6498.83	5558.53	6466.86	3759.53	3517.79	3344.16	1723.84	1662.45	1779.21	1071.19	953.673	1003.85	5592.1	3230.39	1549.41	964.64	6174.74	3540.49	1721.83	1009.57	12.5224	0.142841	0.595703		11.7251	0.132614	0.986523		10.6756	0.152529	0.503436		9.94706	0.0653025	0.983934		4
PF3D7_0518000	NOSIP domain-containing protein, putative	1430.07	1465.76	1550.38	614.046	687.464	858.336	798.169	831.849	1323.08	1220.32	1232.16	1471.06	1637.11	1627.63	578.308	684.415	741.295	838.911	787.475	1143.62	1519.14	1432.32	1442.46	1482.07	650.755	829.452	1258.52	1578.6	668.006	923.334	1464.64	10.5796	0.0916393	0.693739		9.36497	0.0326488	0.991736		9.77543	0.155367	0.391352		10.4111	0.218282	0.599508		2
PF3D7_1116300	peptidyl-prolyl cis-trans isomerase	5648.5	5233.98	5436.58	2574.88	2895.43	2149.09	1700.27	2033.87	1176.69	994.142	1044.51	6717.85	5226.73	6027.2	2659.79	2547.54	3952.18	2078.87	2409.41	2126.32	993.281	1066.08	1155.27	5439.69	2735.15	1961.08	1071.78	5990.59	3053.17	2204.87	1071.55	12.4806	0.138652	0.593574		11.4989	0.155087	0.986523		11.0244	0.167886	0.430819		10.0656	-0.00038495	0.99985		4
PF3D7_0913000	conserved protein, unknown function	4103.61	3627.73	4017.71	2158.86	2569.65	1213.96	964.596	1132.65	1026.93	1032.48	955.285	4651.83	3822.06	4428.18	2477.56	2187.64	3206.72	993.413	1265.47	1158.56	1177.56	1016.53	1288.42	3916.35	2364.25	1103.74	1004.9	4300.69	2623.97	1139.15	1160.83	12.0044	0.134307	0.595681		11.2843	0.146904	0.986523		10.1311	0.0421182	0.869491		10.0806	0.207571	0.737078		4
PF3D7_1468700	eukaryotic initiation factor 4A	45159.3	44558.3	40872.1	24463.7	28033.4	18596.9	17125.7	16632.2	11770.3	11736.8	12162.8	50768	38706.4	45252.9	26402	24394.4	42174.7	17069.5	24711.5	20474.7	12794.3	11766.8	12543.5	43529.9	26248.6	17451.6	11890	44909.1	30990.4	20751.9	12368.2	15.4324	0.0449534	0.893251		14.8047	0.239213	0.986523		14.2214	0.249666	0.26186		13.5662	0.0568734	0.990401		4
PF3D7_1107500	prefoldin, putative	1351.78	1408.01	1346.48	1185.2	1437.13	693.521	650.763	781.017	248.851	241.508	299.183	1505.39	1413.79	1433.4	1364.13	1241.65	1707.48	701.503	826.362	1037.87	274.164	256.247	289.797	1368.75	1311.17	708.434	263.18	1450.86	1437.75	855.247	273.403	10.4613	0.0838283	0.775258		10.4246	0.128155	0.986523		9.61073	0.26891	0.19186		8.06766	0.0555631	0.990401		4
PF3D7_0112000	TatD-like deoxyribonuclease	427.976	446.441	487.434	434.239	421.328	277.645	294.813	345.059	120.485	118.837	141.718	524.679	463.97	536.019	476.13	474.632	401.882	372.776	320.823	328.718	158.805	157.132	125.318	453.95	427.784	305.839	127.013	508.223	450.881	340.772	147.085	8.91015	0.15782	0.488905		8.77917	0.0857047	0.986523		8.33676	0.163453	0.393341		7.09855	0.212603	0.775637		4
PF3D7_1320600	ras-related protein Rab-11A	4882.58	4946.76	3962.21	2863.98	3340.48	2352.3	1933.95	2020.72	9972.06	9710.14	10559.3	5939.82	3894.98	4750.39	3215.98	2719.96	4387.38	2545	3451.28	2047.01	12216	9141.48	11350.4	4597.18	3102.23	2102.32	10080.5	4861.73	3441.11	2681.1	10902.6	12.2075	0.0802653	0.829206		11.6758	0.147514	0.986523		11.2238	0.349603	0.158769		13.3569	0.113044	0.960931		3
PF3D7_0407500	mitochondrial carrier protein, putative	259.656	293.465	211.141	190.384	166.736	72.0695	79.4773	80.733	28.1506	28.112	27.5563	331.806	247.025	255.964	204.356	165.204	210.311	95.9883	98.8394	82.7541	34.4577	29.0091	23.4971	254.754	178.56	77.4266	27.9396	278.265	193.29	92.5273	28.9879	8.05804	0.124523	0.691142		7.53858	0.097118	0.986523		6.409	0.256903	0.333353		4.83106	0.0436261	0.996428		4
PF3D7_0528200	eukaryotic translation initiation factor 3 subunit E, putative	7275.6	7686.28	6369.22	3515.05	4025.38	2576.19	2444.77	2569.1	1970.54	2070.06	2053.6	8626.97	6499.23	7511.79	4486.36	3536.14	4978.75	2948.02	3707.29	2860.76	2263.72	1854.16	1845.83	7110.36	3770.22	2530.02	2031.4	7546	4333.75	3172.03	1987.9	12.8392	0.0855409	0.77872		11.9844	0.199592	0.986523		11.4773	0.325251	0.119065		10.9727	-0.0316071	0.996428		4
PF3D7_1326800	syntaxin, Qa-SNARE family	241.389	240.391	234.065	229.166	189.822	363.892	356.629	374.96	199.306	154.616	153.528	253.35	265.256	305.651	238.065	206.504	191.571	451.671	333.786	402.277	200.754	209.107	194.504	238.615	209.494	365.16	169.15	274.752	212.047	395.911	201.455	8.00385	0.202519	0.415298		7.71953	0.0255019	0.993103		8.57189	0.128488	0.530729		7.53374	0.248092	0.669816		4
PF3D7_0907700	proteasome activator 28	5811.6	5998.86	5570.5	3221.25	3379.6	2370.02	2198.19	2511.69	3551.48	3608.56	3608.56	7049.66	5749.95	6633.99	3535.16	3390.61	4147.92	2577.22	2999.21	2972.25	3727.43	3412.19	3630.3	5793.65	3300.42	2359.97	3589.53	6477.86	3691.23	2849.56	3589.97	12.583	0.16062	0.434469		11.7714	0.159649	0.986523		11.3469	0.2708	0.102965		11.8097	5.42579e-05	0.99985		3
PF3D7_1425700	vacuolar ER assembly factor VMA12, putative	531.056	541.661	623.771	396.045	396.959	775.043	730.24	898.23	465.048	434.458	468.457	688.131	569.708	689.597	506.678	427.431	414.375	909.259	855.528	862.022	507.877	481.067	446.444	565.496	396.502	801.171	455.988	649.145	449.495	875.603	478.463	9.24631	0.192622	0.36191		8.72451	0.185076	0.986523		9.71147	0.12922	0.481161		8.86797	0.0683846	0.976491		2
PF3D7_0627900	ribonuclease P protein subunit p29, putative	1068.64	1183.23	1064.15	547.647	525.217	612	589.626	621.943	952.616	992.864	946.099	1485.77	1075.61	1151.84	556.187	522.489	578.876	713.995	751.828	737.891	1113.13	935.542	1035.18	1105.34	536.432	607.857	963.86	1237.74	552.517	734.571	1027.95	10.1942	0.160802	0.474691		9.08872	0.0382267	0.98979		9.39063	0.271799	0.131637		9.95986	0.0920446	0.950089		2
PF3D7_1105400	40S ribosomal protein S4, putative	25595.1	25366	25610.8	16220.8	17395	13469.9	12109.1	12893.4	5731.46	5236.5	5201.58	29135.2	24259.5	27368.6	17272.3	16220.1	26001.5	12580.4	15835.4	15285.4	5604.62	5830.82	5600.14	25523.9	16807.9	12824.1	5389.84	26921.1	19831.3	14567	5678.53	14.6785	0.0767976	0.779274		14.1611	0.237984	0.986523		13.7414	0.183587	0.354683		12.4342	0.0752361	0.975286		4
PF3D7_1321200	zinc finger protein, putative	450.158	437.075	453.651	339.635	428.382	711.243	648.045	595.63	862.534	784.58	719.088	547.562	450.297	478.803	328.656	304.84	578.876	655.482	670.812	1018.34	877.923	808.627	823.703	446.962	384.009	651.64	788.734	492.221	404.124	781.543	836.751	8.87526	0.136138	0.680185		8.62229	0.0477983	0.990896		9.48501	0.26176	0.282443		9.66665	0.0844739	0.979837		2
PF3D7_0210900	conserved Plasmodium protein, unknown function	5343.18	5803.74	5144.6	4189.62	4089.51	3369.55	3504.47	3935.59	2300.47	2214.46	2251.74	7270.32	5142.87	6284.67	4520.07	4385.11	4497.74	4023.62	4841.51	3512.45	2398.56	2052.39	2330.13	5430.5	4139.56	3603.2	2255.56	6232.62	4467.64	4125.86	2260.36	12.5097	0.198191	0.371656		12.0713	0.109913	0.986523		11.9161	0.194607	0.31088		11.1408	0.00270857	0.999815		4
PF3D7_0817500	histidine triad nucleotide-binding protein 1	12554.8	11676.2	12015.7	11028.2	12781.6	13930.7	12332.6	11809.2	9626.37	8102.64	8399.42	14393.5	11242.8	12626.6	11110	10552.7	20949.9	12869.7	17074.9	13455.6	8860.13	8890.07	8821.85	12082.2	11904.9	12690.8	8709.48	12754.3	14204.2	14466.7	8857.35	13.6002	0.0779337	0.826431		13.6723	0.253872	0.986523		13.7291	0.18874	0.456901		13.1006	0.024246	0.996428		4
PF3D7_0931400	PUB domain-containing protein, putative	2407.37	2085.47	2102.96	3599.08	3960.61	4473.63	3838	3635.98	2963.69	2489.19	2690.02	2888.19	2240.55	2710.21	3466.69	3533.52	5272.35	4261.62	5936.85	2953.86	3165.62	2625.32	3083.34	2198.6	3779.84	3982.54	2714.3	2612.98	4090.85	4384.11	2958.09	11.2323	0.248248	0.395542		11.9423	0.112311	0.986523		12.0304	0.137719	0.613384		11.4697	0.123806	0.949787		1
PF3D7_0909300	apoptosis-related protein	3966.61	4128.8	3517	1286.27	1576.93	1409.49	1160.91	1275.58	943.608	1037.59	988.09	5001.61	3382.7	4334.83	1472.63	1338.67	1888.64	1397.75	1947.62	1365.44	1098.15	869.063	1090	3870.8	1431.6	1281.99	989.762	4239.71	1566.65	1570.27	1019.07	11.9856	0.130665	0.663608		10.5499	0.126088	0.986523		10.4779	0.289906	0.197869		9.97214	0.0415999	0.991799		4
PF3D7_1026900	biotin--protein ligase 1	52.1922	59.3174	68.7716	80.5018	85.2917	46.0772	51.6263	38.2734	34.9067	44.7236	34.1173	57.208	76.5687	61.7325	70.5767	68.8348	114.526	55.8836	51.8502	62.0656	44.9449	44.7223	44.3834	60.0937	82.8967	45.3256	37.9159	65.1698	84.6458	56.5998	44.6835	5.96882	0.137221	0.763627		6.38838	-0.0384019	0.992754		5.67137	0.329195	0.280145		5.36806	0.239014	0.903272		4
PF3D7_1351400	60S ribosomal protein L17, putative	26971.6	27150.2	25782.1	13779.3	15618.6	10597.2	9477.49	9433.81	5245.02	4781.59	4662.26	31696.5	24147.4	28244.9	14931.7	13621.4	24571	9988.7	11324.4	12459.1	5230.08	5226.46	5322.09	26634.6	14699	9836.16	4896.29	28029.6	17708	11257.4	5259.54	14.7383	0.0735608	0.8166		13.984	0.267962	0.986523		13.3645	0.194559	0.386611		12.31	0.103184	0.95065		4
PF3D7_1026800	40S ribosomal protein S2	54932.3	55886.3	49759.3	26509.8	29051.1	19672	18088.9	17813.9	9571.2	8498.76	9299.59	64622.2	46616.7	57765.1	26169.2	25780.3	44354.8	18237.1	27704.2	23760.8	9561.27	8876.77	9717.35	53526	27780.4	18524.9	9123.19	56334.6	32101.4	23234	9385.13	15.7453	0.0737411	0.829959		14.8698	0.208233	0.986523		14.3498	0.326573	0.152667		13.1759	0.0408	0.991799		4
PF3D7_1129200	26S proteasome regulatory subunit RPN7, putative	4545.94	4720.41	4362.77	3756.55	4242.14	6769.22	6136.05	6578.85	5037.83	4910.65	4786.92	5835.22	4615.09	5102.72	4267.26	3890.15	5495.16	6904.58	8362.46	7483.5	4922.96	4856.6	4818.21	4543.04	3999.35	6494.71	4911.8	5184.34	4550.86	7583.51	4865.92	12.2478	0.189944	0.33097		12.0617	0.183825	0.986523		12.7812	0.223029	0.178241		12.2553	-0.0136038	0.996428		2
PF3D7_0205500	DNA-directed RNA polymerase II 16 kDa subunit, putative	1710.6	1737.37	1716.88	1017.73	1255.01	744.325	684.727	781.615	302.9	320.732	237.509	1900.94	1808.48	1791.75	1174.52	972.865	1759.53	771.193	787.475	1076.95	262.178	322.726	323.738	1721.62	1136.37	736.889	287.047	1833.72	1302.31	878.54	302.881	10.7958	0.0908976	0.798366		10.2519	0.189585	0.986523		9.6577	0.253184	0.316957		8.20439	0.0784445	0.985405		4
PF3D7_1325000	U6 snRNA-associated Sm-like protein LSm6, putative	1461.38	1504.79	1540.73	1377.34	1758.42	1255.31	1021.66	1083.02	407.62	355.233	330.676	1652.49	1483.06	1591.49	1482.11	1263.94	2638.26	1031.55	1318.94	1548.19	365.551	417.005	407.283	1502.3	1567.88	1119.99	364.51	1575.68	1794.77	1299.56	396.613	10.5878	0.0683438	0.869049		10.7154	0.189457	0.986523		10.2405	0.212995	0.461837		8.57199	0.121655	0.968763		4
PF3D7_0209700	RING zinc finger protein, putative	7466.1	7422.48	6489.87	1565.38	1498.7	1386.45	1292.69	1514.19	3482.79	3177.93	3603.31	8591.01	6882.07	7987.58	1549.53	1488.8	1588.79	1748.83	1613.84	1763.12	4151.41	3895.67	3724.29	7126.15	1532.04	1397.78	3421.35	7820.22	1542.37	1708.6	3923.79	12.8675	0.133585	0.433603		10.5861	0.00797635	0.993956		10.601	0.290688	0.0344745		11.8426	0.197483	0.509847		3
PF3D7_0313000	conserved Plasmodium protein, unknown function	848.124	910.053	774.586	511.803	466.218	638.583	527.131	577.69	429.015	463.848	421.218	1140.89	825.849	951.584	578.308	465.454	545.56	709.393	625.443	534.454	513.869	465.354	506.493	844.254	489.011	581.135	438.027	972.775	529.774	623.096	495.239	9.82737	0.20173	0.388577		8.99263	0.110601	0.986523		9.2339	0.103604	0.640844		8.86614	0.176448	0.822061		4
PF3D7_1206800	conserved Plasmodium protein, unknown function	700.681	807.028	669.618	558.224	422.611	275.282	327.419	331.903	219.575	215.951	230.948	827.064	696.411	731.756	602.536	502.822	530.984	419.456	398.598	403.426	262.178	241.742	233.665	725.776	490.417	311.535	222.158	751.744	545.447	407.16	245.862	9.52896	0.049822	0.864153		9.01662	0.152118	0.986523		8.48924	0.388645	0.0377698		7.87043	0.145108	0.90191		4
PF3D7_1434200	calmodulin	5682.43	5177.78	5898.67	6608.2	8450.93	13961.4	12139	12398.8	15395	13497.6	13179.8	5802.53	5428.18	5659.82	6634.21	6362.3	12758.2	10921.6	14803.2	16949.6	16794.4	16002.1	15710.4	5586.29	7529.56	12833.1	14024.1	5630.17	8584.9	14224.8	16169	12.4533	0.0111166	0.975948		12.9761	0.187894	0.986523		13.7238	0.148356	0.597759		13.8819	0.205284	0.839545		1
PF3D7_1472100	protein transport protein YIP1, putative	1357	1368.98	1545.55	573.502	546.38	942.22	998.56	1144.62	879.424	914.917	884.426	1659.03	1495.83	1662.26	570.934	534.289	497.667	1122.27	1165.01	1312.57	982.794	1004.44	1067.81	1423.84	559.941	1028.47	892.922	1605.71	534.297	1199.95	1018.35	10.5649	0.171176	0.329925		9.09571	-0.0623523	0.986523		10.1218	0.221483	0.132311		9.90032	0.190007	0.617198		2
PF3D7_0828100	conserved Plasmodium protein, unknown function	92.6412	98.342	90.489	329.058	251.386	138.822	172.54	212.896	99.0901	145.671	91.8543	109.512	101.18	121.959	391.859	323.196	241.545	183.43	187.957	175.852	139.329	149.88	121.402	93.824	290.222	174.753	112.205	110.884	318.867	182.413	136.87	6.67742	0.236503	0.546607		8.25051	0.147934	0.986523		7.48045	0.0610556	0.861425		6.96044	0.288794	0.762428		1
PF3D7_0220200	Plasmodium exported protein, unknown function	7009.42	7921.99	6742.03	6261.51	6325.05	2085.29	2022.93	2219.26	3793.57	4136.3	4011.41	8813.3	6405.34	7840.03	7512.73	6297.4	8102.19	2445.73	2411.03	2020.58	5057.79	4333.23	4534.94	7224.48	6293.28	2109.16	3980.43	7686.22	7304.11	2292.45	4641.99	12.8641	0.0890226	0.746461		12.731	0.214154	0.986523		11.1038	0.120298	0.582384		12.0739	0.221715	0.676295		3
PF3D7_1333800	Voldacs domain-containing protein, putative	2437.38	2666.16	2421.48	2027.82	2058.54	1060.96	901.422	1081.82	2487.39	2346.07	2390.84	2994.43	2522.21	2844.21	2097.29	2011.29	2477.92	1217.6	1271.95	1011.44	2888.46	2596.31	2835.31	2508.34	2043.18	1014.73	2408.1	2786.95	2195.5	1167	2773.36	11.3705	0.151214	0.450213		11.0494	0.100346	0.986523		10.0913	0.200581	0.229518		11.3391	0.203406	0.60933		3
PF3D7_1024000	conserved Plasmodium protein, unknown function	229.646	260.684	240.097	914.312	904.861	717.741	710.54	849.192	719.529	775.635	749.269	302.385	220.591	302.64	1073.4	940.087	857.903	884.275	1213.62	634.448	907.886	784.453	811.955	243.476	909.587	759.158	748.144	275.205	957.129	910.781	834.765	8.0187	0.168222	0.600995		9.86629	0.0758845	0.986523		9.70558	0.258124	0.256593		9.62836	0.157598	0.897027		1
PF3D7_1468200	telomere length and silencing protein 1, putative	865.086	878.834	681.684	722.166	683.616	936.313	829.417	885.671	1080.98	1051.64	1289.9	1188.29	751.103	916.954	761.597	728.338	834.998	1101.89	991.635	1129.82	1224	1060.04	1206.18	808.534	702.891	883.8	1140.84	952.116	774.977	1074.45	1163.41	9.78189	0.232081	0.318391		9.5293	0.136767	0.986523		9.93535	0.283018	0.144585		10.1701	0.0280996	0.996428		2
PF3D7_0817200	conserved protein, unknown function	567.59	615.027	516.39	261.484	230.865	489.128	616.798	606.395	1185.7	1184.54	1167.86	697.938	512.281	686.586	272.826	240.594	222.805	740.293	693.496	620.656	1307.9	1311.45	1323.67	566.336	246.174	570.773	1179.37	632.268	245.408	684.815	1314.34	9.22714	0.153903	0.532498		7.94129	0.0028675	0.996652		9.29415	0.265041	0.157049		10.2841	0.156309	0.824824		2
PF3D7_1234000	conserved Plasmodium protein, unknown function	287.057	295.026	339.032	442.466	402.089	286.506	296.851	322.932	215.07	228.729	245.382	402.091	320.859	350.821	479.29	387.442	424.787	378.693	359.711	344.809	266.673	293.717	238.887	307.038	422.278	302.096	229.727	357.924	430.506	361.071	266.425	8.37713	0.211983	0.363051		8.73604	0.0248686	0.992754		8.37323	0.259742	0.162551		7.95464	0.216475	0.716014		4
PF3D7_1317300	RNA-binding protein, putative	4017.5	3971.14	4098.55	3208.91	3461.69	3338.83	2861.86	3435.64	1353.48	1268.87	1173.11	4856.14	4183.93	4711.24	3566.76	3334.88	4241.62	3510.15	3864.46	3372.23	1312.39	1501.22	1460.74	4029.06	3335.3	3212.11	1265.15	4583.77	3714.42	3582.28	1424.78	12.0723	0.185379	0.307475		11.7833	0.1529	0.986523		11.7301	0.156569	0.333686		10.3934	0.171609	0.71908		4
PF3D7_1426600	conserved Plasmodium protein, unknown function	18.2673	23.4148	18.0978	178.632	135.312	556.471	684.727	647.658	416.629	440.847	397.598	35.9593	41.019	25.5964	198.036	181.593	174.912	760.017	768.031	509.168	447.95	488.319	498.66	19.9266	156.972	629.619	418.358	34.1916	184.847	679.072	478.31	4.75804	0.820337	0.0838751		7.41709	0.238071	0.986523		9.35391	0.109326	0.719566		8.80843	0.193681	0.88508		1
PF3D7_1411300	DnaJ protein, putative	463.206	510.442	513.977	427.188	380.285	563.56	554.303	590.846	1629.36	1602.38	1641.57	598.232	517.751	560.11	509.838	399.242	420.622	710.708	581.694	632.149	1950.61	1797.35	1754.45	495.875	403.737	569.57	1624.44	558.697	443.234	641.517	1834.14	9.04244	0.167997	0.397323		8.72617	0.134067	0.986523		9.24209	0.17873	0.259179		10.756	0.174744	0.659949		2
PF3D7_0527100	ubiquitin-conjugating enzyme E2 13	7146.42	7111.84	7204.13	5499.98	6032.62	7391.85	6642.8	7372.42	9422.56	9169.62	8686.79	8174.21	7082.61	7487.7	5873.67	5479.25	8731.04	7264.87	7758.09	10027	9994.24	10283.7	10200.3	7154.13	5766.3	7135.69	9092.99	7581.51	6694.65	8350	10159.4	12.847	0.083473	0.7574		12.6051	0.213402	0.986523		12.9186	0.226565	0.230645		13.2328	0.15998	0.824824		2
PF3D7_1108200	D-tyrosyl-tRNA(Tyr) deacylase	344.469	404.295	302.836	354.325	316.798	134.097	137.217	141.133	172.282	200.617	213.889	508.334	325.417	371.901	401.339	346.796	312.343	195.921	187.957	144.82	217.233	199.437	229.749	350.533	335.561	137.482	195.596	401.884	353.493	176.233	215.473	8.55539	0.192968	0.556243		8.42847	0.0802892	0.986523		7.29331	0.361267	0.171404		7.68324	0.140784	0.948061		3
PF3D7_0720200	conserved protein, unknown function	1488.78	1496.98	1438.17	779.163	927.948	516.301	447.654	431.772	244.347	238.952	263.753	1727.68	1444.78	1642.69	818.479	802.417	1263.95	479.941	680.534	494.226	307.123	300.969	322.432	1474.65	853.555	465.243	249.017	1605.05	961.615	551.567	310.175	10.5886	0.121198	0.671532		9.82589	0.161714	0.986523		8.98983	0.237445	0.288594		8.1272	0.317184	0.537018		4
PF3D7_1363400	polyubiquitin binding protein, putative	1257.83	1317.47	1126.89	817.945	705.42	734.873	912.29	899.426	684.622	678.521	703.342	1525	1195.93	1537.29	991.234	759.805	649.674	1129.51	1129.36	737.891	740.092	812.253	737.547	1234.06	761.682	848.863	688.828	1419.41	800.238	998.92	763.297	10.3737	0.200645	0.477035		9.60911	0.0757257	0.986523		9.85158	0.235165	0.318622		9.50395	0.14851	0.91202		4
PF3D7_0822300	small nuclear ribonucleoprotein G, putative	917.278	978.737	909.716	554.111	666.301	379.842	368.177	406.057	139.627	134.171	120.723	1111.47	903.329	1168.4	648.885	542.156	770.447	455.616	456.93	496.525	139.329	129.332	148.815	935.244	610.206	384.692	131.507	1061.07	653.829	469.69	139.159	9.96312	0.17984	0.471789		9.30382	0.0889722	0.986523		8.73874	0.287532	0.161183		7.08037	0.078679	0.982615		4
PF3D7_1223600	conserved Plasmodium protein, unknown function	341.859	293.465	260.608	255.02	191.746	429.463	453.088	513.103	180.164	222.34	158.777	361.228	340.002	432.128	297.054	241.905	212.393	592.366	405.08	445.953	202.252	250.203	193.198	298.644	223.383	465.218	187.094	377.786	250.451	481.133	215.218	8.4018	0.336782	0.240473		7.88824	0.173246	0.986523		8.88623	0.056485	0.855462		7.65217	0.204341	0.865181		4
PF3D7_1013700	thioredoxin-like protein, putative	26.0961	26.5367	27.7499	192.147	187.257	171.313	149.444	133.957	49.545	63.8909	56.4248	24.5177	28.2575	27.1021	180.129	182.248	276.944	154.502	166.893	194.242	77.9044	66.4791	58.7427	26.7943	189.702	151.571	56.6202	26.6258	213.107	171.879	67.7087	4.73931	0.00151154	0.998183		7.65395	0.14084	0.986523		7.3374	0.177268	0.556341		5.95802	0.256789	0.868497		1
PF3D7_0210000	secretory complex protein 61 gamma subunit	3636.49	3816.6	3582.16	1669.97	1583.99	3061.77	3368.61	3096.56	2200.25	2165.9	2195.32	4633.85	3586.88	4488.4	1733.87	1809.37	1911.54	3330.66	3877.42	3926.22	2510.92	2144.25	2173.48	3678.42	1626.98	3175.65	2187.16	4236.38	1818.26	3711.44	2276.22	11.9503	0.202612	0.238034		10.7504	0.158798	0.986523		11.7497	0.223977	0.131757		11.1239	0.056984	0.976491		2
PF3D7_1440700	AP-3 complex subunit mu, putative	283.143	352.782	296.804	402.509	331.547	502.714	699.672	752.312	363.706	323.288	291.309	395.552	308.098	367.384	462.436	386.131	241.545	777.768	657.849	766.625	367.05	495.571	381.175	310.91	367.028	651.566	326.101	357.011	363.371	734.081	414.599	8.38353	0.197257	0.599512		8.51254	-0.000448929	1		9.43634	0.173893	0.573563		8.53274	0.346919	0.632797		1
PF3D7_1142500	60S ribosomal protein L28	8405.56	8738.38	8339.46	4572.15	5713.9	3263.8	2880.88	2959.02	1169.94	1118.09	1056.32	10178.1	7711.57	9416.47	5291.15	4776.48	8883.04	2540.4	3201.75	4465.27	1288.42	1323.54	1214.02	8494.47	5143.02	3034.57	1114.78	9102.05	6316.89	3402.47	1275.32	13.103	0.099464	0.78403		12.4843	0.295064	0.986523		11.6522	0.164515	0.557516		10.2229	0.193969	0.871939		4
PF3D7_1431700	60S ribosomal protein L14, putative	14532.9	14991.7	15184	8530.84	9641.81	6567.78	6195.83	6332.46	3467.03	3283.99	3113.86	18040.1	14375.8	16625.6	9911.29	8826.59	14505.2	6650.15	7006.26	8085.77	3346.89	3369.88	3350.94	14902.9	9086.32	6365.36	3288.29	16347.2	11081	7247.39	3355.91	13.9316	0.133286	0.603865		13.2997	0.285218	0.974475		12.7327	0.187101	0.363817		11.6979	0.0292784	0.996428		4
PF3D7_1123900	13 kDa ribonucleoprotein-associated protein, putative	8301.17	8049.99	7868.92	4461.68	5439.43	1737.35	1493.76	1459.77	1821.91	1648.38	1590.39	9614.21	7644.11	9035.53	4797.11	4301.85	8445.76	1350.41	2239.28	1989.55	2003.04	1758.67	2023.36	8073.36	4950.55	1563.63	1686.89	8764.62	5848.24	1859.75	1928.36	13.0394	0.11834	0.746461		12.3986	0.238679	0.986523		10.7412	0.247904	0.35872		10.8199	0.192704	0.881354		3
PF3D7_1459400	conserved protein, unknown function	2061.59	2101.08	2175.35	316.131	291.146	1983.09	2032.44	2177.4	2006.57	2040.67	2131.02	2556.38	2372.72	2612.34	277.04	321.229	306.096	2161.71	1971.93	2958.46	2235.26	2384.79	2041.63	2112.68	303.639	2064.31	2059.42	2513.81	301.455	2364.03	2220.56	11.1757	0.250219	0.231993		8.24101	-0.00922821	0.993956		11.1126	0.196093	0.297382		11.0634	0.108867	0.933098		2
PF3D7_0206100	cysteine desulfuration protein SufE	1195.2	1063.03	1123.27	881.994	1056.21	497.398	410.293	455.095	843.392	913.64	884.426	1288	1083.81	1335.53	1030.21	993.188	1166.08	427.345	567.111	414.92	1288.42	1014.11	1046.93	1127.17	969.1	454.262	880.486	1235.78	1063.16	469.792	1116.48	10.2064	0.130379	0.619028		9.98887	0.130344	0.986523		8.85183	0.0395653	0.883791		9.9636	0.341772	0.337037		3
PF3D7_0422600	conserved Plasmodium protein, unknown function	103.08	118.635	100.141	73.4505	85.2917	69.7066	68.6086	67.5766	37.1588	38.3345	15.7465	112.781	113.03	135.51	111.659	68.1792	89.5384	67.0603	68.0534	78.1567	35.9559	50.7658	41.7726	107.285	79.3711	68.6306	30.4133	120.441	89.7921	71.0901	42.8314	6.83115	0.167283	0.668664		6.40227	0.160664	0.986523		6.1264	0.0477301	0.90277		5.19465	0.491448	0.58047		4
PF3D7_0613200	conserved Plasmodium protein, unknown function	20.8769	20.2928	27.7499	351.387	418.763	632.085	534.603	673.373	257.859	254.286	250.631	11.4416	31.9036	21.0794	419.247	346.141	641.345	583.819	610.86	810.301	295.138	303.386	267.606	22.9732	385.075	613.354	254.259	21.4749	468.911	668.327	288.71	4.47405	-0.0198161	0.977351		8.73807	0.268338	0.986523		9.32382	0.122954	0.699531		8.08473	0.183209	0.91202		1
PF3D7_1343000	phosphoethanolamine N-methyltransferase	22047.3	23723.8	22899.7	30030.1	30894.2	33226.4	35477.4	35464.5	27609	27867.9	27057.7	26011.7	21442.9	23652.6	32311.5	29952.3	44277.8	36862.1	41859.3	46815.8	30932.5	31366	28067.3	22890.3	30462.1	34722.8	27511.5	23702.4	35513.9	41845.8	30121.9	14.5078	0.0502012	0.854417		15.0097	0.22103	0.986523		15.2245	0.269148	0.127731		14.8146	0.130776	0.886298		1
PF3D7_1347400	conserved Plasmodium protein, unknown function	163.101	215.416	203.902	226.815	223.81	165.405	162.351	186.583	65.3094	95.8363	77.4201	248.446	187.776	209.288	265.453	216.338	295.685	190.662	173.374	250.561	95.8823	87.0272	63.9643	194.139	225.313	171.446	79.5219	215.17	259.159	204.866	82.2913	7.67705	0.141587	0.67513		7.92027	0.185189	0.986523		7.55579	0.259135	0.295675		6.33819	0.0500594	0.993452		4
PF3D7_0415900	60S ribosomal protein L15, putative	36201.8	35827.7	33704.1	18105.8	19281	14603.5	13320.9	13344.3	7197.54	6318.81	6810.34	45009.6	32200.8	38480.4	18461.6	17501.7	31303	14259.5	20975	15802.6	6821.13	6373.53	6666.64	35244.5	18693.4	13756.2	6775.56	38563.6	22422.1	17012.4	6620.43	15.1715	0.129774	0.673301		14.3274	0.261883	0.986523		13.9092	0.306235	0.181418		12.7095	-0.0334794	0.996428		4
PF3D7_0909800	small nuclear ribonucleoprotein Sm D3, putative	1714.51	1896.59	1541.93	935.466	1106.87	797.491	706.465	769.057	516.845	529.016	455.335	2167.37	1630.73	1859.5	1159.78	993.188	1501.33	867.839	938.164	1080.4	552.822	413.379	462.109	1717.68	1021.17	757.671	500.399	1885.87	1218.1	962.135	476.103	10.8152	0.13393	0.637305		10.1288	0.247994	0.986523		9.74803	0.343451	0.106581		8.93148	-0.074354	0.980419		4
PF3D7_0109500	N-acetyltransferase, GNAT family, putative	2595.26	2641.18	2591.6	1396.15	1467.27	1541.22	1390.51	1461.57	799.477	778.191	719.088	2991.16	2782	2921	1433.66	1376.04	2084.37	1624.57	1623.56	2015.98	819.494	827.967	881.14	2609.35	1431.71	1464.43	765.585	2898.05	1631.36	1754.7	842.867	11.4272	0.151051	0.474691		10.5808	0.179823	0.986523		10.6525	0.260686	0.122555		9.65146	0.138465	0.865181		4
PF3D7_1317800	40S ribosomal protein S19	23318.2	24431	23770.8	11676.9	12573.8	10114	9245.85	9671.22	5227	5057.6	4734.43	29731.8	22616	26989.2	12666.9	11772.7	19629.7	9794.75	11360.1	11345.4	5498.25	5538.31	5880.8	23840	12125.3	9677.01	5006.35	26445.7	14689.8	10833.4	5639.12	14.6179	0.149539	0.559733		13.7108	0.275921	0.986523		13.3241	0.162643	0.449037		12.378	0.171677	0.824824		4
PF3D7_1313200	methionyl-tRNA formyltransferase, putative	53.497	74.9272	63.9455	101.656	91.0633	117.556	110.045	139.937	33.7807	34.5011	49.8638	86.6293	72.9226	81.3062	148.527	91.1242	62.4687	157.789	106.941	147.118	49.4393	58.0181	37.8564	64.1233	96.3594	122.513	39.3818	80.286	100.707	137.283	48.4379	6.17402	0.321905	0.473753		6.62254	0.0934869	0.989212		7.02123	0.178054	0.619875		5.45647	0.307171	0.865181		4
PF3D7_1369400	conserved Plasmodium protein, unknown function	411.014	491.71	509.151	487.124	345.656	378.66	454.447	535.23	155.391	223.618	225.699	554.1	472.174	588.717	556.187	427.431	337.331	607.487	442.347	560.889	208.244	286.464	236.276	470.625	416.39	456.112	201.569	538.331	440.316	536.908	243.662	8.97865	0.191624	0.587848		8.74266	0.0880358	0.986523		8.95568	0.239886	0.394425		7.79841	0.279223	0.766045		4
PF3D7_1344400	conserved Plasmodium protein, unknown function	305.325	360.587	212.347	156.303	117.356	180.174	199.033	181.799	185.794	224.896	227.011	420.07	265.256	310.168	220.157	118.658	118.69	259.694	233.326	159.761	253.189	238.116	236.276	292.753	136.829	187.002	212.567	331.831	152.502	217.594	242.527	8.28675	0.178483	0.669713		7.17658	0.163413	0.986523		7.66034	0.222841	0.510689		7.83002	0.190953	0.928633		2
PF3D7_1007000	transmembrane protein 147, putative	835.076	841.37	936.259	623.448	700.931	732.51	838.927	967.601	436.897	388.457	413.344	982.343	914.267	1102.15	824.8	701.46	772.529	777.768	1103.44	1129.82	416.489	426.675	398.145	870.902	662.189	846.346	412.899	999.587	766.263	1003.68	413.77	9.8692	0.196829	0.428189		9.48024	0.209153	0.986523		9.85333	0.241227	0.235022		8.69117	0.00258033	0.999815		4
PF3D7_0527400	conserved Plasmodium protein, unknown function	1150.84	1261.27	1213.76	388.406	359.123	297.73	271.038	289.443	538.239	580.129	628.546	1529.91	1273.41	1309.93	399.233	397.275	414.375	363.572	396.978	308.029	707.132	560.842	729.715	1208.62	373.765	286.07	582.305	1371.08	403.628	356.193	665.896	10.333	0.180658	0.398604		8.6025	0.107971	0.986523		8.32702	0.312224	0.0899952		9.28563	0.192925	0.732855		3
PF3D7_1465900	40S ribosomal protein S3	27667.1	27303.2	26589.3	13640.1	15908.5	10656.8	9222.08	9713.68	4841.9	4664.03	4241.04	33371.9	24908.5	30361.9	15661.7	13736.8	26345.1	9879.56	11928.8	12510.8	4642.8	4802.21	4993.13	27186.5	14774.3	9864.2	4582.33	29547.4	18581.2	11439.7	4812.71	14.7919	0.120054	0.69334		14.0256	0.330075	0.944338		13.3788	0.21358	0.362524		12.1977	0.0707446	0.982615		4
PF3D7_1338200	60S ribosomal protein L6, putative	10381	10583.5	10345.9	5559.32	6087.13	4403.33	4145.72	4410.42	2791.41	2987.54	2822.55	14132	9656.78	11940	6747.98	5904.72	8095.94	4278.05	5441.03	4196.32	3462.25	2989.14	3450.15	10436.8	5823.23	4319.82	2867.17	11909.6	6916.21	4638.47	3300.52	13.4478	0.190096	0.427351		12.637	0.247125	0.986523		12.129	0.101847	0.651808		11.5905	0.202929	0.742852		4
PF3D7_0218500	small nuclear ribonucleoprotein Sm D2, putative	2990.61	3206.26	2883.58	1963.77	2253.5	1578.44	1441.46	1459.18	781.46	744.968	716.464	3442.29	2945.16	3335.06	2085.7	1834.28	3219.22	1509.51	2036.74	2171.15	910.882	901.698	870.697	3026.82	2108.63	1493.03	747.631	3240.84	2379.73	1905.8	894.426	11.6137	0.0982275	0.748546		11.132	0.16956	0.986523		10.7308	0.350236	0.0958853		9.68129	0.258285	0.659949		4
PF3D7_0618200	conserved protein, unknown function	5142.24	5235.54	5103.58	2941.55	3299.44	3006.24	2523.57	3027.79	1194.71	1212.65	1082.57	7013.7	5155.63	5956.43	3444.57	3109.37	4045.89	2744.21	3433.46	3664.17	1191.04	1226.84	1142.22	5160.45	3120.49	2852.54	1163.31	6041.92	3533.27	3280.61	1186.7	12.4515	0.226976	0.322548		11.7	0.177543	0.986523		11.5824	0.200632	0.324151		10.1985	0.0286185	0.996428		4
PF3D7_0527500	Hsc70-interacting protein	24286.3	23912.7	21302.3	24315.6	25575.3	12883.9	11112.6	10875	7345.05	7333.39	8156.66	27976.3	21947.9	24982.1	25925.9	25332.5	38482.8	12700	17236.9	11931.5	8466.11	7500.05	8340.16	23167.1	24945.5	11623.8	7611.7	24968.8	29913.7	13956.2	8102.11	14.5548	0.107963	0.693843		14.7434	0.261679	0.986523		13.6427	0.263478	0.195245		12.9397	0.0900502	0.96508		4
PF3D7_0111600	conserved Plasmodium protein, unknown function	384.918	413.661	376.434	383.706	311.667	288.869	213.298	279.875	115.98	108.614	141.718	451.126	432.978	442.667	446.635	386.131	331.084	376.064	233.326	241.366	164.798	154.715	185.366	391.671	347.686	260.68	122.104	442.257	387.95	283.585	168.293	8.70378	0.175477	0.562158		8.52285	0.165228	0.986523		8.08817	0.138359	0.603083		7.18188	0.464197	0.310742		4
PF3D7_0723600	proteasome assembly chaperone 4, putative	2109.87	2260.3	1953.36	973.66	1237.05	300.683	230.28	285.855	240.969	228.729	241.446	2711.66	1907.84	2329.27	1063.92	919.109	1769.95	302.429	562.251	367.796	298.134	264.708	270.216	2107.84	1105.36	272.273	237.048	2316.26	1250.99	410.825	277.686	11.1112	0.135353	0.723676		10.2023	0.17208	0.986523		8.41595	0.581802	0.0344665		8.00768	0.227236	0.868497		4
PF3D7_0830400	CRA domain-containing protein, putative	8260.72	8999.07	8018.53	4459.33	5205.36	4085.51	3529.61	3667.67	3844.24	3783.62	3586.25	10156.9	7818.22	9098.77	4817.12	4269.07	8031.39	4266.88	5601.44	4589.4	4457.03	3686.57	4413.53	8426.11	4832.34	3760.93	3738.04	9024.62	5705.86	4819.24	4185.71	13.091	0.0988126	0.763045		12.3633	0.237624	0.986523		12.0668	0.357037	0.111053		11.952	0.163022	0.892502		4
PF3D7_0307200	60S ribosomal protein L7, putative	25933	26755.3	24226.9	11640.4	13015	8923.62	8217.41	8999.04	5398.16	5202	5268.5	33419.3	22421	29428.3	14354.5	12680.7	19800.5	8803.31	10711.9	11038.5	5426.34	4953.3	5367.78	25638.4	12327.7	8713.36	5289.55	28422.9	15611.9	10184.6	5249.14	14.7223	0.148618	0.582429		13.77	0.34012	0.858736		13.2059	0.224819	0.294825		12.3634	-0.0111449	0.996428		4
PF3D7_1341200	60S ribosomal protein L18, putative	21842.4	23703.5	20910.2	10306	11354.1	7196.91	7207.3	7276.14	3267.72	3185.6	3104.68	27956.7	19570.6	24688.5	12004.4	10436	16841.6	7622.52	10182.1	9954.63	3306.44	3267.14	3156.44	22152.1	10830	7226.78	3186	24071.9	13094	9253.08	3243.34	14.4964	0.119797	0.679101		13.5462	0.273131	0.986523		13.0084	0.356202	0.0919199		11.6505	0.0256737	0.996428		4
PF3D7_1105000	histone H4	12074.7	13572.8	10926.2	4300.67	4627.55	9020.5	9607.92	8011.11	15047.1	15350.4	14402.8	13710.3	10979.4	12760.6	4425.27	4255.96	8150.08	9185.95	12282	12893.5	18404.9	15058.1	16882.7	12191.2	4464.11	8879.84	14933.4	12483.4	5610.43	11453.8	16781.9	13.5907	0.0340968	0.925017		12.2984	0.327654	0.986523		13.3116	0.366998	0.120661		13.9529	0.168323	0.893262		2
PF3D7_1408600	40S ribosomal protein S8e, putative	38363.9	38977.8	35244.8	21881.2	24167	16583.1	14991.3	14435.1	7674.98	6451.7	6639.75	45962.5	32910.9	40720.9	23216.6	21682.3	41264.7	16266.1	21265.1	20159.8	7155.22	6716.8	7233.18	37528.8	23024.1	15336.5	6922.14	39864.8	28721.2	19230.3	7035.07	15.2399	0.0870563	0.799802		14.6591	0.318557	0.986523		14.0771	0.326268	0.165945		12.7687	0.0232658	0.996428		4
PF3D7_0902400	serine/threonine protein kinase, FIKK family	13.0481	17.1708	10.8587	254.433	248.18	178.402	161.672	187.181	61.9313	77.9469	72.1712	31.0558	19.1422	22.5851	328.656	216.338	293.603	201.838	187.957	186.197	101.875	82.1923	87.4613	13.6925	251.306	175.751	70.6831	24.261	279.532	191.997	90.5096	4.24616	0.801318	0.135899		8.05213	0.141413	0.986523		7.52258	0.130684	0.62321		6.33264	0.35521	0.626209		1
PF3D7_0814000	60S ribosomal protein L13-2, putative	27596.6	27136.1	27815.1	17201.5	18812.3	13553.2	12123.3	11859.4	6863.11	6413.37	6204.1	33563.1	25889.4	31646.2	19094.7	17923.9	31359.3	12308.9	15961.8	13171.7	7147.73	6500.44	7489.04	27516	18006.9	12512	6493.53	30366.2	22792.6	13814.1	7045.74	14.8208	0.142102	0.603865		14.3163	0.339452	0.858736		13.6842	0.142572	0.538976		12.7249	0.117666	0.941739		4
PF3D7_1338300	elongation factor 1-gamma, putative	20365.4	22467.2	20317.8	13484.3	14161	9165.23	8678.65	8819.64	3798.08	3750.39	3772.59	26881.2	19522.3	23112	14377.6	13971.5	19488.1	9903.89	14514.8	10646.5	3940.17	3638.22	3614.63	21050.1	13822.7	8887.84	3773.69	23171.9	15945.8	11688.4	3731.01	14.4325	0.138429	0.603865		13.8615	0.205637	0.986523		13.3287	0.3947	0.045292		11.8736	-0.0165183	0.996428		4
PF3D7_1310500	ER membrane protein complex subunit 7, putative	367.955	421.466	513.977	310.843	302.689	441.869	455.126	521.476	177.912	161.005	160.089	536.121	428.42	526.985	320.229	295.662	360.236	474.682	482.855	733.293	166.296	240.533	186.671	434.466	306.766	472.824	166.335	497.175	325.376	563.61	197.834	8.86363	0.189334	0.542469		8.3041	0.0761436	0.986523		9.01741	0.252677	0.297931		7.50846	0.253548	0.77262		4
PF3D7_0503100	4-diphosphocytidyl-2-C-methyl-D-erythritol kinase, putative	57.4114	67.1223	54.2934	489.474	404.654	564.151	560.417	664.403	165.525	185.284	185.021	62.1115	63.8073	81.3062	482.45	502.822	464.35	700.188	640.026	736.741	238.208	240.533	199.725	59.609	447.064	596.323	178.61	69.075	483.207	692.319	226.155	6.00769	0.21256	0.556626		8.86151	0.115604	0.986523		9.33164	0.217277	0.211611		7.66094	0.341991	0.357014		1
PF3D7_0315100	eukaryotic translation initiation factor 4E	3528.19	3641.77	3403.59	2110.67	2277.22	1504.6	1368.1	1508.21	1348.98	1308.49	1364.69	4269.35	3379.05	3675.34	2253.19	1884.11	2900.63	1905.96	2200.39	2236.66	1595.54	1486.71	1567.78	3524.52	2193.95	1460.3	1340.72	3774.58	2345.97	2114.34	1550.01	11.8335	0.0982726	0.697121		11.1485	0.0919942	0.986523		10.8036	0.532699	0.00247916		10.4972	0.209056	0.695431		4
PF3D7_0520300	U6 snRNA-associated Sm-like protein LSm2, putative	640.66	649.369	725.118	485.361	579.727	428.873	398.066	456.889	152.013	169.95	143.03	727.359	753.838	784.455	625.71	521.833	776.694	425.373	455.31	576.98	163.3	195.811	152.731	671.716	532.544	427.943	154.998	755.217	641.412	485.887	170.614	9.4787	0.168457	0.508117		9.19716	0.255403	0.986523		8.83578	0.180576	0.394889		7.34701	0.141465	0.930409		4
PF3D7_0405500	conserved Plasmodium protein, unknown function	965.556	1030.25	909.716	558.224	637.443	233.931	222.129	251.169	85.5778	92.0029	104.976	1253.67	896.948	1124.74	740.529	540.845	762.118	237.998	306.24	331.016	127.344	122.08	99.2099	968.507	597.834	235.743	94.1857	1091.79	681.164	291.752	116.211	10.0086	0.170463	0.542152		9.3208	0.180997	0.986523		8.04301	0.297791	0.195263		6.71697	0.30437	0.689012		4
PF3D7_1315500	conserved protein, unknown function	1654.49	1965.28	1520.21	1266.29	1371.72	850.066	864.06	859.956	3623.54	3828.34	3918.24	2124.87	1735.56	2019.1	1462.1	1327.53	1924.03	871.784	1048.35	1486.13	4671.27	4006.88	3836.55	1713.33	1319	858.028	3790.04	1959.84	1571.22	1135.42	4171.56	10.8428	0.193628	0.474691		10.497	0.247839	0.986523		9.96105	0.40236	0.0591284		11.9588	0.138262	0.913516		3
PF3D7_1447300	ribosomal protein S14, mitochondrial, putative	43.0586	39.0246	54.2934	480.073	690.67	335.537	302.285	373.166	84.4518	81.7803	62.9858	50.6699	58.3381	33.1248	606.749	551.99	799.599	328.727	385.636	489.628	116.857	90.6533	95.2937	45.4588	585.371	336.996	76.406	47.3776	652.779	401.33	100.935	5.53662	0.0754621	0.895348		9.27397	0.150426	0.986523		8.52812	0.248707	0.389782		6.47038	0.393843	0.638298		1
PF3D7_0901700	Plasmodium exported protein (hyp5), unknown function	24.7913	20.2928	34.9891	724.516	683.616	635.039	697.634	844.408	295.018	258.119	276.875	32.6903	20.9653	27.1021	905.91	692.282	803.763	829.049	836.084	833.288	365.551	343.274	304.157	26.6911	704.066	725.693	276.671	26.9192	800.652	832.807	337.661	4.74444	-0.0473997	0.94416		9.55528	0.184265	0.986523		9.60594	0.198498	0.516449		8.26287	0.286289	0.762514		1
PF3D7_0501900	trafficking protein particle complex subunit 13, putative	228.341	221.66	224.413	183.333	157.116	347.351	381.763	425.792	247.725	203.173	217.826	274.598	227.883	287.583	189.609	185.526	160.336	420.113	489.336	436.758	275.662	290.091	232.36	224.804	170.224	384.969	222.908	263.355	178.491	448.736	266.037	7.93121	0.217355	0.366959		7.4459	0.0831143	0.986523		8.70339	0.215167	0.23594		7.93353	0.25306	0.606424		2
PF3D7_1444800	fructose-bisphosphate aldolase	54321.7	52077.5	47453.6	48914.5	54294.2	45042.3	41276.5	39544.2	98277.1	99958.6	105366	59730.1	44648.7	53025.2	52197.3	48063.1	98050.8	45332.8	75771	55039.5	116684	97112.6	106665	51284.3	51604.4	41954.4	101201	52468	66103.7	58714.4	106821	15.6628	0.0328865	0.93325		15.8449	0.357064	0.986523		15.6193	0.484812	0.045639		16.6664	0.0779694	0.982741		3
PF3D7_1221200	conserved Plasmodium protein, unknown function	611.954	641.564	708.227	414.849	455.316	359.757	385.838	424.596	192.55	182.728	175.835	794.374	638.073	810.051	501.411	432.676	680.908	341.876	443.967	608.013	163.3	180.098	165.785	653.915	435.083	390.064	183.704	747.499	538.332	464.619	169.727	9.45267	0.189816	0.536485		8.92691	0.294052	0.986523		8.73924	0.247166	0.320392		7.46529	-0.113705	0.970495		4
PF3D7_0609300	conserved Plasmodium protein, unknown function	6.52403	10.9269	12.0652	74.0381	71.1833	106.923	120.914	113.026	54.0491	57.5018	59.0492	11.4416	13.673	16.5624	94.8046	90.4686	77.0447	153.187	119.904	110.339	68.9154	65.2704	54.8265	9.8387	72.6107	113.621	56.8667	13.8923	87.4393	127.81	63.0041	3.5687	0.499573	0.49343		6.32238	0.285897	0.986523		6.91547	0.187637	0.519867		5.90534	0.147192	0.963161		1
PF3D7_1108400	casein kinase 2, alpha subunit	7742.72	7720.62	7345.29	6750.4	7400.5	5867.76	5532.16	5959.89	3000.85	2857.2	3001.01	9252.99	7364.27	8495	8049.96	7103.1	10553	6284.6	8312.23	6615.73	3110.18	3014.52	3028.51	7602.88	7075.45	5786.6	2953.02	8370.75	8568.7	7070.86	3051.07	12.9634	0.13846	0.545671		12.9333	0.274912	0.9086		12.6503	0.288403	0.0987369		11.5517	0.0470412	0.990401		4
PF3D7_0724400	mitochondrial import inner membrane translocase subunit TIM14, putative	1102.56	1255.03	1158.26	648.127	684.257	334.355	315.871	345.059	399.738	442.125	402.847	1549.52	1111.16	1446.95	688.913	683.759	853.738	333.329	346.748	447.102	527.353	458.101	514.325	1171.95	666.192	331.762	414.903	1369.21	742.137	375.726	499.926	10.3113	0.221759	0.318049		9.45977	0.148005	0.986523		8.46656	0.17708	0.398985		8.83736	0.268144	0.559124		3
PF3D7_1428800	transcription initiation TFIID-like, putative	983.823	1056.79	936.259	583.491	611.791	577.738	593.702	629.12	359.201	445.958	429.091	1101.66	982.632	1168.4	695.233	576.901	649.674	717.94	1024.04	728.696	524.357	410.962	452.971	992.289	597.641	600.186	411.417	1084.23	640.603	823.559	462.763	10.02	0.12664	0.591918		9.27408	0.0971334	0.986523		9.47548	0.44853	0.00864527		8.77179	0.168752	0.817944		4
PF3D7_1304300	conserved Plasmodium protein, unknown function	114.823	115.513	109.793	106.944	63.4878	33.0811	32.6061	28.1071	76.5696	102.225	156.152	156.913	113.942	123.465	86.3775	90.4686	97.8676	38.1323	30.7861	50.572	163.3	100.323	134.456	113.376	85.2159	31.2647	111.649	131.44	91.5712	39.8301	132.693	6.93556	0.206401	0.673892		6.46587	0.0949011	0.989212		5.15167	0.361071	0.398591		6.93276	0.249413	0.898709		3
PF3D7_1405300	conserved Plasmodium protein, unknown function	116.128	138.928	90.489	229.166	189.181	262.877	298.21	270.306	219.575	254.286	278.187	165.086	113.03	173.152	265.453	217.649	199.9	343.191	281.935	309.179	305.625	280.421	306.767	115.181	209.173	277.131	250.683	150.423	227.667	311.435	297.604	7.05313	0.375059	0.218426		7.77096	0.129494	0.986523		8.20106	0.175592	0.484774		8.09879	0.248654	0.73883		1
PF3D7_0517000	60S ribosomal protein L12, putative	15092.7	13683.6	15202.1	8697.13	10633.2	8223.01	7333.65	7850.84	3239.57	3045.04	3007.57	18661.2	14168	17578.7	9598.43	8985.89	15288.2	7409.51	11154.3	9567.29	3312.44	3366.26	3331.36	14659.5	9665.19	7802.5	3097.39	16802.6	11290.8	9377.02	3336.69	13.9413	0.196663	0.474691		13.3551	0.223338	0.986523		13.0684	0.264675	0.240223		11.6515	0.107315	0.95065		4
PF3D7_0819200	perforin-like protein 5	40.449	26.5367	27.7499	56.41	42.3252	23.0386	32.6061	26.313	6.75614	16.6116	3.93661	42.4974	31.9036	34.6304	55.8293	45.2343	77.0447	24.3258	29.1657	36.7796	5.99265	13.2958	11.7485	31.5785	49.3676	27.3192	9.10146	36.3438	59.3694	30.0904	10.3457	5.08581	0.178892	NA		5.7647	0.206172	0.986523		4.84322	0.120563	0.809976		3.28149	0.221651	0.980144		4
PF3D7_0706400	60S ribosomal protein L37	8670.43	8596.34	9235.91	5569.9	6495.63	4434.05	4042.47	4515.67	2293.71	2328.18	2098.21	10789.4	8339.61	10193.4	6596.29	5627.41	9455.67	4723.81	6058.37	5406.6	2543.88	2460.93	2537.68	8834.23	6032.77	4330.73	2240.04	9774.14	7226.46	5396.26	2514.17	13.1837	0.145509	0.569837		12.6947	0.258776	0.986523		12.2478	0.316632	0.104761		11.215	0.166428	0.834179		4
PF3D7_1308300	40S ribosomal protein S27	9916.52	10491.4	9706.45	6174.54	6827.18	4721.14	4450.73	4652.62	2256.55	2168.46	2256.99	12737.8	9404.28	11271.5	7324.18	5879.8	10855	5034.12	6251.19	5751.41	2368.59	2412.59	2302.71	10038.1	6500.86	4608.16	2227.33	11137.8	8019.65	5678.91	2361.3	13.3701	0.149767	0.602707		12.8258	0.301458	0.986523		12.3285	0.300951	0.172271		11.1638	0.0842615	0.976491		4
PF3D7_1209000	mago-binding protein, putative	1831.95	1634.35	1854.42	1554.21	1650.04	1388.22	1054.94	1276.18	487.568	422.958	396.286	2142.85	2100.17	2068.79	1624.32	1656.62	2271.78	1368.82	1352.97	1463.14	479.412	546.337	565.235	1773.57	1602.13	1239.78	435.604	2103.94	1850.91	1394.97	530.328	10.9209	0.245901	0.251735		10.7536	0.203189	0.986523		10.3635	0.169893	0.388313		8.91578	0.283622	0.49654		4
PF3D7_1366000	conserved Plasmodium protein, unknown function	379.698	415.222	352.304	169.23	159.04	69.7066	70.6465	92.6935	200.432	247.897	265.065	475.644	360.055	481.815	222.264	145.536	187.406	90.7286	145.829	139.073	287.647	242.951	237.582	382.408	164.135	77.6822	237.798	439.171	185.069	125.21	256.06	8.68226	0.196091	0.557614		7.44793	0.163467	0.986523		6.66457	0.660911	0.0146588		7.94795	0.106857	0.975286		3
PF3D7_1130200	60S ribosomal protein P0	52579.8	56401.5	46150.6	24188.7	24611.5	18925.9	18179.9	17869.5	9073.5	8562.66	9233.98	68500.9	44830.1	59386.7	25578.3	24534	37976.8	20544.8	31784.2	22749.3	9228.68	8318.35	8466.78	51710.6	24400.1	18325.1	8956.71	57572.5	29363	25026.1	8671.27	15.7377	0.154875	0.610632		14.7143	0.266835	0.986523		14.4038	0.449417	0.0452775		13.1056	-0.0467705	0.990939		4
PF3D7_1336000	conserved Plasmodium protein, unknown function	690.242	721.174	767.346	408.973	367.46	437.734	450.371	498.751	396.36	456.181	381.852	843.409	793.945	898.886	423.46	407.764	408.129	587.764	429.384	649.39	522.858	494.363	501.271	726.254	388.216	462.285	411.464	845.413	413.118	555.513	506.164	9.61808	0.217525	0.356736		8.64626	0.089734	0.986523		8.99124	0.271989	0.171331		8.84177	0.298568	0.472919		2
PF3D7_0109600	cold-shock protein	240.084	206.05	207.521	434.239	546.38	132.324	97.8182	133.957	157.643	125.226	152.216	292.578	244.291	233.379	540.386	466.766	699.649	131.491	199.299	106.891	172.289	148.671	178.839	217.885	490.31	121.367	145.028	256.749	568.934	145.894	166.6	7.89067	0.232847	0.474691		9.04882	0.20422	0.986523		7.0621	0.239567	0.393853		7.28368	0.197101	0.892032		3
PF3D7_1124900	60S ribosomal protein L35, putative	10172.3	10118.3	10687.3	7161.13	7332.52	5252.21	5019.29	5352.3	2562.83	2339.68	2468.26	13507.6	10282.1	12861.4	7705.5	7415.15	10713.4	5348.39	6662.75	6577.8	2492.94	2372.7	2497.22	10326	7246.83	5207.94	2456.92	12217.1	8611.34	6196.31	2454.29	13.4604	0.242257	0.237506		12.9529	0.247567	0.986523		12.4773	0.250057	0.16513		11.2619	-0.00173675	0.999815		4
PF3D7_1460300	60S ribosomal protein L29, putative	4258.89	4505	4946.73	2754.1	3155.79	2282.6	1950.93	2360.99	828.753	865.082	699.405	6032.99	4670.69	5455.05	3619.43	2904.83	4297.84	2134.75	2133.96	2629.74	1017.25	1020.15	979.045	4570.2	2954.95	2198.17	797.747	5386.24	3607.37	2299.48	1005.48	12.2814	0.236429	0.318994		11.68	0.285651	0.986523		11.135	0.0648527	0.798007		9.81637	0.333517	0.386253		4
PF3D7_0710100	conserved protein, unknown function	584.553	611.905	510.358	436.59	393.753	644.491	665.028	708.059	403.116	384.623	349.046	818.892	544.185	667.012	510.891	421.531	416.458	837.596	894.416	693.066	437.463	470.188	426.864	568.939	415.171	672.526	378.929	676.696	449.627	808.359	444.838	9.28267	0.246211	0.354053		8.75622	0.117058	0.986523		9.53224	0.264442	0.230645		8.68609	0.231059	0.746493		4
PF3D7_0305700	ubiquitin-conjugating enzyme MMS2, putative	4244.53	3966.46	3817.43	2550.2	3074.35	4357.84	3929.03	3699.97	6016.34	5642.84	5499.45	4816.91	3974.28	4282.13	2559.72	2396.76	4260.36	4064.38	5518.81	5754.86	7000.91	6808.67	6567.43	4009.47	2812.28	3995.61	5719.54	4357.77	3072.28	5112.68	6792.34	12.0305	0.119804	0.683117		11.5227	0.123633	0.986523		12.153	0.354954	0.0950954		12.611	0.247945	0.676295		2
PF3D7_0721900	V-type ATPase V0 subunit e, putative	730.691	824.199	661.173	421.312	470.707	522.209	540.717	561.543	1092.24	1190.93	1076.01	902.252	682.738	755.847	512.998	441.854	601.781	560.151	610.86	898.802	1417.26	1243.76	1356.3	738.688	446.01	541.49	1119.73	780.279	518.878	689.937	1339.11	9.56887	0.0771298	0.802183		8.91422	0.207361	0.986523		9.26612	0.347758	0.0868569		10.2638	0.257802	0.60933		2
PF3D7_0721800	conserved Plasmodium protein, unknown function	3315.51	3271.82	3383.08	3144.86	3255.83	4805.62	4346.12	5025.18	3137.1	2822.7	2806.81	3893.41	3381.79	3853.01	3290.77	3081.83	4514.4	5300.39	6040.55	6601.94	3155.13	3454.49	3168.19	3323.47	3200.35	4725.64	2922.2	3709.4	3629	5980.96	3259.27	11.7799	0.157712	0.436101		11.7375	0.177573	0.986523		12.3862	0.339343	0.0310801		11.5937	0.157466	0.775637		4
PF3D7_0509500	ERCC4 domain-containing protein, putative	15.6577	21.8538	20.5108	139.262	111.585	129.371	137.896	165.652	77.6956	66.4465	68.2346	35.9593	10.9384	25.5964	147.474	132.425	120.773	178.827	166.893	178.151	97.3805	90.6533	78.3236	19.3408	125.423	144.306	70.7923	24.1647	133.557	174.624	88.7858	4.44312	0.213859	0.751181		7.0167	0.0982457	0.986523		7.3171	0.277667	0.3227		6.31812	0.321845	0.744456		1
PF3D7_1432000	syntaxin, Qa-SNARE family	127.871	156.098	170.119	464.207	455.316	510.394	617.477	590.248	194.802	213.396	224.387	250.081	178.66	201.76	636.244	488.399	460.186	752.785	746.967	487.33	242.702	229.655	221.917	151.363	459.762	572.706	210.862	210.167	528.276	662.36	231.425	7.49797	0.461381	0.0853035		8.94842	0.204687	0.986523		9.27037	0.210615	0.347949		7.78884	0.134727	0.941275		1
PF3D7_0618300	60S ribosomal protein L27a, putative	16362.3	17960.7	16846.6	8447.99	9243.57	6443.72	6462.79	6795.93	3373.57	3060.37	2947.21	20782.8	15976.4	19116	10213.6	8733.5	15529.7	6775.06	7681.93	9521.32	3361.87	3753.05	3598.97	17056.5	8845.78	6567.48	3127.05	18625.1	11492.3	7992.77	3571.3	14.1229	0.126812	0.669713		13.3119	0.37662	0.823062		12.8297	0.283173	0.201019		11.7096	0.191648	0.82427		4
PF3D7_1001800	Plasmodium exported protein (PHISTc), unknown function	1072.55	1122.35	942.292	289.101	287.298	787.448	823.303	904.808	1943.52	1964.01	2082.47	1410.59	1032.77	1403.29	359.204	280.584	362.318	1053.9	1092.09	1357.4	2245.74	2064.48	1993.34	1045.73	288.2	838.52	1996.66	1282.21	334.035	1167.8	2101.19	10.1848	0.29185	0.195694		8.28132	0.201021	0.986523		9.97033	0.477324	0.0113038		11.0007	0.0734772	0.976491		2
PF3D7_0709800	protein BRAWNIN, putative	58.7163	53.0734	73.5977	62.286	56.4336	132.915	146.048	159.672	206.062	205.729	203.392	70.2841	50.1343	75.2835	74.7903	62.2791	99.9499	135.435	210.641	202.288	236.71	226.029	218.001	61.7958	59.3598	146.212	205.061	65.234	79.0064	182.788	226.913	5.98902	0.0366946	0.940051		6.11235	0.350996	0.986523		7.36194	0.300025	0.226351		7.7548	0.145253	0.936855		2
PF3D7_1220600	conserved Plasmodium protein, unknown function	78.2883	104.586	77.2172	99.3051	80.8026	117.556	173.899	165.054	67.5614	61.3352	30.1807	104.609	94.7994	134.005	125.353	124.558	112.444	172.253	100.46	195.392	61.4246	67.6878	50.9103	86.6972	90.0539	152.17	53.0258	111.138	120.785	156.035	60.0076	6.62815	0.356865	0.355027		6.72	0.430219	0.986523		7.26774	0.0554002	0.885369		5.8206	0.169863	0.953234		4
PF3D7_1459500	conserved Plasmodium protein, unknown function	14.3529	23.4148	21.7174	86.9654	94.2697	19.4942	16.9823	19.1367	13.5123	7.66691	7.87323	22.8832	18.2307	24.0907	145.367	90.4686	66.6332	23.6683	14.5829	31.0328	13.4835	18.1307	19.5809	19.8283	90.6176	18.5378	9.68414	21.7349	100.823	23.0947	17.065	4.37723	0.113824	NA		6.58075	0.17915	0.986523		4.37964	0.349884	0.457088		3.74142	0.807604	0.535125		4
PF3D7_0813900	40S ribosomal protein S16, putative	21261.8	23099.4	20305.7	10620.9	12476.3	8225.38	7601.97	7988.98	4443.29	4297.3	3999.6	26163.7	18912.5	23852.8	13064.1	10872	21160.2	9124.14	11313.1	11718.9	4365.64	4284.88	4632.84	21555.7	11548.6	7938.78	4246.73	22976.3	15032.1	10718.7	4427.79	14.4426	0.091987	0.784413		13.6981	0.379547	0.858736		13.1875	0.432924	0.0540047		12.0826	0.0601845	0.990401		4
PF3D7_0702900	centrin, putative	901.621	1017.76	957.977	812.069	849.069	808.124	662.311	837.83	343.437	270.897	279.5	1064.07	1016.36	1096.13	971.22	755.216	1151.51	819.845	899.277	1181.54	370.046	385.579	355.067	959.119	830.569	769.421	297.945	1058.85	959.314	966.889	370.231	9.97869	0.142502	0.589786		9.80565	0.199055	0.986523		9.76181	0.327723	0.0954605		8.38408	0.311521	0.490047		4
PF3D7_0601600	tetratricopeptide repeat protein, putative	27.4009	17.1708	16.8913	7.63885	7.0542	6.49807	6.79293	10.7644	21.3944	23.0007	30.1807	31.0558	15.4961	24.0907	5.26692	5.90013	12.4937	9.86181	6.48127	18.3898	31.4614	33.8439	19.5809	20.4877	7.34653	8.01847	24.8586	23.5475	7.88693	11.5776	28.2954	4.46058	0.140514	NA		2.92917	-0.083784	0.992754		3.29249	0.540244	0.35784		4.73211	0.192842	0.975286		2
PF3D7_0503800	60S ribosomal protein L31	9585.1	9604.73	9519.44	5289.03	6289.78	4200.12	3761.24	3994.79	1848.93	1811.95	1628.45	12142.8	8954.9	11300.1	6824.87	5346.17	9936.68	3968.39	4439.67	5603.14	1952.1	1947.23	2006.39	9569.76	5789.4	3985.38	1763.11	10799.3	7369.24	4670.4	1968.58	13.3141	0.174119	0.545671		12.6837	0.346604	0.9086		12.0794	0.228535	0.325596		10.8656	0.158905	0.895857		4
PF3D7_1004000	60S ribosomal protein L13, putative	19913.9	21376.1	18313.8	9748.35	12030	8487.07	8063.89	8283.21	4331.81	4740.7	4237.11	25702.7	17300	21508.5	12316.2	10289.8	18782.2	8523.89	13218.6	12361.4	4759.66	4161.59	4382.21	19867.9	10889.2	8278.06	4436.54	21503.7	13796.1	11367.9	4434.48	14.3364	0.114039	0.739163		13.5914	0.340681	0.986523		13.2619	0.457243	0.0518451		12.1149	-0.000751146	0.99985		4
PF3D7_0907000	conserved Plasmodium protein, unknown function	251.827	245.074	269.054	137.499	162.888	131.734	137.896	134.555	81.0737	77.9469	74.7957	282.771	274.371	313.18	231.744	138.325	204.064	137.408	108.561	199.989	115.358	83.401	91.3775	255.319	150.194	134.728	77.9387	290.107	191.378	148.653	96.7123	8.09124	0.181321	0.593813		7.41604	0.333577	0.986523		7.1466	0.149996	0.618262		6.44833	0.303168	0.755144		4
PF3D7_0811800	conserved Plasmodium protein, unknown function	116.128	128.001	136.337	278.524	248.18	220.934	235.035	266.718	65.3094	94.5585	101.04	156.913	120.322	216.817	399.233	288.451	208.229	301.114	259.251	229.873	109.366	119.662	124.012	126.822	263.352	240.896	86.9692	164.684	298.637	263.412	117.68	7.18738	0.365417	0.357257		8.1344	0.192647	0.986523		7.97816	0.132596	0.719532		6.67701	0.442587	0.595601		4
PF3D7_1458900	golgi apparatus membrane protein TVP23, putative	241.389	265.367	276.293	116.933	105.172	271.738	279.189	313.962	144.131	99.6698	125.972	304.02	309.921	395.991	111.659	140.292	116.608	316.893	257.631	366.647	149.816	146.254	151.426	261.016	111.052	288.296	123.257	336.644	122.853	313.723	149.165	8.22318	0.363904	0.12303		6.86978	0.163142	0.986523		8.23367	0.128829	0.578278		7.0897	0.270708	0.689012		2
PF3D7_0317600	40S ribosomal protein S11, putative	27915	28898.5	25614.4	15587.4	18014.5	10971.1	9800.16	9638.33	5300.19	4513.25	4689.82	35534.3	24486.5	30392	17702.1	14753.6	31915.2	10424.6	14727.1	13960.2	5185.14	4976.26	5367.78	27476	16800.9	10136.5	4834.42	30137.6	21457	13037.3	5176.39	14.8141	0.133327	0.706164		14.2235	0.352388	0.986523		13.5002	0.362852	0.162551		12.2893	0.098532	0.976491		4
PF3D7_0721600	40S ribosomal protein S5, putative	29060.6	30123.9	28116.7	14590.2	17739.4	12828.4	11829.2	12019.1	6768.53	6253.64	6045.33	37139.4	26697.9	32725.8	17347.1	15119.4	30903.2	12062.3	18818.4	16248.5	6161.94	6241.78	6333.77	29100.4	16164.8	12225.5	6355.83	32187.7	21123.3	15709.7	6245.83	14.9033	0.145406	0.669713		14.1864	0.385453	0.918222		13.7698	0.361504	0.149554		12.6213	-0.0252144	0.996428		4
PF3D7_1365900	ubiquitin-60S ribosomal protein L40	17065.6	18443	15980.4	9546.22	11295.1	9397.98	8568.6	8197.1	14866.9	15867.9	14392.3	20707.7	14910.9	19075.3	11410.3	9812.57	19304.9	9127.43	13332	12859.1	18518.8	15735	17222.1	17163	10420.6	8721.23	15042.4	18231.3	13509.2	11772.8	17158.6	14.1112	0.0870062	0.808168		13.5465	0.373682	0.910993		13.3229	0.432552	0.0671104		13.9748	0.189874	0.863066		3
PF3D7_0803800	proteasome subunit beta type-4	3974.44	3721.38	4021.33	3757.14	4166.47	6799.35	6291.61	7340.73	5768.62	5442.22	5764.51	5119.3	4082.75	4851.27	3951.24	3674.47	4882.97	7269.47	10650.4	8416.78	6599.4	6452.1	6218.89	3905.72	3961.8	6810.56	5658.45	4684.44	4169.56	8778.87	6423.46	12.0685	0.26132	0.164763		11.9893	0.0715117	0.986523		12.9283	0.36531	0.0225586		12.5606	0.182894	0.702803		1
PF3D7_1011200	BET1-like protein, putative	489.302	494.832	504.325	372.541	414.274	361.529	383.121	418.616	558.508	610.797	591.804	513.237	505.901	608.291	477.183	410.387	601.781	391.843	523.363	594.22	695.147	622.486	672.278	496.153	393.407	387.755	587.036	542.476	496.45	503.142	663.303	9.02047	0.12663	0.628008		8.79743	0.318347	0.858736		8.79912	0.367345	0.0497063		9.2881	0.175904	0.808439		3
PF3D7_0913200	elongation factor 1-beta	8276.38	8960.04	7957	5800.83	5942.2	3764.16	3656.63	3920.04	1541.53	1535.94	1438.18	12479.5	8029.69	10197.9	6680.56	6128.26	7852.31	4103.83	5128.31	4389.42	1627	1409.36	1456.82	8397.81	5871.51	3780.28	1505.21	10235.7	6887.05	4540.52	1497.73	13.1856	0.285176	0.231327		12.6392	0.229404	0.986523		12.0225	0.26369	0.211315		10.5522	-0.00768067	0.998365		4
PF3D7_0711100	conserved protein, unknown function	305.325	337.172	357.13	69.9249	64.1291	85.0657	119.556	119.605	247.725	255.564	232.26	410.263	364.613	417.071	73.7369	53.7567	99.9499	116.369	105.321	186.197	284.651	273.169	298.935	333.209	67.027	108.075	245.183	397.316	75.8145	135.962	285.585	8.51279	0.251368	0.450235		6.15827	0.110759	0.986523		6.93096	0.334371	0.247687		8.05194	0.219638	0.854984		2
PF3D7_0629600	ribosomal RNA-processing protein 7, putative	1307.42	1448.59	1194.45	525.906	505.978	109.286	133.141	143.525	645.211	724.523	804.381	1748.93	1229.66	1630.64	599.375	451.032	685.073	176.198	192.818	142.521	1062.2	809.836	843.284	1316.82	515.942	128.651	724.705	1536.41	578.493	170.512	905.106	10.4784	0.221081	0.43815		9.09597	0.154884	0.986523		7.22479	0.403125	0.111053		9.67049	0.320252	0.537018		3
PF3D7_1356900	protein kinase 5	798.541	950.639	653.934	1848.02	2290.05	2787.67	2317.07	2215.08	645.211	635.075	606.238	1114.74	808.529	1133.77	1889.77	1716.28	3529.48	2364.2	3075.36	3312.46	806.011	769.949	646.17	801.038	2069.03	2439.94	628.842	1019.01	2378.51	2917.34	740.71	9.82976	0.346357	0.264657		11.1188	0.196796	0.986523		11.3873	0.257071	0.352611		9.41949	0.235788	0.823685		4
PF3D7_0422400	40S ribosomal protein S19	19899.6	20043	19022	10464.1	12241	7718.53	7056.49	7564.39	4368.97	4398.25	4239.73	24753.1	17537	22676.9	13245.2	10875.9	20119.1	7837.51	11092.7	10494.8	4804.6	4581.01	4719	19654.9	11352.5	7446.47	4335.65	21655.7	14746.7	9808.35	4701.54	14.3342	0.139725	0.645939		13.6717	0.376641	0.858736		13.0747	0.397058	0.0742034		12.1417	0.116841	0.949996		4
PF3D7_0423100	AP-4 complex subunit sigma, putative	1316.55	1429.86	1275.29	926.064	1010.67	1265.35	1124.23	1235.51	910.953	833.137	883.114	2092.18	1260.65	1623.11	933.298	926.975	1191.07	1550.28	2049.7	1219.47	1080.17	840.054	918.997	1340.57	968.369	1208.37	875.735	1658.65	1017.11	1606.48	946.408	10.5504	0.305045	0.241897		9.95527	0.0662535	0.989212		10.4588	0.408606	0.0632832		9.83142	0.110907	0.95065		4
PF3D7_1119100	tRNA m(1)G methyltransferase, putative	1120.83	1178.54	1018.3	859.077	772.114	466.68	460.561	480.81	251.103	256.841	287.373	1595.29	989.924	1389.73	929.085	857.485	968.264	625.239	810.159	509.168	320.607	223.611	268.911	1105.89	815.596	469.35	265.106	1324.98	918.278	648.189	271.043	10.2473	0.258132	0.336876		9.75978	0.168902	0.986523		9.12611	0.461074	0.0373846		8.06649	0.029	0.996428		4
PF3D7_0319100	E3 ubiquitin-protein ligase RBX1, putative	664.146	583.808	685.303	1159.93	1634.65	1493.97	1209.82	1261.23	1033.69	949.418	915.919	711.014	648.1	739.284	1338.85	1207.56	2367.56	1319.51	2174.47	1434.4	1240.48	1131.35	1164.41	644.419	1397.29	1321.67	966.342	699.466	1637.99	1642.79	1178.75	9.39219	0.116196	0.755116		10.5676	0.222942	0.986523		10.5336	0.31077	0.219916		10.0668	0.286186	0.683584		1
PF3D7_1317700	conserved Plasmodium protein, unknown function	365.346	385.563	404.184	219.764	216.756	149.456	145.369	169.24	88.9559	94.5585	86.6055	475.644	401.986	481.815	338.136	239.938	226.969	183.43	181.476	220.678	94.3842	80.9836	107.042	385.031	218.26	154.688	90.0399	453.148	268.348	195.194	94.1367	8.71111	0.230604	0.389566		7.92662	0.305883	0.986523		7.45073	0.33447	0.147744		6.52495	0.0618444	0.990939		4
PF3D7_0304400	60S ribosomal protein L44	8857.02	8449.6	9377.07	5545.81	6126.25	5177.78	4556.02	5033.56	2610.12	2656.58	2511.56	11770.1	9069.75	10956.8	6943.91	6014.85	9441.1	5463.44	6328.96	5110.07	2789.58	2730.48	2952.8	8894.56	5836.03	4922.45	2592.75	10598.9	7466.62	5634.16	2824.28	13.2507	0.252518	0.235501		12.6994	0.353874	0.652283		12.3659	0.194332	0.315587		11.4033	0.123362	0.911483		4
PF3D7_0903900	60S ribosomal protein L32	13007.6	13115.4	12876	7152.91	8144.39	5642.1	5137.49	5312.23	3283.48	2869.98	2864.54	16884.5	12556.4	15160.6	8916.89	7601.99	14005.5	5623.86	6636.82	6542.17	3381.35	3181.33	3344.42	12999.7	7648.65	5363.94	3006	14867.2	10174.8	6267.62	3302.36	13.7663	0.193475	0.474691		13.1215	0.410526	0.675432		12.5058	0.224291	0.322538		11.6231	0.135462	0.927253		4
PF3D7_1323100	60S ribosomal protein L6, putative	15310.6	16900.8	14072.8	7699.97	8863.28	5329.6	5271.31	5248.84	2226.15	2052.17	2228.12	20364.4	13423.2	17730.8	9581.58	7824.88	15040.4	5627.81	8636.3	7267.42	2131.88	1967.78	1943.73	15428.1	8281.62	5283.25	2168.82	17172.8	10815.6	7177.17	2014.47	13.9926	0.154436	0.639943		13.2211	0.384221	0.9086		12.6051	0.441441	0.0685821		11.0304	-0.106665	0.971279		4
PF3D7_1247200	conserved protein, unknown function	219.207	231.026	217.174	148.076	162.247	112.239	124.311	139.937	75.4436	65.1687	57.737	261.522	225.149	268.009	175.915	161.926	210.311	133.463	178.235	183.898	77.9044	84.6097	78.3236	222.469	155.161	125.496	66.1164	251.56	182.717	165.199	80.2792	7.88883	0.172172	0.569837		7.40036	0.214469	0.986523		7.18336	0.378687	0.101764		6.19373	0.276564	0.777152		4
PF3D7_0217800	40S ribosomal protein S26	10388.9	10772.3	10642.7	6322.03	7446.67	5305.97	5104.89	5185.45	2257.68	2160.79	2005.05	13729.9	10045.1	12333	7742.37	6378.04	12774.8	5052.53	6424.56	7296.15	2474.96	2307.43	2404.53	10601.3	6884.35	5198.77	2141.17	12036	8965.08	6257.75	2395.64	13.4664	0.182915	0.551439		12.9521	0.379713	0.870773		12.4839	0.267104	0.275662		11.1475	0.161824	0.905119		4
PF3D7_0311500	conserved protein, unknown function	977.299	1056.79	1015.89	344.336	409.144	323.722	388.555	426.988	1334.34	1334.04	1274.15	1263.48	989.924	1314.45	456.115	322.54	641.345	482.571	612.48	750.534	1489.17	1354.96	1387.63	1016.66	376.74	379.755	1314.18	1189.28	473.333	615.195	1410.59	10.1072	0.224768	0.481724		8.73144	0.311632	0.986523		8.95848	0.693	0.00463177		10.4119	0.101902	0.975286		2
PF3D7_0821200	conserved protein, unknown function	711.119	591.613	694.955	414.261	509.826	778.587	665.028	763.077	573.146	511.127	560.311	897.348	777.537	820.591	520.372	429.398	664.25	806.038	1085.61	893.055	629.228	557.216	566.541	665.896	462.044	735.564	548.195	831.825	538.007	928.236	584.328	9.54855	0.317681	0.151355		8.96586	0.202723	0.986523		9.70027	0.330342	0.0817029		9.14532	0.0907824	0.963396		2
PF3D7_0719700	40S ribosomal protein S10, putative	17471.3	17589.2	16803.2	10705.6	11318.1	8734	8128.42	8395.04	4478.2	4223.19	4302.72	23393.2	16369.3	20234.7	13276.9	11005.7	20146.1	8953.86	10494.8	9569.59	4524.45	4594.31	4789.49	17287.9	11011.9	8419.15	4334.7	19999.1	14809.6	9672.75	4636.08	14.1864	0.21001	0.420976		13.6563	0.426639	0.539399		13.1431	0.200034	0.374235		12.131	0.0969631	0.963343		4
PF3D7_1146900	protein YIPF6, putative	392.746	430.831	386.086	213.888	237.919	364.483	341.684	389.911	163.273	189.117	182.396	496.892	444.828	502.894	240.172	215.682	301.932	408.279	489.336	539.051	226.222	151.089	193.198	403.221	225.903	365.359	178.262	481.538	252.595	478.889	190.17	8.78914	0.254331	0.260981		7.90237	0.134231	0.986523		8.72152	0.383888	0.0356797		7.52525	0.0878523	0.975286		4
PF3D7_1109900	60S ribosomal protein L36	10422.8	11126.7	9904.32	5698	6441.77	3999.27	3814.91	3973.26	2750.88	2797.14	2672.96	13375.2	9638.55	11903.8	7222	6071.89	10736.3	4360.89	6466.69	5073.29	2907.93	2659.16	2951.49	10484.6	6069.88	3929.15	2740.33	11639.2	8010.06	5300.29	2839.53	13.4333	0.150518	0.607665		12.7814	0.398826	0.762891		12.172	0.430978	0.046678		11.446	0.0512022	0.990939		4
PF3D7_0316800	40S ribosomal protein S15A, putative	20592.4	21872.5	20187.5	11161.5	13319	9991.08	9467.3	9894.88	6405.95	6376.31	5835.37	25880.9	19021.9	23255.1	13577.1	11153.9	22374.2	10030.8	15388.2	14509.6	7020.39	6997.22	7182.27	20884.1	12240.3	9784.42	6205.88	22719.3	15701.7	13309.5	7066.63	14.4122	0.121421	0.715055		13.7701	0.358574	0.941148		13.4952	0.44359	0.0591284		12.6962	0.187365	0.86778		4
PF3D7_0608900	conserved Plasmodium protein, unknown function	332.725	363.709	291.978	797.379	643.856	1043.24	1171.1	1036.37	683.496	690.021	782.074	362.862	284.398	379.429	819.533	836.507	993.252	1276.12	1425.88	1291.88	912.38	846.097	819.787	329.471	720.617	1083.57	718.531	342.23	883.097	1331.29	859.422	8.39167	0.0512908	0.902786		9.6472	0.290075	0.986523		10.2377	0.296403	0.250916		9.62384	0.258298	0.753292		1
PF3D7_1104100	syntaxin, Qa-SNARE family	1102.56	1152.01	1173.94	580.553	543.173	638.583	701.03	844.408	1160.93	1192.2	1098.32	1415.49	1188.64	1419.85	672.059	557.89	649.674	853.375	908.999	1040.17	1426.25	1369.47	1382.41	1142.84	561.863	728.007	1150.48	1341.33	626.541	934.182	1392.71	10.2785	0.229015	0.284898		9.21481	0.152625	0.986523		9.69887	0.358454	0.0443938		10.3124	0.275406	0.440841		2
PF3D7_0523900	MerC domain-containing protein, putative	538.885	693.077	489.847	115.758	100.683	382.795	362.063	397.685	427.889	509.849	448.774	887.541	561.504	670.024	152.741	100.958	139.513	426.03	371.053	527.557	594.77	570.511	492.133	573.936	108.22	380.848	462.171	706.356	131.071	441.547	552.472	9.32226	0.297365	0.29891		6.90262	0.255735	0.986523		8.68369	0.215509	0.410436		8.98676	0.257503	0.73883		2
PF3D7_0617800	histone H2A	5996.89	5906.76	5465.53	3941.65	5101.47	11655.2	10617.3	9296.26	20623.1	19806.2	18294.8	6765.25	5009.78	6052.8	4128.21	3767.56	11610.8	10631	16818.9	14954.4	23447.7	19683.8	22739.9	5789.73	4521.56	10522.9	19574.7	5942.61	6502.2	14134.8	21957.2	12.5182	0.0374102	0.941266		12.4283	0.522428	0.866068		13.5898	0.425541	0.194506		14.3419	0.165686	0.950089		2
PF3D7_0715000	4-nitrophenylphosphatase	2313.42	2558.45	2234.47	1594.76	1644.91	805.17	716.654	877.299	342.311	370.567	377.915	2919.24	2419.21	2579.21	1939.28	1421.93	2109.36	1105.84	1576.57	1222.92	423.98	435.136	421.642	2368.78	1619.83	799.708	363.598	2639.22	1823.52	1301.78	426.919	11.29	0.155602	0.561597		10.7496	0.167133	0.986523		10.0372	0.699003	0.000380815		8.62665	0.232479	0.73883		4
PF3D7_0217300	AP-2 complex subunit sigma, putative	381.003	474.539	415.043	199.198	195.594	236.293	338.288	337.285	972.884	1070.81	976.28	534.486	405.632	498.377	250.705	178.315	226.969	344.506	422.903	652.838	1231.49	1132.56	1088.7	423.528	197.396	303.955	1006.66	479.498	218.663	473.416	1150.92	8.81862	0.176351	0.603711		7.70064	0.138653	0.986523		8.60246	0.636372	0.00869175		10.0752	0.193035	0.868497		2
PF3D7_1003500	40S ribosomal protein S20e, putative	11524	11738.6	11246	6320.27	7415.25	5203.18	4405.89	4821.86	3141.61	3180.49	3216.21	14897	10578.3	13648.9	8159.51	6704.51	11544.2	4995.33	7644.66	5651.42	4166.39	3403.73	3738.65	11502.9	6867.76	4810.31	3179.44	13041.4	8802.74	6097.14	3769.59	13.5831	0.180883	0.530125		12.9358	0.357022	0.875761		12.413	0.341159	0.127431		11.7626	0.245468	0.709579		4
PF3D7_1422300	DnaJ protein, putative	187.892	221.66	176.152	127.51	117.356	66.7529	101.894	97.4777	124.989	111.17	122.035	269.695	189.599	239.402	172.755	135.047	108.279	130.176	137.727	105.741	157.307	124.497	127.929	195.234	122.433	88.7082	119.398	232.898	138.694	124.548	136.578	7.74192	0.247815	0.439487		7.02861	0.200205	0.986523		6.73644	0.489885	0.0601542		6.99986	0.188788	0.90191		3
PF3D7_0618700	trafficking protein particle complex subunit 6A, putative	339.249	423.026	394.532	478.897	411.067	432.417	456.485	552.573	242.095	178.894	203.392	562.273	422.951	511.928	563.56	468.732	514.325	542.399	552.529	594.22	289.145	236.907	227.138	385.603	444.982	480.492	208.127	499.051	515.539	563.05	251.064	8.78897	0.367471	0.10822		8.90767	0.209872	0.986523		9.02727	0.227996	0.270286		7.84295	0.264384	0.659949		4
PF3D7_0419200	protein transport protein GOT1, putative	195.721	248.196	255.782	130.448	125.693	213.846	218.732	198.543	591.162	659.354	654.79	232.101	247.025	325.225	131.673	116.036	156.172	237.998	252.77	429.862	813.502	711.93	708.829	233.233	128.071	210.374	635.102	268.117	134.627	306.877	744.754	7.96967	0.19939	0.553295		7.03726	0.0474535	0.992083		8.01472	0.54257	0.0246013		9.4303	0.229544	0.782404		2
PF3D7_0322500	iron-sulfur assembly protein, putative	46.973	67.1223	74.8042	135.737	144.29	279.417	342.364	364.794	413.251	468.959	422.53	63.7461	61.9842	94.8573	229.638	171.759	149.925	349.765	440.727	359.75	558.814	471.397	546.96	62.9665	140.013	328.858	434.913	73.5292	183.774	383.414	525.724	6.09271	0.210238	0.641385		7.3389	0.40377	0.985634		8.47629	0.216805	0.453062		8.90785	0.273125	0.744456		1
PF3D7_0810000	acyl-CoA binding protein, putative	1058.2	1041.18	1044.85	869.654	1028.63	1129.48	1131.7	1239.1	605.801	660.632	560.311	1350.11	1067.4	1323.48	1317.78	984.666	1711.64	1023.66	1216.86	1744.73	687.656	688.965	540.433	1048.07	949.142	1166.76	608.915	1247	1338.03	1328.42	639.018	10.1643	0.249172	0.409299		10.1593	0.489786	0.546072		10.2849	0.186032	0.489474		9.28532	0.0693527	0.990401		4
PF3D7_1038000	antigen UB05	11221.3	12378.6	11092.7	8221.17	8465.68	13385.4	13594	13233.6	21253.7	21265.4	21554.3	16518.4	10800.8	13686.5	9488.88	8643.69	14467.7	14300.3	19625.3	16512.9	27079.3	22457.8	24357.3	11564.2	8343.42	13404.4	21357.8	13668.6	10866.8	16812.8	24631.5	13.623	0.240974	0.369773		13.2296	0.380287	0.838446		13.8831	0.326645	0.144149		14.489	0.205715	0.80122		2
PF3D7_0621000	RNA polymerase subunit sigma apSIG	253.132	223.221	208.728	274.999	253.31	175.448	222.129	229.641	79.9477	86.8916	115.474	366.131	244.291	319.202	427.674	245.183	185.324	293.882	278.695	151.716	127.344	116.036	126.623	228.36	264.154	209.072	94.1044	309.875	286.06	241.431	123.334	8.07209	0.435461	0.274188		8.10385	0.124981	0.986523		7.81539	0.209689	0.584567		6.76447	0.392202	0.72109		4
PF3D7_1453400	gamma-tubulin complex component, putative	431.891	448.002	390.912	247.969	202.007	342.035	456.485	426.988	215.07	224.896	250.631	598.232	443.005	566.132	334.976	243.872	185.324	537.797	500.678	440.206	284.651	290.091	240.192	423.602	224.988	408.503	230.199	535.79	254.724	492.894	271.645	8.90598	0.336294	0.302756		7.90602	0.192036	0.986523		8.81602	0.272586	0.344649		7.97109	0.239517	0.839658		2
PF3D7_1461300	40S ribosomal protein S28e, putative	8101.54	8519.85	7736.2	5863.7	6255.15	5151.2	5113.72	5200.4	5562.56	5489.5	5558.5	10287.6	7432.64	9356.24	7006.06	5653.63	11246.4	6013.73	8548.8	7220.3	6015.12	5477.88	5874.27	8119.2	6059.43	5155.11	5536.85	9025.5	7968.71	7260.94	5789.09	13.0655	0.152409	0.613384		12.776	0.393638	0.824667		12.5999	0.493625	0.0256146		12.4673	0.0642179	0.990401		3
PF3D7_1309100	60S ribosomal protein L24, putative	17614.9	17640.7	16219.2	9992.8	11450.2	9481.87	8309.11	8017.09	4993.91	4997.54	4815.79	24744.9	16365.7	21579.3	11521.9	10549.4	18370	8723.1	12645	9761.54	5702	4830.01	5419.99	17158.3	10721.5	8602.69	4935.75	20896.6	13480.4	10376.5	5317.33	14.2158	0.284221	0.294349		13.5628	0.329617	0.986523		13.2121	0.270071	0.258097		12.3238	0.107328	0.961293		4
PF3D7_0717800	conserved Plasmodium protein, unknown function	49.5826	57.7564	44.6412	191.559	176.355	82.112	84.9116	83.7232	55.1751	37.0567	44.615	84.9947	64.7188	43.6645	172.755	223.549	204.064	129.518	124.765	81.6047	62.9228	65.2704	62.6589	50.6601	183.957	83.5823	45.6156	64.4593	200.123	111.963	63.6173	5.84699	0.350673	0.419853		7.58526	0.123671	0.986523		6.61136	0.426401	0.154395		5.77126	0.474145	0.562919		4
PF3D7_1019400	60S ribosomal protein L30e, putative	7664.43	8023.45	7737.41	3888.76	5029	3338.83	3067.69	3513.98	1657.51	1754.44	1552.34	10027.7	7339.66	9475.19	5844.17	4367.4	8152.16	2994.04	4329.49	4857.21	1806.78	1776.8	1593.89	7808.43	4458.88	3306.83	1654.76	8947.53	6121.25	4060.25	1725.82	13.0324	0.196211	0.540396		12.3691	0.455749	0.72831		11.8469	0.295319	0.244626		10.7231	0.0605667	0.990401		4
PF3D7_0821700	60S ribosomal protein L22, putative	5322.3	5538.37	5159.08	3136.04	3544.41	2312.72	2169.66	2500.93	1076.48	1037.59	1040.58	7528.57	4935.95	6483.42	4387.34	3581.38	5157.83	2483.86	3759.14	2687.21	1039.72	919.829	894.194	5339.92	3340.23	2327.77	1051.55	6315.98	4375.52	2976.74	951.249	12.5088	0.241629	0.351395		11.9136	0.388066	0.763097		11.373	0.35299	0.101259		9.9678	-0.145239	0.911978		4
PF3D7_1346200	nuclear import protein MOG1, putative	82.2028	113.952	98.9346	79.3266	51.9446	13.5869	14.9444	26.313	14.6383	20.4451	24.9319	120.954	97.534	127.982	107.445	53.7567	54.1395	34.8451	30.7861	19.5392	35.9559	24.1742	28.7187	98.363	65.6356	18.2814	20.0051	115.49	71.7805	28.3901	29.6162	6.74048	0.227225	0.657365		6.10241	0.137667	0.986523		4.54447	0.651208	0.145237		4.63289	0.56683	0.676295		3
PF3D7_0725200	mago nashi protein homologue, putative	995.567	970.932	1075.01	668.694	800.972	596.05	684.727	731.382	549.499	527.739	513.072	1374.63	1127.57	1183.46	873.255	701.46	1116.11	616.692	952.747	1024.08	593.272	582.598	587.427	1013.84	734.833	670.72	530.103	1228.55	896.941	864.507	587.766	10.1308	0.275547	0.301993		9.67222	0.279304	0.986523		9.58424	0.361179	0.110074		9.12654	0.148595	0.917704		4
PF3D7_1319500	conserved protein, unknown function	6.52403	3.12197	9.65216	46.4207	58.3575	41.3514	39.399	46.0477	16.8904	5.11127	11.8098	4.90354	12.7615	7.52835	71.6301	44.5787	79.127	35.5025	40.508	66.663	17.9779	10.8784	16.9701	6.43272	52.3891	42.266	11.2705	8.39778	65.1119	47.5578	15.2755	2.8905	0.43711	NA		5.87653	0.280518	0.986523		5.48903	0.159229	0.765294		3.73042	0.405425	0.911978		1
PF3D7_0402400	Plasmodium exported protein, unknown function	1989.83	2063.62	2306.87	1793.96	1909.76	2165.63	2278.35	2621.13	4931.98	5170.05	4953.57	3133.36	2500.33	3262.79	2727.21	2142.4	2121.85	2315.55	2480.71	2236.66	6361.19	6100.36	5934.32	2120.1	1851.86	2355.04	5018.53	2965.5	2330.49	2344.31	6131.96	11.3122	0.48273	0.0119292		11.0301	0.332539	0.763289		11.1982	-0.00709891	0.977532		12.4448	0.289053	0.412688		2
PF3D7_1407400	conserved Plasmodium protein, unknown function	497.131	586.93	475.369	353.15	323.852	436.552	410.972	455.095	406.494	408.902	383.164	637.461	515.927	632.382	506.678	364.497	470.597	525.306	725.903	529.856	465.928	352.943	437.307	519.81	338.501	434.207	399.52	595.257	447.257	593.688	418.726	9.12291	0.193257	0.431313		8.61794	0.392933	0.556968		9.00548	0.442623	0.0177994		8.67639	0.0649159	0.982615		2
PF3D7_0519400	40S ribosomal protein S24	12754.5	13252.7	12955.6	7173.47	8663.2	6208.02	5667.34	5694.37	3592.01	3290.38	3158.48	17412.5	11983.9	14719.4	9077.01	7502.34	16014.9	6026.88	9668.44	6721.47	3674.99	3339.67	3732.12	12987.6	7918.33	5856.58	3346.96	14705.3	10864.7	7472.26	3582.26	13.7572	0.179046	0.602913		13.1971	0.455419	0.804938		12.7023	0.350933	0.183264		11.7585	0.0978962	0.976491		4
PF3D7_0306900	40S ribosomal protein S23, putative	32196.1	34390	30520.1	17246.2	19628.6	13282.6	12974.5	12813.2	7677.23	7019.05	7218.44	38556.6	28756.1	36428.2	21426.9	17406	39005.4	13761.8	20438.7	20281.7	7802.43	7712.78	8008.59	32368.7	18437.4	13023.5	7304.91	34580.3	25946.1	18160.7	7841.26	15.0308	0.0952994	0.798366		14.4377	0.492422	0.589086		13.9285	0.479526	0.0516496		12.8867	0.102199	0.975286		4
PF3D7_0809500	histone acetyltransferase subunit NuA4, putative	433.195	390.246	436.76	282.638	366.818	331.402	293.455	310.972	183.542	190.395	152.216	532.852	474.909	519.456	400.286	321.885	483.091	324.125	427.764	471.239	193.263	183.724	164.48	420.067	324.728	311.943	175.384	509.072	401.754	407.709	180.489	8.85975	0.274345	0.343527		8.50478	0.293587	0.986523		8.49116	0.379515	0.112128		7.47522	0.0391737	0.996428		4
PF3D7_1421200	40S ribosomal protein S25	14731.3	15186.8	14180.2	9306.47	10462.7	6889.73	6800.4	7140.99	3822.85	3291.66	3355.31	19725.3	13426.9	17190.2	11519.8	9612.62	18217.9	7471.96	10564.5	9217.89	3679.49	3580.2	3626.38	14699.4	9884.57	6943.71	3489.94	16780.8	13116.8	9084.78	3628.69	13.9422	0.190879	0.514786		13.4894	0.407299	0.763289		12.9684	0.38733	0.0863268		11.7974	0.0561208	0.990401		4
PF3D7_1030000	transcription elongation factor SPT4, putative	2647.45	2475.72	2705.02	1180.5	1639.78	1352.78	1175.86	1237.91	2482.88	2334.57	2120.52	3336.04	2699.96	3116.74	1429.44	1183.3	2217.64	1234.04	1848.78	1903.34	2883.96	2871.9	2993.27	2609.4	1410.14	1255.51	2312.66	3050.91	1610.13	1662.06	2916.37	11.4667	0.22482	0.440267		10.5605	0.185056	0.986523		10.5106	0.402278	0.084025		11.3523	0.334498	0.50441		3
PF3D7_1455100	protein tyrosine phosphatase, putative	350.993	379.319	332.999	211.538	223.81	142.367	183.409	148.908	583.28	622.297	526.194	477.278	372.817	481.815	363.417	264.85	251.957	145.297	111.802	187.346	810.505	639.408	670.972	354.437	217.674	158.228	577.257	443.97	293.408	148.148	706.962	8.64098	0.321451	0.262529		7.99741	0.436716	0.778469		7.25916	-0.0831164	0.798007		9.32668	0.291165	0.640956		3
PF3D7_0814100	conserved Plasmodium protein, unknown function	477.559	462.051	518.803	209.775	196.235	139.413	146.727	167.446	139.627	129.06	118.098	524.679	575.177	642.921	218.05	207.816	208.229	184.745	247.909	234.47	184.274	147.463	169.701	486.138	203.005	151.196	128.928	580.926	211.365	222.374	167.146	9.05943	0.256016	0.235501		7.69478	0.058395	0.989212		7.54523	0.537732	0.00477375		7.20981	0.367262	0.372326		4
PF3D7_1142600	60S ribosomal protein L35ae, putative	10991.7	10872.2	10678.9	5291.38	6714.31	4551.01	4136.21	4560.52	2130.44	2429.13	2159.89	14073.2	10017.7	12960.8	7791.88	6005.02	10584.3	4354.97	6973.85	5869.79	2612.79	2280.84	2459.36	10847.6	6002.85	4415.92	2239.82	12350.6	8127.06	5732.87	2451	13.5017	0.186977	0.537578		12.7865	0.43602	0.709018		12.309	0.375692	0.107146		11.1956	0.129877	0.945013		4
PF3D7_0901900	probable protein, unknown function	129.176	146.732	152.021	132.799	117.998	42.5328	42.1162	50.2339	13.5123	20.4451	32.8051	163.451	162.253	180.681	216.997	130.458	127.02	42.7345	50.2299	43.6758	29.9632	43.5136	36.551	142.643	125.398	44.961	22.2542	168.795	158.158	45.5467	36.6759	7.2828	0.241551	0.570776		7.14749	0.341956	0.986523		5.49997	0.00401473	0.994051		4.88093	0.749131	0.357014		4
PF3D7_0210100	60S ribosomal protein L37ae, putative	13584.3	13511.9	13385.1	8128.33	9848.94	7586.79	6649.6	6832.41	4511.98	4483.86	4183.31	17773.7	12202.7	15607.8	10224.1	8369.66	17430.8	7458.16	10950.1	8686.88	5339.45	4793.75	5435.66	13493.8	8988.64	7022.93	4393.05	15194.7	12008.2	9031.72	5189.62	13.8082	0.171099	0.597498		13.3579	0.416908	0.838446		12.9707	0.36251	0.142271		12.2262	0.240332	0.77262		4
PF3D7_0916600	methyltransferase, putative	358.822	391.807	318.521	141.613	132.747	23.0386	24.4545	24.5189	23.6465	25.5564	24.9319	444.588	348.205	460.735	172.755	118.003	183.241	43.392	55.0908	43.6758	34.4577	43.5136	40.4672	356.383	137.18	24.004	24.7116	417.843	158	47.3862	39.4795	8.59661	0.226534	0.481724		7.20545	0.177273	0.986523		5.15765	0.957514	0.00337126		5.0043	0.684967	0.342249		3
PF3D7_0419500	conserved Plasmodium membrane protein, unknown function	332.725	357.465	345.065	132.799	114.791	266.421	321.306	337.883	225.205	253.008	242.758	439.684	416.57	462.241	189.609	135.703	97.8676	394.472	299.759	322.971	337.086	348.109	288.492	345.085	123.795	308.536	240.323	439.499	141.06	339.067	324.562	8.61578	0.34766	0.153167		7.04906	0.220467	0.986523		8.33897	0.146679	0.535719		8.14182	0.434479	0.218547		2
PF3D7_1242700	40S ribosomal protein S17, putative	18125.1	19108	16584.8	9482.76	11756.1	7895.16	7229.71	7320.39	4559.27	4756.04	4451	23778.9	15201.6	20317.5	12459.4	9875.5	19677.6	7892.08	13310.9	11817.7	5296	4516.95	4863.9	17939.3	10619.4	7481.75	4588.77	19766	14004.2	11006.9	4892.28	14.2025	0.139779	0.695875		13.5878	0.398498	0.925076		13.1744	0.556577	0.0279095		12.2108	0.0923182	0.980144		4
PF3D7_0606900	glutaredoxin-like protein	699.376	860.102	754.075	597.006	648.986	293.004	330.136	413.832	256.733	265.786	251.943	988.881	765.687	993.743	783.718	543.467	824.586	483.229	651.368	510.317	290.643	233.281	263.689	771.184	622.996	345.657	258.154	916.104	717.257	548.305	262.538	9.72049	0.246905	0.416541		9.38829	0.196634	0.986523		8.80407	0.660417	0.00539598		8.02429	0.0222682	0.996428		4
PF3D7_0322000	peptidyl-prolyl cis-trans isomerase	20151.4	19517	19634.9	16521.7	19373.4	10454.8	8929.3	9711.89	4651.6	4104.35	4272.54	25406.9	19202.3	22929.9	19191.6	17042.8	34318.2	8993.97	15051.1	13149.9	4919.96	4920.66	4916.11	19767.8	17947.5	9698.67	4342.83	22513	23517.5	12398.3	4918.91	14.3677	0.187521	0.564681		14.3396	0.389492	0.910993		13.4316	0.353914	0.162708		12.1771	0.179655	0.893		4
PF3D7_0815700	ubiquitin	18.2673	20.2928	16.8913	74.0381	49.3794	89.2008	93.7424	83.1251	36.0327	34.5011	30.1807	13.0761	22.7883	22.5851	86.3775	57.0346	68.7155	135.435	92.3582	109.189	59.9265	30.2178	45.6888	18.4838	61.7088	88.6894	33.5715	19.4832	70.7092	112.328	45.2777	4.24667	0.117188	NA		6.04895	0.185426	0.986523		6.65117	0.357658	0.314363		5.30102	0.413948	0.767934		1
PF3D7_0710600	60S ribosomal protein L34	23225.5	23413.2	21490.5	12753.4	15149.2	10352.6	8703.1	8680.3	5251.77	4499.2	4851.22	28778.9	21425.6	26284.5	15425.8	12793.4	27677.8	10167.5	16020.1	12401.6	5466.79	4730.89	5292.06	22709.8	13951.3	9245.34	4867.4	25496.3	18632.3	12863.1	5163.25	14.5569	0.166911	0.630412		13.9919	0.416829	0.870773		13.4323	0.476129	0.0615333		12.2921	0.08502	0.982183		4
PF3D7_1125900	XTBD domain-containing protein, putative	788.103	821.077	844.564	501.226	527.141	254.016	212.619	243.993	1037.07	1252.26	1132.43	1193.2	859.575	1124.74	664.685	579.524	716.307	297.827	369.433	232.171	1474.19	1167.61	1279.29	817.914	514.184	236.876	1140.59	1059.17	653.505	299.81	1307.03	9.87428	0.36955	0.111243		9.18944	0.34037	0.870773		8.06793	0.330758	0.136017		10.2572	0.196112	0.791011		3
PF3D7_1250000	rRNA-processing protein FCF2, putative	2549.59	2483.52	2473.37	1188.14	1419.18	904.413	766.922	1006.47	427.889	385.901	431.715	3546.9	2545	3130.29	1569.54	1332.77	1892.8	976.319	1443.7	985.004	456.939	475.023	449.055	2502.16	1303.66	892.602	415.168	3074.06	1598.37	1135.01	460.339	11.4451	0.296048	0.261166		10.5028	0.290558	0.986523		9.98557	0.342443	0.136158		8.77398	0.149039	0.927253		4
PF3D7_0414300	Rab5-interacting protein, putative	715.033	661.857	849.39	546.472	650.269	433.599	448.333	581.278	159.895	146.949	125.972	1021.57	823.114	897.38	666.792	534.945	749.624	593.023	688.635	785.015	149.816	197.02	152.731	742.093	598.37	487.737	144.272	914.022	650.454	688.891	166.522	9.69359	0.297596	0.270878		9.28635	0.113137	0.986523		9.20044	0.495668	0.0276217		7.27982	0.208281	0.865181		4
PF3D7_0506000	conserved Plasmodium protein, unknown function	450.158	432.392	396.945	241.505	241.125	212.664	201.75	211.7	75.4436	81.7803	78.7323	511.603	474.909	484.826	339.19	234.038	324.837	252.462	293.278	282.743	127.344	99.1143	96.5991	426.498	241.315	208.705	78.6521	490.446	299.355	276.161	107.686	8.84069	0.200863	0.450956		8.07861	0.29635	0.986523		7.92144	0.397273	0.0626273		6.54178	0.447839	0.364423		4
PF3D7_1426000	60S ribosomal protein L21	19238.1	21677.4	16589.6	9438.1	10339.5	6303.72	6509.66	6523.23	3143.86	3183.04	3264.76	27167.3	15986.5	22576	11741	9219.93	16691.6	7905.88	12988.5	9932.79	3141.65	2700.26	2772.66	19168.4	9888.81	6445.54	3197.22	21909.9	12550.9	10275.7	2871.52	14.3261	0.192748	0.571998		13.4538	0.343309	0.986523		13.0294	0.672468	0.00714595		11.5672	-0.155129	0.936855		4
PF3D7_1030400	conserved protein, unknown function	99.1652	138.928	117.032	27.0298	33.9884	23.6293	16.303	22.1268	42.7889	29.3898	30.1807	147.106	125.792	109.914	36.8684	49.8233	35.3989	28.2705	24.3048	33.3315	62.9228	45.931	52.2157	118.375	30.5091	20.6864	34.1198	127.604	40.6969	28.6356	53.6898	6.94239	0.110867	0.775208		5.15393	0.472955	0.941148		4.62416	0.473133	0.188359		5.45631	0.632989	0.271637		3
PF3D7_0520000	40S ribosomal protein S9, putative	23516.5	24540.2	21619.6	10901.8	13424.8	9159.33	8610.72	9133	4772.09	4458.31	4688.51	30812.2	19716.5	27514.6	14814.8	11512.5	22967.6	9689.56	16721.7	13375.1	4852.55	4572.55	4344.35	23225.5	12163.3	8967.68	4639.63	26014.4	16431.6	13262.1	4589.82	14.5875	0.163507	0.633553		13.8035	0.433378	0.852759		13.4402	0.564154	0.0238808		12.172	-0.0156338	0.996428		4
PF3D7_1331800	60S ribosomal protein L23, putative	20918.6	22236.2	19649.4	11728.6	13522.9	8654.25	8699.7	8521.82	5171.83	4741.98	5061.17	26405.6	18595.3	23770	14678.9	11861.2	24818.8	9281.93	15070.6	13332.6	5702	5324.37	5340.36	20934.7	12625.7	8625.26	4991.66	22923.6	17119.6	12561.7	5455.58	14.4206	0.130848	0.70546		13.8604	0.438654	0.811557		13.3709	0.542063	0.0263885		12.3508	0.128156	0.950089		4
PF3D7_1358800	40S ribosomal protein S15	13165.5	13507.2	12955.6	7993.18	9260.88	6145.4	5763.12	6108.8	2763.26	2627.19	2506.31	18112.1	12213.6	15969.1	9670.06	8020.24	15152.8	6232.66	9692.75	8571.95	3045.76	2968.59	2890.14	13209.4	8627.03	6005.77	2632.25	15431.6	10947.7	8165.78	2968.17	13.8058	0.224136	0.450956		13.2567	0.342759	0.986523		12.7907	0.442711	0.0591358		11.4513	0.173166	0.893		4
PF3D7_1112000	conserved protein, unknown function	587.163	654.052	633.423	381.943	429.024	512.166	574.682	615.963	1639.49	1709.72	1683.56	689.765	562.416	731.756	543.546	371.052	512.243	692.956	943.025	1134.42	2121.4	1908.55	1888.9	624.879	405.483	567.604	1677.59	661.312	475.614	923.468	1972.95	9.32889	0.0781567	0.798366		8.78316	0.22083	0.986523		9.54213	0.697957	0.000256782		10.8339	0.233761	0.659949		2
PF3D7_0307100	40S ribosomal protein S12, putative	11792.8	13145	11027.6	5866.05	7218.37	4344.26	4615.12	5035.95	2015.58	2197.85	1984.05	16613.2	10362.3	14392.7	8138.44	6332.8	11981.5	4324.73	7380.55	7940.95	1970.08	2024.59	1891.51	11988.5	6542.21	4665.11	2065.83	13789.4	8817.58	6548.74	1962.06	13.6538	0.201753	0.570279		12.9069	0.429756	0.89869		12.453	0.488755	0.0684775		10.9758	-0.0743124	0.990401		4
PF3D7_1469000	translation initiation factor IF-1	163.101	165.464	185.804	203.899	180.203	344.398	371.573	467.654	191.424	187.839	183.709	160.182	188.687	243.919	274.933	229.449	235.299	448.384	432.625	556.291	241.204	268.334	216.695	171.456	192.051	394.542	187.657	197.596	246.56	479.1	242.078	7.52768	0.202341	0.537855		7.7768	0.360768	0.931195		8.7709	0.28042	0.226463		7.7473	0.367919	0.463597		1
PF3D7_0723000	tRNAHis guanylyltransferase, putative	203.55	221.66	191.837	157.478	109.661	49.6216	69.2879	87.9093	59.6792	44.7236	68.2346	248.446	227.883	278.549	193.823	149.47	160.336	65.7454	59.9518	83.9035	94.3842	91.862	69.1858	205.682	133.569	68.9396	57.5458	251.626	167.876	69.8669	85.144	7.83702	0.289395	0.413931		7.23575	0.327549	0.986523		6.11693	0.0233253	0.954204		6.15674	0.563666	0.359602		4
PF3D7_1470000	autophagy-related protein 12, putative	5.21922	15.6098	9.65216	132.799	114.15	85.0657	92.3838	103.458	28.1506	29.3898	36.7417	19.6142	13.673	21.0794	215.944	137.67	95.7853	105.85	111.802	113.787	44.9449	37.47	40.4672	10.1604	123.474	93.6358	31.4274	18.1222	149.8	110.48	40.9607	3.82184	0.827252	0.212265		7.0942	0.301781	0.986523		6.67324	0.235671	0.494786		5.17768	0.382069	0.791011		1
PF3D7_1121600	exported protein 1	29724.8	31146.3	29129	25345.1	28575.3	15460.1	14341.2	15055.8	49184.7	52077.5	52359.6	35835.1	26645	33978.5	33100.5	26422.1	56488.3	16607.9	28012.1	20448.3	64794	53412.9	60672.1	30000	26960.2	14952.4	51207.2	32152.9	38670.3	21689.4	59626.3	14.9235	0.0999229	0.785898		15.0021	0.520105	0.499572		14.1612	0.536394	0.0277344		15.758	0.219595	0.823685		3
PF3D7_0412200	conserved Plasmodium protein, unknown function	106.994	104.586	119.445	72.8629	64.7704	50.2124	72.6843	59.2042	21.3944	29.3898	22.3075	148.741	108.472	141.533	101.125	54.4123	60.3864	84.1541	79.3956	97.6958	28.4651	47.1397	28.7187	110.342	68.8166	60.7003	24.3639	132.915	71.9745	87.0818	34.7745	6.92634	0.257075	0.573747		6.13741	0.0669199	0.991736		6.20733	0.525471	0.135729		4.88602	0.529331	0.667018		4
PF3D7_1365200	conserved protein, unknown function	596.296	679.028	640.662	426.013	538.043	112.239	128.386	150.104	55.1751	43.4458	55.1126	925.135	598.877	767.892	700.5	380.23	676.744	155.817	241.427	205.736	68.9154	47.1397	62.6589	638.662	482.028	130.243	51.2445	763.968	585.825	200.993	59.5713	9.45392	0.255989	0.492465		9.0605	0.274651	0.986523		7.37172	0.613152	0.0410986		5.79202	0.208388	0.943756		4
PF3D7_1250700	transcription initiation factor IIA subunit 2, putative	771.14	689.955	690.129	883.757	871.514	1455.57	1323.26	1663.1	550.625	537.961	538.004	1036.28	750.191	930.505	1078.67	938.776	1078.63	1642.32	2069.15	1974.6	609.752	698.635	616.146	717.075	877.635	1480.64	542.197	905.659	1032.02	1895.36	641.511	9.66421	0.331717	0.0990469		9.8991	0.230831	0.986523		10.7211	0.353811	0.0378346		9.2091	0.243461	0.589894		4
PF3D7_0910500	DNA repair protein REV1, putative	337.945	335.611	285.945	188.621	179.561	314.27	306.361	280.473	752.184	632.52	896.236	465.837	340.002	496.871	200.143	179.626	183.241	411.566	479.614	280.444	1038.23	814.671	916.386	319.834	184.091	300.368	760.313	434.237	187.67	390.542	923.094	8.55856	0.435661	0.096088		7.53823	0.0276919	0.993682		8.43235	0.374798	0.106085		9.71717	0.27924	0.636123		2
PF3D7_1144000	40S ribosomal protein S21	15700.7	16729.1	15094.8	9236.55	10339.5	6980.7	6669.3	6590.81	4214.71	3754.23	3829.01	20102.9	14451.4	18042.5	11827.4	9084.23	20550.1	7452.9	9814.27	10221.3	4492.99	4200.27	4519.27	15841.5	9788.04	6746.93	3932.65	17532.3	13820.6	9162.82	4404.18	14.0264	0.146191	0.669713		13.527	0.496863	0.561847		12.9576	0.441297	0.0738792		12.0253	0.163279	0.91202		4
PF3D7_0306700	ER membrane protein complex subunit 5, putative	792.017	872.59	869.901	430.714	545.738	497.989	550.906	570.514	192.55	176.339	165.338	1057.53	930.675	1090.11	641.511	452.343	751.706	568.04	708.079	844.781	193.263	181.307	193.198	844.836	488.226	539.803	178.076	1026.1	615.187	706.967	189.256	9.86955	0.279131	0.272673		9.10776	0.320911	0.974475		9.28398	0.385798	0.0728082		7.52094	0.0853999	0.980144		4
PF3D7_0610700	conserved Plasmodium protein, unknown function	819.418	841.37	685.303	473.609	333.471	111.058	131.783	132.163	111.476	117.559	133.845	1086.95	803.972	1017.83	494.037	488.399	385.223	141.353	176.615	159.761	197.757	182.515	181.45	782.03	403.54	125.001	120.96	969.586	455.887	159.243	187.241	9.77447	0.30816	0.229884		8.74723	0.183969	0.986523		7.15099	0.337413	0.176542		7.26773	0.631226	0.0699871		4
PF3D7_1140100	V-type proton ATPase subunit F, putative	975.995	1189.47	1096.73	883.757	996.566	1165.52	1336.17	1413.13	1178.95	1293.15	1060.26	1348.47	1068.32	1195.5	1166.1	903.375	1351.41	1472.04	1696.47	2514.81	1475.69	1379.14	1180.08	1087.4	940.161	1304.94	1177.45	1204.1	1140.29	1894.44	1344.97	10.1621	0.145986	0.631965		10.0227	0.27311	0.986523		10.6436	0.537071	0.0132715		10.3006	0.191558	0.834009		2
PF3D7_1307200	DnaJ protein, putative	685.023	697.76	678.064	561.75	555.999	817.575	733.636	839.026	373.84	369.289	391.037	1095.12	812.176	1103.66	687.86	640.492	645.509	944.761	955.988	745.936	435.965	447.223	484.301	686.949	558.874	796.746	378.055	1003.65	657.954	882.228	455.83	9.72332	0.542641	0.00350719		9.24891	0.235786	0.986523		9.71336	0.14666	0.450315		8.7037	0.27059	0.51825		4
PF3D7_0312800	60S ribosomal protein L26, putative	17044.7	18936.3	16355.6	9436.34	10599.9	6233.42	6281.42	6575.26	4147.14	4123.52	4286.97	22569.4	15215.3	20856.6	11932.7	9294.67	17986.8	7212.93	11872.1	10747.7	4961.91	4388.83	4533.63	17445.5	10018.1	6363.37	4185.88	19547.1	13071.4	9944.23	4628.12	14.1749	0.16398	0.622326		13.495	0.383086	0.925076		12.9933	0.643636	0.00714595		12.1056	0.14483	0.939847		4
PF3D7_0913500	protein AMR4	169.625	131.123	208.728	175.106	185.974	538.158	559.737	724.803	309.656	281.12	241.446	205.949	249.76	258.975	235.958	209.127	197.817	674.548	675.673	735.592	364.053	427.884	365.51	169.825	180.54	607.566	277.407	238.228	214.301	695.271	385.816	7.67261	0.482701	0.039873		7.62513	0.254266	0.986523		9.34744	0.194105	0.330268		8.37335	0.475332	0.097028		1
PF3D7_1220500	ribosome biogenesis protein TSR3, putative	147.443	173.269	170.119	126.335	81.4439	90.3823	84.2323	85.5172	31.5287	39.6123	31.4929	197.776	195.98	227.356	154.847	125.869	110.361	105.85	79.3956	118.384	55.432	39.8874	36.551	163.61	103.889	86.7106	34.2113	207.037	130.359	101.21	43.9568	7.53391	0.338561	0.318049		6.8719	0.337412	0.986523		6.55398	0.237032	0.458949		5.28851	0.352635	0.804982		4
PF3D7_1319900	conserved Plasmodium protein, unknown function	24.7913	15.6098	19.3043	78.739	76.9549	35.444	36.6818	59.2042	16.8904	17.8894	23.6197	27.7867	31.9036	31.6191	113.765	87.8463	64.5509	57.1985	68.0534	57.4681	19.4761	16.9219	23.4971	19.9018	77.8469	43.7767	19.4665	30.4365	88.7209	60.9067	19.965	4.65358	0.609951	NA		6.37997	0.214741	0.986523		5.70989	0.46142	0.197045		4.30128	0.0407958	0.996428		4
PF3D7_0310700	trafficking protein particle complex subunit 4, putative	507.569	560.393	469.336	272.648	264.212	323.722	436.785	421.606	639.581	710.467	633.795	666.882	511.37	648.944	362.364	276.65	337.331	476.654	604.379	657.435	825.487	740.94	736.242	512.433	268.43	394.038	661.281	609.065	325.448	579.489	767.556	9.13121	0.246409	0.36191		8.21402	0.2709	0.986523		8.92708	0.552477	0.00904241		9.48063	0.214575	0.773596		2
PF3D7_0511000	translationally-controlled tumor protein homolog	8138.07	8561.99	8250.18	5965.36	6886.82	5001.15	5007.75	5686	2556.07	2518.58	2477.44	11018.3	7804.54	9419.48	7330.5	5877.84	11181.9	5877.64	8040.02	9142.03	2794.07	2819.92	2601.65	8316.75	6426.09	5231.63	2517.36	9414.09	8130.08	7686.56	2738.55	13.114	0.178572	0.587059		12.8293	0.338185	0.986523		12.6571	0.554726	0.0215998		11.3597	0.121468	0.951454		4
PF3D7_0726800	dolichyl-diphosphooligosaccharide--protein glycosyltransferase subunit OST2, putative	5.21922	14.0489	4.82608	74.6257	68.6181	28.3552	28.5303	46.6458	18.0164	16.6116	9.18543	4.90354	14.5845	13.551	106.392	63.5903	66.6332	46.6792	61.5721	44.8251	17.9779	24.1742	15.6647	8.03138	71.6219	34.5104	14.6045	11.013	78.8718	51.0255	19.2723	3.2513	0.590967	NA		6.23356	0.143678	0.986523		5.41846	0.541918	0.173054		4.08222	0.396142	0.888284		1
PF3D7_1111400	conserved Plasmodium protein, unknown function	213.988	245.074	236.478	367.253	360.405	365.664	441.54	498.751	163.273	166.116	164.026	263.157	267.991	340.282	518.265	417.598	383.141	492.433	573.593	689.618	166.296	171.637	184.06	231.847	363.829	435.318	164.472	290.476	439.668	585.214	173.998	8.0288	0.323388	0.212943		8.65015	0.279018	0.986523		8.99511	0.423632	0.0350049		7.40288	0.0821776	0.980144		4
PF3D7_1455400	hemolysin III	908.145	1073.96	849.39	493	474.555	315.452	368.856	416.822	221.827	278.564	316.241	1193.2	813.999	1165.39	608.856	456.276	464.35	478.626	640.026	771.222	435.965	373.492	325.043	943.83	483.778	367.043	272.211	1057.53	509.828	629.958	378.166	9.96676	0.162551	0.667082		8.95653	0.0769283	0.989212		8.96145	0.776223	0.00329264		8.34513	0.474885	0.364423		4
PF3D7_1231900	WD repeat-containing protein, putative	174.844	243.513	182.184	274.999	225.734	186.081	208.543	227.249	139.627	123.948	116.786	281.136	154.049	281.56	358.151	274.684	247.792	280.733	293.278	264.353	181.278	166.802	150.12	200.181	250.367	207.291	126.787	238.915	293.542	279.455	166.067	7.77839	0.242844	0.465826		8.08722	0.236217	0.986523		7.92702	0.429812	0.0853681		7.19404	0.385612	0.531982		4
PF3D7_0616100	conserved Plasmodium protein, unknown function	259.656	271.611	283.532	195.672	212.267	244.564	226.884	240.405	168.904	192.95	152.216	390.649	301.717	370.395	229.638	203.882	249.875	291.91	320.823	285.042	214.237	218.777	232.36	271.6	203.97	237.284	171.357	354.254	227.798	299.258	221.791	8.28968	0.370757	0.0482382		7.75411	0.139191	0.986523		8.06755	0.328343	0.0455836		7.61893	0.372682	0.218547		4
PF3D7_1460700	60S ribosomal protein L27	12860.2	13098.2	12084.5	6713.97	8309.2	5794.51	5385.43	5547.86	2771.14	2628.47	2704.45	17211.4	11344	14522.2	8795.76	6763.51	14828	6257.65	9862.88	8488.04	3053.25	2714.76	2807.9	12681	7511.58	5575.93	2701.36	14359.2	10129.1	8202.86	2858.64	13.7228	0.179154	0.60843		13.1066	0.430319	0.866068		12.7502	0.556468	0.0309411		11.4409	0.0815161	0.985405		4
PF3D7_0319600	elongation factor 1-delta, putative	10567.6	10876.9	9875.36	6155.74	7786.55	4310.58	3907.97	4424.77	1678.9	1659.89	1653.38	13731.6	9774.36	12077	8102.63	6121.05	12785.3	4781	8163.16	6722.62	1779.82	1728.46	1613.47	10440	6971.15	4214.44	1664.05	11861	9002.98	6555.6	1707.25	13.4448	0.183948	0.594391		12.9634	0.367955	0.986523		12.3947	0.636705	0.0113864		10.7191	0.0368833	0.996428		4
PF3D7_1229400	macrophage migration inhibitory factor	9204.1	9034.97	9304.68	7345.05	8515.06	4712.28	4687.8	5672.84	1712.68	1680.33	1615.32	11762	8921.17	11455.1	10277.9	8273.94	14172.1	4662.66	6892.84	7586.94	1730.38	1967.78	1673.51	9181.25	7930.06	5024.31	1669.45	10712.8	10908	6380.81	1790.56	13.28	0.222325	0.440109		13.2014	0.459179	0.561847		12.4774	0.344206	0.140125		10.7566	0.101167	0.971071		4
PF3D7_1303300	conserved Plasmodium protein, unknown function	146.138	201.367	202.695	156.303	112.867	70.888	95.7803	104.056	93.4599	88.1694	97.1031	230.467	242.468	284.572	208.57	146.192	141.596	112.425	95.5988	94.2477	118.355	96.6968	112.264	183.4	134.585	90.2414	92.9108	252.502	165.453	100.757	109.105	7.76786	0.461541	0.157087		7.229	0.30305	0.986523		6.57742	0.170357	0.622036		6.65833	0.228865	0.892032		3
PF3D7_0608310	sorting assembly machinery 50 kDa subunit, putative	427.976	497.954	411.423	387.819	309.743	176.629	216.015	209.906	76.5696	66.4465	68.2346	590.06	455.766	639.91	466.649	335.652	339.413	272.186	283.556	331.016	109.366	97.9055	95.2937	445.784	348.781	200.85	70.4169	561.912	380.571	295.586	100.855	8.97685	0.331451	0.255861		8.51047	0.127927	0.986523		7.95546	0.556682	0.0243427		6.42014	0.513362	0.357014		4
PF3D7_0622700	conserved Plasmodium membrane protein, unknown function	82.2028	143.61	108.587	113.408	78.8788	36.6255	50.947	55.0181	21.3944	21.7229	10.4976	138.934	123.057	170.141	130.62	97.6799	85.3738	67.7177	37.2673	79.306	38.9522	33.8439	26.1079	111.467	96.1432	47.5302	17.8717	144.044	104.558	61.4304	32.968	6.99724	0.370306	0.440612		6.6489	0.130191	0.986523		5.76766	0.395966	0.350264		4.66788	0.868479	0.342588		4
PF3D7_1309500	H/ACA ribonucleoprotein complex subunit 1, putative	1097.34	1294.06	1101.55	471.846	504.696	338.49	326.74	406.057	120.485	145.671	149.591	1551.15	1173.14	1541.81	666.792	471.355	614.275	488.488	618.962	503.421	130.34	181.307	163.174	1164.32	488.271	357.096	138.582	1422.03	584.141	536.957	158.274	10.3367	0.287339	0.299981		9.06664	0.254162	0.986523		8.80422	0.583762	0.0117192		7.21362	0.199061	0.890571		4
PF3D7_0310600	eukaryotic translation initiation factor 3 subunit K, putative	1394.84	1576.59	1452.65	1088.24	1197.29	547.019	554.303	749.322	609.179	656.798	552.438	2020.26	1518.61	1865.53	1607.46	1055.47	1476.34	774.481	1056.45	945.925	752.077	732.479	728.409	1474.69	1142.77	616.882	606.138	1801.47	1379.76	925.618	737.655	10.6778	0.287726	0.296102		10.3007	0.269374	0.986523		9.59105	0.581811	0.0104117		9.3921	0.283049	0.661994		4
PF3D7_0805400	N-acetyltransferase, GNAT family, putative	447.548	471.417	501.912	222.702	268.701	127.598	148.086	145.918	73.1915	85.6138	62.9858	608.039	566.062	623.348	366.578	292.384	318.59	135.435	132.866	224.126	85.3952	94.2794	87.4613	473.626	245.701	140.534	73.9304	599.15	325.851	164.142	89.0453	9.06713	0.337664	0.225956		8.15874	0.40653	0.858736		7.25113	0.223183	0.42041		6.34851	0.269816	0.816089		4
PF3D7_0937000	Plasmodium exported protein (PHISTb), unknown function	9.13364	9.3659	16.8913	21.7414	16.6736	13.5869	16.303	17.3427	42.7889	40.8902	30.1807	14.7106	9.11533	19.5737	26.3346	15.0781	22.9052	15.7789	22.6845	32.1822	50.9375	49.5571	41.7726	11.7969	19.2075	15.7442	37.9533	14.4666	21.4393	23.5485	47.4224	3.71499	0.200564	NA		4.34507	0.100492	0.989212		4.29619	0.535139	0.239429		5.41575	0.315105	0.869427		1
PF3D7_1411100	conserved Plasmodium membrane protein, unknown function	326.201	316.88	308.869	204.486	155.834	355.031	427.275	506.525	420.007	414.013	368.729	320.365	354.586	400.508	203.303	207.16	204.064	512.157	503.919	788.463	483.906	577.764	472.552	317.317	180.16	429.61	400.916	358.486	204.842	601.513	511.407	8.40046	0.176543	0.558048		7.58872	0.184727	0.986523		9.01	0.485505	0.022162		8.8334	0.351653	0.414581		2
PF3D7_0213000	conserved protein, unknown function	48.2778	49.9515	49.4673	614.634	691.953	754.367	705.785	809.125	817.493	753.912	717.776	37.5938	40.1074	39.1474	779.504	665.403	1024.49	882.961	1223.34	975.809	937.849	925.872	895.5	49.2322	653.293	756.426	763.06	38.9496	823.131	1027.37	919.74	5.46241	-0.331763	0.437839		9.52789	0.32382	0.944338		9.80073	0.437598	0.0371941		9.71665	0.26893	0.635697		1
PF3D7_0621500	ribonuclease P/MRP protein subunit RPP1, putative	169.625	148.293	156.848	128.685	121.204	170.722	185.447	211.102	191.424	166.116	140.406	233.736	156.784	200.254	179.075	126.525	135.349	229.451	209.021	220.678	251.691	229.655	250.635	158.255	124.945	189.09	165.982	196.924	146.983	219.717	243.994	7.47241	0.295832	0.275514		7.08708	0.233593	0.986523		7.67528	0.221424	0.322645		7.6794	0.550833	0.0703066		2
PF3D7_0505800	small ubiquitin-related modifier	5865.1	6265.79	5665.82	4505.16	5531.13	5172.46	5042.39	5328.98	3522.2	3191.99	3231.96	7850.57	5389.89	7165.49	5732.52	4632.26	9641	5437.14	9456.18	7926	3633.04	3542.73	3437.1	5932.23	5018.15	5181.28	3315.38	6801.98	6668.59	7606.44	3537.62	12.6364	0.197057	0.554196		12.5126	0.408688	0.875761		12.6425	0.553301	0.0257687		11.7425	0.0935238	0.979262		4
PF3D7_0111700	conserved protein, unknown function	43.0586	40.5856	50.6738	32.9058	25.0103	22.4479	34.6439	27.509	7.88216	5.11127	10.4976	70.2841	42.842	51.1928	55.8293	38.6786	31.2343	39.4472	25.9251	29.8834	7.49081	9.66968	14.3593	44.7727	28.9581	28.2003	7.83036	54.773	41.9141	31.7519	10.5066	5.63729	0.263363	NA		5.14715	0.557261	0.986523		4.90574	0.215361	0.660092		3.19668	0.438551	0.91202		4
PF3D7_0418400	LSM domain-containing protein, putative	549.323	513.564	583.955	203.311	291.787	170.131	177.295	211.102	92.3339	61.3352	64.298	676.689	575.177	704.654	337.083	272.061	420.622	190.004	275.454	288.49	95.8823	95.4881	78.3236	548.947	247.549	186.176	72.6557	652.173	343.256	251.316	89.898	9.23017	0.24555	0.42308		8.20654	0.45623	0.749941		7.77311	0.420476	0.0990689		6.34477	0.298778	0.775417		4
PF3D7_1441000	cytoplasmic tRNA 2-thiolation protein 2, putative	1118.22	1233.18	1117.24	608.758	557.923	428.873	383.8	431.174	463.922	433.18	515.696	1578.94	1112.98	1523.74	681.539	661.47	880.808	456.93	669.192	481.583	723.612	559.633	678.804	1156.21	583.34	414.616	470.933	1405.22	741.272	535.902	654.017	10.3227	0.279258	0.263018		9.37136	0.337744	0.9086		8.89257	0.361267	0.0966682		9.13564	0.4728	0.145491		3
PF3D7_1210300	conserved Plasmodium protein, unknown function	157.881	227.904	187.011	149.839	135.312	47.8494	40.7576	65.1845	21.3944	31.9454	26.2441	210.852	209.653	272.526	212.784	125.214	179.077	63.1156	81.0159	75.8579	44.9449	43.5136	52.2157	190.932	142.576	51.2638	26.528	231.01	172.358	73.3298	46.8914	7.7209	0.275656	0.46232		7.2989	0.261268	0.986523		5.96109	0.495292	0.132205		5.19809	0.828986	0.180014		4
PF3D7_1124400	U6 snRNA-associated Sm-like protein LSm1, putative	512.789	469.856	565.858	290.276	282.168	118.147	134.5	162.662	79.9477	77.9469	78.7323	622.75	579.735	751.33	403.446	293.695	374.812	167.651	218.743	203.437	94.3842	76.1488	108.348	516.167	286.222	138.436	78.8756	651.271	357.318	196.61	92.9602	9.18913	0.331781	0.198178		8.32989	0.312254	0.986523		7.38822	0.492883	0.0352491		6.42489	0.233284	0.852829		4
PF3D7_1435500	clathrin light chain, putative	491.912	576.003	497.086	427.776	398.242	629.722	658.914	678.158	325.421	362.9	363.481	773.125	536.893	778.432	466.649	507.411	505.996	834.309	1014.32	753.982	476.415	380.744	402.061	521.667	413.009	655.598	350.601	696.15	493.352	867.537	419.74	9.25008	0.411461	0.0569087		8.82394	0.255545	0.986523		9.57283	0.400751	0.0356567		8.58935	0.258344	0.63202		4
PF3D7_0705700	40S ribosomal protein S29, putative	10067.9	9866.98	10269.9	5680.96	6625.18	4550.42	4153.88	4987.51	2604.49	2643.8	2405.27	13110.4	9963.05	12012.2	7989.92	5513.34	11356.8	5146.55	7438.88	6968.59	3135.65	3294.94	3413.6	10068.2	6153.07	4563.94	2551.19	11695.2	8286.69	6518.01	3281.4	13.4096	0.215903	0.46009		12.8178	0.428176	0.732746		12.4359	0.513556	0.0239747		11.5099	0.363157	0.426944		4
PF3D7_1427400	conserved Plasmodium membrane protein, unknown function	234.865	243.513	290.771	337.285	267.418	454.274	485.694	637.492	237.591	268.342	212.577	250.081	347.294	349.316	395.019	342.863	289.438	602.228	529.844	893.055	391.02	373.492	306.767	256.383	302.352	525.82	239.503	315.563	342.44	675.042	357.093	8.15974	0.302921	0.312608		8.33269	0.187219	0.986523		9.22986	0.361531	0.128572		8.22061	0.575341	0.105385		4
PF3D7_0528600	conserved Plasmodium protein, unknown function	471.035	504.198	485.021	302.029	373.873	239.838	249.3	259.542	149.761	141.838	169.274	661.978	543.273	597.751	445.581	355.974	518.49	270.871	395.358	339.062	212.739	174.054	187.977	486.751	337.951	249.56	153.624	601.001	440.015	335.097	191.59	9.08713	0.301655	0.229095		8.60356	0.367034	0.838446		8.19145	0.412248	0.0555102		7.43135	0.316369	0.593505		4
PF3D7_0312300	26S proteasome regulatory subunit RPN12, putative	570.2	660.296	600.847	544.709	571.39	811.668	933.348	1000.49	984.144	1051.64	1027.46	774.76	616.196	820.591	825.853	545.434	830.833	1034.17	1218.48	1633.24	1231.49	1272.77	1143.52	610.448	558.05	915.169	1021.08	737.182	734.04	1295.3	1215.93	9.39621	0.269519	0.299974		9.33549	0.38755	0.770248		10.1101	0.499787	0.0157309		10.1274	0.252145	0.672447		2
PF3D7_1251400	conserved Plasmodium protein, unknown function	210.074	285.66	200.282	213.3	189.822	81.5213	86.9495	100.468	40.5368	62.6131	57.737	348.152	241.556	280.055	249.652	209.127	174.912	143.982	234.946	121.832	74.9081	76.1488	66.5751	232.005	201.561	89.6462	53.629	289.921	211.23	166.92	72.544	8.0277	0.319334	0.338696		7.68927	0.0781162	0.989212		7.00319	0.874687	0.00132764		5.97926	0.443063	0.593362		4
PF3D7_1032600	conserved protein, unknown function	75.6787	123.318	127.891	80.5018	82.7265	164.224	135.179	187.779	73.1915	58.7796	70.859	130.761	103.003	137.016	119.032	104.236	85.3738	218.275	215.502	236.769	92.886	97.9055	79.629	108.962	81.6141	162.394	67.6101	123.593	102.881	223.515	90.1402	6.86143	0.169676	0.661469		6.52744	0.355506	0.986523		7.59212	0.459497	0.0605165		6.3015	0.41335	0.546675		4
PF3D7_1203200	signal recognition particle subunit SRP14	1860.65	1765.47	1776	634.025	759.93	780.95	593.702	843.212	351.319	315.621	373.978	2491	1672.66	2216.35	818.479	660.159	1053.64	988.811	1654.35	1096.49	404.504	390.413	408.588	1800.71	696.977	739.288	346.973	2126.67	844.092	1246.55	401.168	10.9394	0.238597	0.430191		9.58972	0.268759	0.986523		9.95553	0.749269	0.00131747		8.54717	0.209235	0.853759		4
PF3D7_1216300	signal recognition particle subunit SRP19	1465.3	1423.62	1213.76	441.878	459.805	627.95	679.293	785.204	660.976	716.856	787.323	1967.96	1339.95	1996.52	623.603	432.676	530.984	1040.09	1165.01	1019.48	903.392	784.453	767.571	1367.56	450.842	697.482	721.718	1768.14	529.088	1074.86	818.472	10.6146	0.368915	0.147958		8.93653	0.227684	0.986523		9.79144	0.622718	0.00410597		9.58889	0.181338	0.865276		2
PF3D7_0416600	prohibitin-like protein PHBL, putative	26.0961	21.8538	27.7499	179.219	158.399	196.714	178.654	248.179	140.753	153.338	174.523	26.1522	23.6998	39.1474	241.225	196.015	185.324	293.882	296.518	209.184	242.702	233.281	182.755	25.2333	168.809	207.849	156.205	29.6665	207.521	266.528	219.579	4.77873	0.197504	0.760287		7.55586	0.302236	0.986523		7.88989	0.358149	0.233242		7.55376	0.492	0.386253		1
PF3D7_1103100	60S acidic ribosomal protein P1, putative	28272.5	30379.9	26754.6	15096.7	16141.3	11511	10968.5	11964.6	6601.88	6307.31	6525.59	40720.7	25127.3	35698	19229.5	15723.2	30438.9	14163.5	22750.9	16980.7	7213.65	6766.36	6955.14	28469	15619	11481.4	6478.26	33848.6	21797.2	17965	6978.38	14.9274	0.249625	0.426111		14.1914	0.480408	0.683234		13.8458	0.645653	0.00803732		12.716	0.107254	0.972803		4
PF3D7_0219200	40S ribosomal protein S30	9316.31	9834.2	9132.15	5932.45	7607.63	5201.41	4803.28	5178.28	3147.24	3079.54	2867.17	12473	8304.06	10941.7	8292.24	5802.45	14490.6	5561.4	10536.9	8277.71	3579.11	3207.92	3473.65	9427.55	6770.04	5060.99	3031.31	10572.9	9528.44	8125.35	3420.23	13.2877	0.165238	0.675017		12.9925	0.49207	0.838446		12.6868	0.682484	0.0143327		11.6554	0.174051	0.933098		4
PF3D7_0528000	proteasome maturation factor UMP1, putative	602.82	728.979	764.933	560.574	601.531	899.097	967.992	1057.9	576.524	633.798	510.448	938.211	724.668	894.368	773.184	615.58	864.15	1111.1	1268.71	1750.48	723.612	726.435	669.667	698.911	581.053	974.997	573.59	852.416	750.971	1376.76	706.571	9.59929	0.283746	0.289956		9.3794	0.363402	0.873497		10.1995	0.49678	0.0218454		9.32211	0.300583	0.590187		4
PF3D7_1144300	60S ribosomal protein L41	8093.71	8821.12	7493.69	4674.98	5127.76	3718.67	3610.44	3801.63	2238.53	2159.51	2275.36	10813.9	7056.17	9384.85	6524.66	4874.82	10249	4795.47	7712.72	5701.99	2615.79	2366.66	2442.39	8136.17	4901.37	3710.25	2224.47	9084.99	7216.17	6070.06	2474.95	13.0719	0.158898	0.65695		12.5648	0.55672	0.455684		12.2557	0.70953	0.00443697		11.1983	0.15383	0.939847		4
PF3D7_1242100	conserved Plasmodium protein, unknown function	30.0105	32.7807	30.163	33.4934	21.8039	24.2201	33.2853	30.4992	13.5123	11.5004	15.7465	49.0354	37.3728	45.1701	50.5624	33.4341	18.7406	46.6792	45.3689	22.9873	11.9853	18.1307	19.5809	30.9847	27.6487	29.3349	13.5864	43.8595	34.2457	38.3451	16.5656	5.22582	0.489479	NA		4.95174	0.360888	0.986523		5.08066	0.396912	0.390135		3.91418	0.300591	0.949787		4
PF3D7_1359500	conserved Plasmodium protein, unknown function	10.4384	29.6587	14.4782	27.0298	23.0865	4.72587	4.75505	7.17627	4.50409	10.2225	15.7465	27.7867	21.8768	27.1021	30.5481	38.6786	24.9875	1.97236	14.5829	2.29873	14.9816	18.1307	9.13775	18.1918	25.0581	5.5524	10.1577	25.5885	31.4047	6.28465	14.0833	4.45221	0.509509	NA		4.81923	0.367893	0.986523		2.56524	-0.163078	0.865195		3.59938	0.503671	0.865181		3
PF3D7_0611700	60S ribosomal protein L39	7921.47	9158.29	7954.58	4227.22	5135.46	3504.23	3395.78	3533.12	1770.11	2002.34	1931.57	11745.6	7636.82	9997.65	5773.6	3842.95	9199.55	4569.3	6685.43	6220.35	2445	2237.32	2404.53	8344.78	4681.34	3477.71	1901.34	9793.37	6272.03	5825.03	2362.29	13.1467	0.230733	0.50868		12.4191	0.42044	0.925076		12.1834	0.743641	0.00426266		11.0579	0.31318	0.685322		4
PF3D7_1013300	conserved Plasmodium protein, unknown function	366.65	451.124	336.619	319.069	252.027	304.228	326.74	373.166	119.358	123.948	136.469	534.486	375.551	495.366	410.82	287.139	343.578	477.969	529.844	427.563	223.226	192.185	178.839	384.798	285.548	334.711	126.592	468.468	347.179	478.459	198.083	8.73685	0.280827	0.342191		8.30544	0.27769	0.986523		8.66741	0.513352	0.0291938		7.34285	0.645005	0.0827371		4
PF3D7_1402500	ribosomal protein S27a, putative	5458	5827.15	5459.5	3252.39	3929.83	2077.02	2309.6	2575.09	868.164	810.136	863.431	8170.94	5501.1	7401.88	4923.52	3600.39	6338.49	2602.2	3872.56	3764.16	972.307	922.246	817.176	5581.55	3591.11	2320.57	847.244	7024.64	4954.13	3412.98	903.91	12.6218	0.331412	0.262529		12.0609	0.462788	0.74284		11.4852	0.555597	0.025007		9.77409	0.0930972	0.979837		4
PF3D7_1335600	WD repeat-containing protein, putative	153.967	184.196	189.424	85.2026	86.5743	202.031	213.298	245.787	121.611	143.116	139.094	227.197	226.06	255.964	125.353	68.8348	112.444	309.003	278.695	250.561	227.721	195.811	165.785	175.862	85.8884	220.372	134.607	236.407	102.21	279.42	196.439	7.68744	0.425561	0.157664		6.55535	0.216542	0.986523		7.96518	0.345982	0.176523		7.37089	0.5446	0.195628		2
PF3D7_1366700	conserved Plasmodium protein, unknown function	194.416	212.294	222	152.777	146.856	133.506	129.745	149.506	372.714	406.346	376.603	299.116	213.299	305.651	209.623	175.037	160.336	193.949	212.262	122.982	543.833	476.232	599.175	209.57	149.816	137.585	385.221	272.689	181.666	176.397	539.747	7.91366	0.367893	0.172398		7.37279	0.287287	0.986523		7.29454	0.354347	0.137667		8.85326	0.486272	0.132765		3
PF3D7_0309600	60S acidic ribosomal protein P2	17073.4	18311.9	16259.1	10542.8	11609.9	8189.93	8175.29	8450.66	5626.74	5416.67	5571.62	22252.3	16219.8	22324.6	14128	11141.4	22582.4	9476.54	14723.8	13908.4	7317.02	6819.54	7158.78	17214.8	11076.4	8271.96	5538.34	20265.6	15950.6	12702.9	7098.45	14.1938	0.23528	0.4405		13.7221	0.525462	0.440643		13.3564	0.618551	0.00869175		12.6253	0.358015	0.488617		4
PF3D7_0917800	conserved Plasmodium protein, unknown function	249.218	310.636	213.554	75.8009	62.8465	210.301	192.24	218.278	227.457	228.729	225.699	344.883	245.202	319.202	111.659	60.968	45.8104	296.512	346.748	351.705	338.585	282.838	297.63	257.803	69.3237	206.94	227.295	303.096	72.8123	331.655	306.351	8.1316	0.230664	0.518633		6.15113	0.103481	0.986523		8.07306	0.676375	0.00920881		8.05974	0.429196	0.425021		2
PF3D7_1438600	Golgi to ER traffic protein 4	534.97	604.101	428.314	267.36	252.027	210.301	252.018	265.522	135.123	146.949	145.655	666.882	530.512	633.887	346.563	268.784	343.578	307.031	422.903	465.492	256.186	233.281	189.282	522.462	259.694	242.614	142.576	610.427	319.641	398.475	226.25	9.14579	0.22385	0.521027		8.17825	0.292715	0.986523		8.32438	0.710309	0.00639651		7.52679	0.665607	0.105385		4
PF3D7_0522000	conserved Plasmodium protein, unknown function	461.901	479.222	542.934	505.34	575.879	238.066	232.997	315.756	206.062	235.118	202.079	812.354	502.254	754.341	777.397	580.835	757.953	342.533	528.224	216.08	295.138	207.898	275.438	494.686	540.609	262.273	214.42	689.65	705.395	362.279	259.491	9.20986	0.474989	0.14297		9.28309	0.380978	0.986523		8.28668	0.456543	0.116766		7.88847	0.273186	0.812345		4
PF3D7_1139200	VPS9 domain-containing protein, putative	172.234	154.537	193.043	115.17	116.074	109.286	108.687	152.496	46.167	65.1687	49.8638	199.411	225.149	209.288	212.784	114.069	108.279	153.187	162.032	196.541	100.377	94.2794	90.0721	173.272	115.622	123.489	53.7331	211.283	145.044	170.587	94.9095	7.58704	0.286276	0.433648		7.02606	0.338994	0.986523		7.20005	0.462477	0.110074		6.2157	0.822787	0.0729946		4
PF3D7_1458100	protein PET117, putative	156.577	182.635	160.467	68.7497	59.64	182.537	179.333	197.945	114.854	134.171	106.289	250.081	180.483	240.907	88.4843	82.6018	95.7853	203.153	322.443	254.009	139.329	142.628	144.899	166.56	64.1949	186.605	118.438	223.824	88.9571	259.869	142.285	7.60875	0.417022	0.126272		6.25882	0.45175	0.838446		7.80243	0.458602	0.0405694		7.02637	0.265354	0.747528		2
PF3D7_1411800	conserved Plasmodium protein, unknown function	195.721	163.903	166.5	220.352	194.952	80.3398	100.535	110.634	104.72	104.781	101.04	335.075	206.918	293.606	273.88	220.271	191.571	119.657	173.374	71.2605	158.805	122.08	171.007	175.375	207.652	97.1698	103.514	278.533	228.574	121.43	150.63	7.82625	0.65816	0.0442977		7.76893	0.14583	0.986523		6.77215	0.303779	0.362452		6.9895	0.538676	0.363647		3
PF3D7_0203200	conserved Plasmodium protein, unknown function	336.64	363.709	275.086	105.181	98.1175	133.506	141.972	148.31	152.013	153.338	125.972	503.43	347.294	471.275	142.207	101.613	99.9499	196.579	312.721	156.313	181.278	184.933	163.174	325.145	101.649	141.263	143.774	440.666	114.59	221.871	176.461	8.58085	0.43541	0.157912		6.75649	0.1791	0.986523		7.50436	0.634971	0.0184453		7.32299	0.294295	0.757833		2
PF3D7_1464100	conserved Plasmodium protein, unknown function	71.7643	56.1954	51.8803	250.907	210.985	105.151	130.424	116.614	73.1915	83.0581	106.289	88.2638	70.188	114.431	389.752	258.95	164.501	171.595	162.032	103.443	161.801	163.176	148.815	59.9467	230.946	117.396	87.5127	90.9609	271.068	145.69	157.931	6.23752	0.586153	0.150054		7.97158	0.246793	0.986523		7.03939	0.316025	0.346871		6.93925	0.855287	0.0544178		1
PF3D7_1352300	conserved Plasmodium protein, unknown function	83.5076	96.781	89.2824	253.845	209.061	198.487	198.354	220.67	75.4436	97.1141	128.596	155.279	104.826	176.163	356.044	270.75	281.109	266.926	246.288	210.333	152.812	168.011	146.204	89.857	231.453	205.837	100.385	145.423	302.634	241.183	155.676	6.87823	0.677451	0.0245335		8.06093	0.387498	0.9086		7.80419	0.231907	0.386611		7.00034	0.640901	0.105385		1
PF3D7_0722000	conserved Plasmodium protein, unknown function	799.846	856.98	776.999	509.453	586.14	425.919	402.821	467.654	1065.22	1121.92	1259.72	1399.14	848.637	1209.05	709.981	591.324	732.966	609.46	815.02	365.497	1743.86	1327.16	1536.45	811.275	547.796	432.131	1148.95	1152.28	678.09	596.659	1535.82	9.93925	0.503943	0.0856087		9.25961	0.304822	0.986523		9.00673	0.460993	0.0844772		10.3906	0.418475	0.412688		3
PF3D7_1332300	trafficking protein particle complex subunit 2, putative	437.11	451.124	500.706	331.996	361.047	337.9	331.495	463.467	337.807	260.675	312.305	594.963	492.228	582.695	499.304	399.897	564.3	457.588	703.218	598.818	411.994	317.891	407.283	462.98	346.522	377.621	303.595	556.628	487.834	586.541	379.056	8.9938	0.261951	0.347899		8.70452	0.483266	0.478083		8.91313	0.626907	0.00396034		8.41501	0.317365	0.571466		4
PF3D7_0415400	coatomer subunit zeta, putative	1396.14	1503.23	1468.33	679.27	674.638	1350.42	1313.75	1579.98	2470.5	2526.25	2528.62	1995.74	1612.5	1897.15	852.188	650.325	943.277	1807.34	2440.2	2372.28	3513.19	3282.86	3181.24	1455.9	676.954	1414.72	2508.45	1835.13	815.263	2206.61	3325.76	10.6843	0.332665	0.116941		9.54324	0.259188	0.986523		10.8223	0.639137	0.000392918		11.5103	0.406802	0.141995		2
PF3D7_0412300	phosphopantothenoylcysteine synthetase, putative	52.1922	53.0734	56.7064	75.2133	57.7162	135.278	163.71	201.534	63.0573	67.7243	57.737	63.7461	73.8341	76.7892	97.9647	74.7349	52.0572	229.451	217.123	228.723	80.9007	118.454	105.737	53.9907	66.4648	166.84	62.8395	71.4565	74.919	225.099	101.697	5.97094	0.408105	0.285845		6.14347	0.210982	0.986523		7.61449	0.434108	0.0840498		6.36226	0.701279	0.101574		1
PF3D7_0522200	transcription initiation factor TFIID subunit 10, putative	341.859	330.928	423.488	179.219	193.029	200.849	224.846	252.366	354.697	374.401	321.49	598.232	360.967	502.894	291.787	215.682	299.85	225.507	315.962	317.224	507.877	453.266	497.355	365.425	186.124	226.02	350.196	487.364	269.106	286.231	486.166	8.73605	0.405537	0.136839		7.83045	0.518421	0.480222		8.00071	0.3301	0.183469		8.70798	0.47239	0.220927		2
PF3D7_0904500	prefoldin subunit 4, putative	151.357	198.245	173.739	294.977	341.167	220.934	266.962	274.492	111.476	125.226	90.5421	279.502	152.226	213.805	442.421	321.229	508.078	339.904	505.539	335.614	136.333	143.837	103.126	174.447	318.072	254.13	109.082	215.178	423.91	393.686	127.765	7.60594	0.29168	0.433603		8.53524	0.40427	0.986523		8.33944	0.624301	0.0226331		6.88781	0.227109	0.893		4
PF3D7_1458200	conserved Plasmodium protein, unknown function	328.811	419.905	369.195	108.119	86.5743	239.247	269	316.354	163.273	215.951	203.392	491.989	384.667	533.007	152.741	97.6799	116.608	414.853	476.374	425.264	260.68	252.62	251.941	372.637	97.3467	274.867	194.205	469.888	122.343	438.83	255.081	8.71857	0.331111	0.229701		6.77932	0.320452	0.986523		8.47917	0.671637	0.00271718		7.81149	0.395442	0.411712		2
PF3D7_0808400	coatomer subunit epsilon, putative	473.644	566.637	482.608	307.905	258.44	675.209	715.295	748.126	1195.84	1317.43	1211.16	715.917	499.52	719.711	365.524	275.339	378.977	986.838	1174.73	1233.27	1763.34	1585.83	1580.83	507.63	283.172	712.877	1241.48	645.049	339.947	1131.61	1643.33	9.17078	0.341506	0.172398		8.28336	0.250084	0.986523		9.84901	0.664808	0.00105737		10.4943	0.404389	0.239293		2
PF3D7_1253100	Plasmodium exported protein (PHISTa), unknown function	974.69	1058.35	1007.44	185.095	155.192	248.699	254.056	341.471	543.869	624.853	581.307	1559.33	1102.04	1565.9	343.403	186.182	179.077	335.301	356.47	362.049	862.941	794.123	784.541	1013.49	170.144	281.408	583.343	1409.09	236.221	351.274	813.868	10.2423	0.473993	0.116718		7.66663	0.4808	0.858736		8.30534	0.318296	0.275198		9.44833	0.480453	0.332467		2
PF3D7_0915900	conserved Plasmodium protein, unknown function	409.709	440.197	417.456	332.584	348.862	463.726	413.689	471.242	173.408	233.841	187.645	828.699	463.059	645.933	480.343	327.785	458.104	637.73	712.94	410.322	293.64	233.281	318.516	422.454	340.723	449.552	198.298	645.897	422.077	586.998	281.812	9.06117	0.60843	0.051494		8.57516	0.303235	0.986523		9.01757	0.383341	0.194003		7.90722	0.507015	0.363407		4
PF3D7_1136400	signal recognition particle subunit SRP72, putative	1747.13	1804.5	1714.46	815.595	665.66	828.799	938.103	903.014	1722.82	2033.01	1898.76	2726.37	2177.65	2719.24	1096.57	850.274	739.212	1234.7	1113.16	879.262	2888.46	2649.49	2647.34	1755.37	740.627	889.972	1884.86	2541.09	895.353	1075.71	2728.43	11.0689	0.532933	0.0240387		9.67594	0.277246	0.986523		9.94081	0.274801	0.238915		11.1716	0.533655	0.0858429		2
PF3D7_0816100	phosphopantothenoylcysteine decarboxylase, putative	1411.8	1390.84	1386.29	37.0191	39.1187	1505.19	1311.04	1690.01	2431.08	2375.46	2426.27	1959.78	1467.57	1802.29	43.1887	38.023	68.7155	1769.21	2620.06	2696.4	3264.49	3258.68	3083.34	1396.31	38.0689	1502.08	2410.94	1743.21	49.9758	2361.89	3202.17	10.6163	0.318178	0.151249		5.46016	0.28626	0.986523		10.9159	0.650439	0.000415668		11.4546	0.409423	0.150396		2
PF3D7_1007500	conserved Plasmodium protein, unknown function	126.566	106.147	102.554	58.1728	66.6942	62.027	69.2879	86.1152	69.8135	71.5578	80.0445	186.335	137.641	189.715	129.566	70.8015	64.5509	82.8392	95.5988	77.0073	104.871	97.9055	87.4613	111.756	62.4335	72.4767	73.8052	171.23	88.3062	85.1484	96.7461	7.14459	0.605427	0.0769926		6.23592	0.51815	0.866068		6.30035	0.223545	0.530729		6.41406	0.390396	0.673009		2
PF3D7_1243200	dolichyl-diphosphooligosaccharide--protein glycosyltransferase subunit OST5, putative	19.5721	15.6098	21.7174	27.0298	20.5213	15.3591	9.5101	14.3525	4.50409	5.11127	2.62441	13.0761	25.5229	25.5964	43.1887	21.6338	27.0698	24.3258	11.3422	39.0783	4.49449	9.66968	2.61079	18.9664	23.7755	13.0739	4.07992	21.3985	30.6308	24.9155	5.59165	4.33503	0.190081	NA		4.7657	0.35807	0.986523		4.24752	0.954143	0.0849945		2.27375	0.475753	0.950089		4
PF3D7_1442800	conserved Plasmodium protein, unknown function	78.2883	70.2443	82.0433	30.5554	22.4452	31.8996	43.4747	53.822	13.5123	33.2233	24.9319	80.0912	82.0379	102.386	40.0286	24.9116	29.152	48.6516	82.6362	64.3643	50.9375	54.392	46.9942	76.8586	26.5003	43.0655	23.8891	88.1716	31.3641	65.2174	50.7745	6.36659	0.19184	0.710215		4.8546	0.229124	0.986523		5.75866	0.566395	0.12832		5.22233	1.10401	0.0612348		4
PF3D7_1358700	YOP1-like protein, putative	1799.33	2021.47	1522.63	535.895	486.74	1176.74	1158.87	1236.71	2637.15	2981.15	3016.76	2868.57	1568.75	2425.64	630.977	510.689	691.32	2062.43	3119.11	1843.58	4194.85	3013.32	3497.15	1781.14	511.317	1190.78	2878.35	2287.65	610.995	2341.71	3568.44	10.9904	0.359993	0.261797		9.13226	0.251972	0.986523		10.7865	0.974205	0.000187664		11.6544	0.309914	0.689012		2
PF3D7_1348200	step II splicing factor, putative	441.024	463.612	443.999	230.341	215.474	295.958	259.49	293.629	290.514	258.119	321.49	711.014	533.247	670.024	292.841	247.805	287.356	360.285	443.967	301.133	429.972	439.971	476.469	449.545	222.907	283.026	290.041	638.095	276.001	368.462	448.804	9.08699	0.501323	0.0297891		7.96263	0.301135	0.986523		8.34759	0.373379	0.087587		8.52913	0.630411	0.0288701		2
PF3D7_0111200	conserved protein, unknown function	3.91442	1.56098	7.23912	37.6067	57.0749	47.2587	63.8535	52.626	15.7643	28.112	17.0587	1.63451	4.55766	4.51701	94.8046	49.1677	64.5509	49.309	90.7378	81.6047	28.4651	24.1742	33.9402	4.23817	47.3408	54.5794	20.3117	3.56973	69.5077	73.8839	28.8598	1.96494	-0.238984	NA		5.8685	0.550584	0.986523		6.00521	0.415755	0.370977		4.61975	0.510272	0.787611		1
PF3D7_0210800	conserved Plasmodium protein, unknown function	738.52	694.638	530.869	118.108	132.106	39.5792	42.7954	57.4102	327.673	417.846	393.661	1054.26	612.55	948.573	218.05	144.881	124.937	91.3861	111.802	57.4681	635.221	464.145	578.289	654.675	125.107	46.5949	379.727	871.795	162.623	86.8854	559.218	9.57598	0.410996	0.260981		7.16857	0.389652	0.986523		6.06048	0.887843	0.0092871		8.8749	0.558224	0.317793		3
PF3D7_0712800	erythrocyte membrane protein 1, PfEMP1	39.1442	26.5367	45.8477	7.63885	7.0542	13.5869	13.5859	14.9506	37.1588	24.2785	19.6831	27.7867	55.6035	36.1361	14.7474	16.3892	16.6583	17.0938	21.0641	24.1366	35.9559	37.47	56.1319	37.1762	7.34653	14.0411	27.0401	39.8421	15.9316	20.7649	43.1859	5.26713	0.126704	NA		3.54091	1.111	0.561847		4.12126	0.537944	0.291963		5.13393	0.665395	0.49654		2
PF3D7_1106400	conserved Plasmodium protein, unknown function	19.5721	9.3659	21.7174	133.974	125.693	98.0618	103.932	142.329	109.224	129.06	89.2299	26.1522	17.3191	12.0454	222.264	125.214	156.172	153.187	207.401	172.404	148.318	166.802	169.701	16.8851	129.833	114.774	109.171	18.5056	167.883	177.664	161.607	4.1453	0.0768228	0.921507		7.2178	0.367039	0.986523		7.19199	0.619318	0.0377026		7.08097	0.566643	0.314476		1
PF3D7_1350800	conserved Plasmodium protein, unknown function	9.13364	31.2197	10.8587	11.7521	12.1845	31.8996	31.2475	31.6952	36.0327	39.6123	43.3027	19.6142	20.9653	25.5964	15.8008	11.1447	22.9052	40.1047	63.1924	39.0783	55.432	66.4791	50.9103	17.0707	11.9683	31.6141	39.6493	22.0586	16.6169	47.4585	57.6071	4.29018	0.412117	NA		3.8372	0.373618	0.986523		5.30511	0.561909	0.257902		5.60372	0.542913	0.705776		2
PF3D7_1133600	conserved Plasmodium protein, unknown function	135.7	156.098	142.369	126.923	102.607	30.1274	17.6616	39.4695	23.6465	38.3345	43.3027	217.39	166.81	218.322	179.075	127.181	166.583	57.8559	76.155	37.929	62.9228	41.0962	44.3834	144.722	114.765	29.0862	35.0946	200.841	157.613	57.3133	49.4674	7.43281	0.467092	0.177871		7.08946	0.445409	0.956168		5.43295	0.947457	0.00481018		5.40194	0.496092	0.606839		3
PF3D7_1310000	ATP synthase subunit O, mitochondrial, putative	30.0105	15.6098	27.7499	84.0274	73.7484	66.7529	82.1944	74.1548	51.7971	52.3905	52.4882	39.2283	34.6382	39.1474	133.78	79.9795	99.9499	88.7563	126.385	90.7996	92.886	85.8184	95.2937	24.4568	78.8879	74.3674	52.2253	37.6713	104.57	101.98	91.3327	4.95717	0.592405	0.260981		6.5193	0.399665	0.986523		6.46228	0.440262	0.210033		6.16549	0.805683	0.141687		1
PF3D7_1404000	DNA-directed RNA polymerase II subunit RPB4, putative	88.7268	113.952	112.206	107.532	94.2697	89.2008	94.4217	96.8797	43.9149	62.6131	44.615	181.431	100.269	174.658	131.673	102.924	145.76	142.01	152.31	144.82	94.3842	99.1143	65.2697	104.962	100.901	93.5007	50.381	152.119	126.786	146.38	86.256	7.00608	0.517671	0.148885		6.83091	0.307457	0.986523		6.90617	0.643959	0.0300726		6.0942	0.778244	0.125796		4
PF3D7_1217500	conserved Plasmodium protein, unknown function	2212.95	2519.43	1970.25	1188.72	924.741	411.151	515.583	583.67	1477.34	1758.28	1973.56	3801.88	2390.95	3630.17	1619.05	1062.68	1116.11	813.928	1344.86	652.838	3011.31	2437.97	2420.2	2234.21	1056.73	503.468	1736.39	3274.33	1265.95	937.21	2623.16	11.4275	0.551038	0.124744		10.1816	0.260985	0.986523		9.49253	0.893385	0.00411612		11.09	0.595237	0.273747		3
PF3D7_0823700	mitochondrial import receptor subunit TOM7, putative	356.212	424.587	382.467	172.168	187.898	111.058	108.687	127.977	32.6547	61.3352	48.5516	590.06	453.032	664.001	354.99	175.693	299.85	132.148	170.133	191.944	65.9191	58.0181	71.7966	387.755	180.033	115.907	47.5138	569.031	276.844	164.742	65.2446	8.90205	0.551183	0.089571		7.83566	0.610023	0.539399		7.13262	0.498016	0.107695		5.81709	0.464203	0.62511		4
PF3D7_1233050	dolichyl-diphosphooligosaccharide--protein glycosyltransferase subunit OST4, putative	36.5346	65.5613	49.4673	29.9678	27.5755	51.3938	62.4949	71.1647	41.6629	37.0567	28.8685	109.512	57.4266	109.914	53.7226	38.023	24.9875	80.2094	87.4972	67.8124	53.9338	48.3484	52.2157	50.5211	28.7717	61.6845	35.8627	92.2843	38.911	78.5063	51.4993	6.15791	0.856824	NA		5.08071	0.478306	0.986523		6.13125	0.344548	0.39951		5.44893	0.515006	0.659949		2
PF3D7_1459300	OPA3-like protein, putative	53.497	74.9272	50.6738	69.3373	51.3033	228.614	258.811	262.532	170.03	238.952	182.396	80.0912	48.3112	99.3743	121.139	66.8681	62.4687	358.97	452.069	263.204	316.112	332.395	332.875	59.6994	60.3203	249.985	197.126	75.9256	83.492	358.081	327.128	6.08348	0.331172	0.50868		6.16804	0.480544	0.986523		8.24809	0.515071	0.121503		8.03412	0.73192	0.14005		1
PF3D7_0403300	conserved Plasmodium protein, unknown function	139.614	159.22	164.087	86.9654	87.8568	68.5251	75.4015	96.2816	49.545	71.5578	52.4882	266.426	158.607	264.998	168.541	95.7132	108.279	106.508	160.412	132.177	73.4099	71.3139	93.9883	154.307	87.4111	80.0694	57.8637	230.01	124.178	133.032	79.5707	7.58615	0.565418	0.115159		6.72512	0.507713	0.925076		6.7354	0.715847	0.025007		6.1026	0.462837	0.612015		4
PF3D7_0916900	Zinc finger HIT domain-containing protein 3	776.359	927.224	822.846	285.576	219.321	464.907	493.167	596.827	614.809	681.077	662.663	1438.37	912.444	1374.68	449.795	258.294	306.096	829.049	866.87	699.962	1098.15	1029.82	986.877	842.143	252.449	518.3	652.85	1241.83	338.062	798.627	1038.28	10.0251	0.558821	0.0830245		8.20582	0.420485	0.986523		9.36296	0.623306	0.0308155		9.72377	0.669415	0.113404		2
PF3D7_1444600	conserved Plasmodium protein, unknown function	5.21922	4.68295	7.23912	19.3909	24.369	19.4942	29.2096	30.4992	7.88216	10.2225	11.8098	8.17257	10.0269	6.02268	47.4023	23.6005	12.4937	35.5025	50.2299	47.1239	20.9743	14.5045	14.3593	5.71376	21.88	26.401	9.97151	8.07404	27.8322	44.2854	16.6127	2.78532	0.521188	NA		4.63553	0.408553	0.986523		5.14336	0.727661	0.114399		3.7325	0.734086	0.676295		1
PF3D7_1428000	conserved Plasmodium membrane protein, unknown function	118.737	162.342	126.685	392.52	349.503	513.348	538	575.896	344.563	360.345	355.607	201.045	149.491	186.703	571.987	479.877	687.155	654.167	751.828	959.718	642.711	586.225	510.409	135.921	371.012	542.414	353.505	179.08	579.673	788.571	579.782	7.29921	0.393417	0.225891		8.89282	0.635264	0.189622		9.37828	0.538266	0.0250633		8.86618	0.713354	0.0288254		1
PF3D7_1413300	conserved Plasmodium protein, unknown function	7.82883	6.24393	9.65216	21.1538	19.88	13.5869	20.3788	27.509	12.3863	17.8894	6.56102	4.90354	8.20379	13.551	46.3489	18.3559	18.7406	37.4749	29.1657	36.7796	31.4614	13.2958	22.1917	7.90831	20.5169	20.4916	12.2789	8.88612	27.8151	34.4734	22.3163	3.06991	0.149506	NA		4.59491	0.453686	0.986523		4.78044	0.763896	0.159039		4.1125	0.840918	0.58047		1
PF3D7_0511700	EKC/KEOPS complex subunit CGI121	238.779	276.294	255.782	146.313	107.737	64.9807	66.5707	105.252	227.457	274.731	251.943	344.883	310.833	424.599	235.958	142.259	131.184	115.054	118.283	185.047	452.445	497.989	451.666	256.952	127.025	78.9345	251.377	360.105	169.8	139.462	467.367	8.26926	0.485108	0.164439		7.21347	0.42712	0.986523		6.7708	0.817291	0.00820131		8.48933	0.89576	0.0208761		3
PF3D7_1371500	probable protein, unknown function	9.13364	10.9269	4.82608	111.645	87.8568	95.6989	99.856	144.721	72.0655	79.2247	83.9811	6.53806	5.4692	6.02268	237.011	115.38	108.279	158.446	140.968	172.404	178.281	153.506	151.426	8.29553	99.7508	113.425	78.4238	6.00998	153.557	157.273	161.071	2.8385	-0.452212	0.661096		6.98475	0.632366	0.695604		7.08054	0.473964	0.162358		6.90385	1.03843	0.0208761		1
PF3D7_0422100	transmembrane emp24 domain-containing protein, putative	1505.75	1526.64	1677.06	1436.69	1419.82	1677.68	1472.03	1939.99	599.044	555.851	639.044	1974.49	1520.44	1812.83	1603.25	1346.54	1595.03	2159.08	2043.22	2082.64	624.733	715.557	605.702	1569.82	1428.25	1696.57	597.98	1769.25	1514.94	2094.98	648.664	10.7052	0.170401	0.474691		10.5232	0.0828484	0.986523		10.8886	0.304535	0.101987		9.28383	0.118281	0.933098		4
PF3D7_1239400	conserved protein, unknown function	27.4009	24.9757	42.2282	5.87604	14.1084	11.2239	6.11364	7.77429	9.00819	33.2233	26.2441	17.9797	27.346	30.1134	7.37369	9.17797	2.08229	7.23199	17.8235	2.29873	13.4835	24.1742	14.3593	31.5349	9.99222	8.37062	22.8252	25.1464	6.21132	9.11807	17.339	4.8248	-0.324814	NA		3.01824	-0.497585	0.986523		3.12835	-0.00443046	0.996599		4.32784	-0.370443	0.939847		3
PF3D7_1416700	conserved protein, unknown function	302.715	341.855	382.467	79.3266	139.801	93.9267	89.6667	98.0757	175.66	213.396	187.645	197.776	293.514	221.334	63.203	77.3572	87.4561	68.3752	97.2191	112.638	86.8934	128.123	140.982	342.346	109.564	93.8897	192.233	237.541	76.0055	92.7439	118.666	8.17963	-0.518567	0.10808		6.53582	-0.541455	0.824667		6.54407	-0.0387146	0.927426		7.28031	-0.689458	0.121064		3
PF3D7_0208900	6-cysteine protein P230p	32.6201	43.7075	32.576	10.5769	9.61936	9.45174	8.15151	5.3822	14.6383	21.7229	14.4342	32.6903	33.7267	30.1134	10.5338	8.52241	8.32915	3.94472	4.86096	8.04554	8.98897	8.46097	7.83236	36.3012	10.0981	7.66182	16.9318	32.1768	9.12847	5.61707	8.42743	5.09757	-0.158312	NA		3.26503	-0.142066	0.989212		2.73106	-0.505155	0.486704		3.66444	-1.00572	0.378149		3
PF3D7_1232400	CWC16 domain-containing protein, putative	356.212	396.49	311.282	160.416	142.367	203.803	252.018	233.827	569.768	577.574	597.053	575.349	410.19	605.28	207.517	163.892	185.324	295.854	492.577	254.009	1057.7	850.932	1015.6	354.661	151.391	229.883	581.465	530.273	185.578	347.48	974.743	8.78943	0.577544	0.0433897		7.39647	0.28921	0.986523		8.17333	0.584235	0.0252903		9.60382	0.744938	0.0263263		2
PF3D7_1471800	conserved Plasmodium protein, unknown function	78.2883	101.464	141.163	62.286	74.3897	28.946	35.3232	52.028	50.6711	49.8349	57.737	63.7461	96.6225	85.8232	63.203	53.1011	72.8801	24.9832	37.2673	25.286	31.4614	58.0181	54.8265	106.972	68.3379	38.7657	52.7476	82.0639	63.0614	29.1789	48.102	6.56251	-0.369653	0.344107		6.03781	-0.148326	0.986523		5.08629	-0.458535	0.227701		5.65606	-0.116687	0.982615		3
PF3D7_0217100	ATP synthase subunit alpha, mitochondrial	917.278	1036.49	942.292	2631.29	2717.15	4338.94	4006.47	3823.16	2100.03	1849	2128.4	559.004	710.084	564.627	1851.85	2403.97	2734.05	3581.15	4577.4	4174.48	1958.1	1724.83	1627.83	965.354	2674.22	4056.19	2025.81	611.238	2329.96	4111.01	1770.25	9.62259	-0.653388	0.00107814		11.2889	-0.201096	0.986523		11.9956	0.0184026	0.941081		10.8903	-0.195026	0.744906		1
PF3D7_0710400	DNA repair protein RAD14, putative	236.17	263.806	217.174	200.961	155.192	140.004	147.407	153.692	58.5532	61.3352	66.9224	339.979	229.706	295.111	189.609	177.004	172.83	184.745	194.438	167.807	83.8971	77.3575	66.5751	239.05	178.076	147.034	62.2703	288.266	179.814	182.33	75.9432	8.04252	0.261198	0.334693		7.48338	0.0157018	0.993956		7.36354	0.30806	0.180996		6.11075	0.285656	0.769484		4
PF3D7_0816600	chaperone protein ClpB1	589.772	569.759	559.825	6376.68	5896.03	2357.62	1950.93	1912.48	764.57	656.798	649.541	321.999	422.04	320.708	4523.23	5660.84	5799.17	1835.61	1780.73	1478.08	621.737	629.738	580.9	573.119	6136.35	2073.67	690.303	354.916	5327.75	1698.14	610.792	8.85803	-0.681632	0.00101171		12.4848	-0.204285	0.986523		10.881	-0.287979	0.127686		9.34551	-0.177378	0.815909		1
PF3D7_0211200	ras-related protein Rab-5A	62.6307	78.0492	57.9129	742.144	699.648	1003.07	996.523	1083.02	726.285	706.633	687.595	57.208	59.2496	46.6758	834.28	694.248	932.865	1268.23	1169.87	1275.79	861.443	813.462	849.811	66.1976	720.896	1027.54	706.838	54.3778	820.465	1237.96	841.572	5.91379	-0.260941	0.508219		9.58999	0.180046	0.986523		10.1456	0.269553	0.199792		9.59657	0.251272	0.659949		1
PF3D7_0515500	gametogenesis essential protein 1, putative	88.7268	106.147	127.891	48.7711	32.7058	39.5792	47.5505	60.9983	72.0655	85.6138	56.4248	70.2841	72.0111	70.7665	30.5481	39.9897	27.0698	45.3643	32.4064	60.9162	40.4504	54.392	50.9103	107.588	40.7385	49.376	71.368	71.0206	32.5359	46.229	48.5842	6.48066	-0.600408	0.0717672		5.19524	-0.2695	0.986523		5.57901	-0.0739041	0.859397		5.90632	-0.547864	0.372326		2
PF3D7_0517900	zinc finger protein, putative	326.201	291.904	307.662	142.2	160.323	2222.93	2292.61	2329.9	3408.47	3450.11	3586.25	250.081	287.133	218.322	127.459	133.081	131.184	1978.28	1617.08	2775.71	3523.68	3158.36	3011.54	308.589	151.261	2281.81	3481.61	251.845	130.575	2123.69	3231.19	8.1304	-0.287034	0.307475		7.13871	-0.210781	0.986523		11.1051	-0.102686	0.687724		11.7127	-0.107812	0.95065		2
PF3D7_0624400	conserved protein, unknown function	1050.37	991.224	980.9	1720.51	1569.24	1555.99	1483.58	1407.15	971.758	922.584	1030.08	1268.38	1050.09	1163.88	1652.76	1789.05	1761.62	1629.17	1540.92	1225.22	1114.63	1057.62	1108.28	1007.5	1644.87	1482.24	974.808	1160.78	1734.48	1465.1	1093.51	10.0823	0.200887	0.234221		10.7225	0.0763122	0.986523		10.5252	-0.0154379	0.934639		10.0142	0.165564	0.687401		4
PF3D7_1112700	conserved Plasmodium protein, unknown function	147.443	135.806	135.13	188.621	182.768	124.054	119.556	133.359	131.745	129.06	143.03	161.817	133.995	153.578	190.662	185.526	206.147	139.38	115.043	137.924	151.314	183.724	161.869	139.46	185.694	125.656	134.612	149.797	194.112	130.782	165.636	7.17621	0.0897034	0.780431		7.56912	0.0526899	0.989212		7.00247	0.0728383	0.773848		7.23001	0.304403	0.522959		3
PF3D7_0614200	cytosolic Fe-S cluster assembly factor NAR1, putative	531.056	543.222	446.412	311.43	215.474	85.0657	103.253	89.7034	67.5614	81.7803	108.913	684.861	461.236	520.962	284.414	266.161	229.052	136.093	155.551	96.5465	139.329	111.201	77.0182	506.897	263.452	92.6739	86.0849	555.686	259.876	129.397	109.183	9.05336	0.129519	0.726573		8.03157	-0.0132521	0.993956		6.79487	0.476991	0.0934332		6.60931	0.343022	0.700832		4
PF3D7_1429000	protein archease, putative	503.655	577.564	481.401	258.546	285.374	248.108	237.073	297.217	138.501	148.227	118.098	657.075	499.52	605.28	326.549	242.561	364.401	281.39	309.481	428.712	136.333	135.376	112.264	520.873	271.96	260.8	134.942	587.291	311.17	339.861	127.991	9.11396	0.170906	0.598325		8.18767	0.178998	0.986523		8.23041	0.378709	0.12603		7.03855	-0.0779787	0.990401		4
PF3D7_1461000	conserved Plasmodium protein, unknown function	18.2673	14.0489	14.4782	78.739	46.1729	39.5792	59.0985	69.9686	29.2766	43.4458	28.8685	11.4416	20.0537	9.03403	102.178	62.9347	62.4687	88.0988	89.1175	72.4098	76.4062	60.4355	53.5211	15.5981	62.4559	56.2154	33.8636	13.5098	75.8605	83.2087	63.4543	3.86334	-0.136581	NA		6.11183	0.285313	0.986523		6.12334	0.566591	0.179625		5.60463	0.904268	0.216625		1
PF3D7_0416000	RNA-binding protein, putative	2402.15	2430.45	2357.54	4089.73	3815.68	5024.19	4762.52	4225.03	6705.47	6348.2	6127.99	1855.17	2360.87	1933.28	3145.4	3928.83	3639.84	4316.84	3885.52	3934.27	6479.55	6066.52	6785.43	2396.71	3952.7	4670.58	6393.89	2049.77	3571.36	4045.54	6443.83	11.1185	-0.224438	0.433603		11.8773	-0.146253	0.986523		12.0895	-0.206976	0.39796		12.6481	0.0111713	0.997165		1
PF3D7_1446900	glutaminyl-peptide cyclotransferase, putative	1551.41	1290.93	1509.36	1597.11	1606.43	3139.75	2779.67	3015.23	1588.82	1479.71	1443.42	1305.98	1558.72	1218.09	1418.91	1524.2	1638.76	2911.21	2172.85	3205.57	1493.67	1619.67	1356.3	1450.57	1601.77	2978.22	1503.99	1360.93	1527.29	2763.21	1489.88	10.4571	-0.0904332	0.726573		10.6115	-0.0703903	0.986523		11.4872	-0.106525	0.604926		10.5478	-0.0136389	0.996428		1
PF3D7_0625700	conserved protein, unknown function	66.5451	95.22	120.652	202.723	203.289	271.738	329.457	429.978	121.611	117.559	116.786	106.243	91.1533	96.3629	298.108	201.26	224.887	377.379	443.967	448.251	139.329	175.263	120.096	94.139	203.006	343.724	118.652	97.9199	241.418	423.199	144.896	6.5854	0.0458979	0.920727		7.79579	0.249307	0.986523		8.58294	0.296515	0.244813		7.04192	0.290655	0.744456		1
PF3D7_0305100	conserved Plasmodium protein, unknown function	508.874	407.417	474.162	2198.23	1922.59	2339.31	2317.07	1810.21	1173.32	1165.37	1028.77	243.543	368.259	260.481	1641.17	2232.87	1576.29	1806.03	1100.2	1152.81	813.502	1068.5	921.608	463.484	2060.41	2155.53	1122.48	290.761	1816.78	1353.01	934.536	8.55889	-0.663834	0.0163934		10.9208	-0.179283	0.986523		10.7767	-0.668374	0.00539598		10.0063	-0.263783	0.742852		1
PF3D7_1020100	flagellar outer arm dynein-associated protein, putative	79.5931	73.3662	125.478	27.6174	58.9988	28.3552	25.1338	38.2734	164.399	168.672	157.465	63.7461	71.0995	52.6985	16.8541	29.5006	35.3989	14.464	42.1283	14.9417	161.801	155.924	163.174	92.8125	43.3081	30.5875	163.512	62.5147	27.2512	23.8447	160.3	6.27917	-0.567789	0.178227		5.14076	-0.702096	0.790477		4.76639	-0.495052	0.259179		7.33901	-0.0290382	0.996428		3
PF3D7_1231500	mitosis protein dim1, putative	447.548	521.368	546.553	437.765	499.566	199.077	202.429	230.837	921.087	1050.37	892.299	562.273	567.885	569.144	455.062	406.453	637.18	214.33	290.037	332.166	1244.97	1069.71	1174.85	505.157	468.665	210.781	954.584	566.434	499.565	278.844	1163.18	9.06554	0.165275	0.571107		8.91921	0.0757022	0.986523		7.93553	0.392233	0.0832041		10.0483	0.284745	0.58047		3
PF3D7_1111300	protein transport protein BOS1, putative	172.234	201.367	173.739	129.861	117.998	181.946	219.412	234.425	93.4599	70.28	108.913	230.467	245.202	269.515	144.314	113.414	112.444	291.252	338.647	298.834	121.351	134.167	117.485	182.447	123.929	211.927	90.8843	248.395	123.39	309.578	124.334	7.75101	0.448332	0.098396		6.95023	-0.00197691	0.9988		8.02654	0.542049	0.0150464		6.74966	0.454123	0.364423		4
PF3D7_1441200	60S ribosomal protein L1, putative	8742.2	8985.02	8595.25	5139.19	5200.23	3612.93	3405.97	3854.26	1727.32	1764.67	1701.93	12422.3	7738	10413.2	5892.63	5527.11	6654.99	3905.28	5126.69	4023.92	1637.49	1636.59	1631.74	8774.15	5169.71	3624.39	1731.31	10191.2	6024.91	4351.96	1635.28	13.2111	0.21552	0.373004		12.4505	0.220177	0.986523		11.9615	0.262987	0.198633		10.7171	-0.0823333	0.975286		4
PF3D7_0607800	GTP-binding protein, putative	118.737	149.854	145.989	927.827	837.526	240.429	192.24	256.552	171.156	172.505	161.401	55.5735	116.676	87.3289	718.408	932.22	701.731	188.032	158.791	159.761	181.278	164.385	181.45	138.194	882.676	229.74	168.354	86.5262	784.12	168.861	175.704	6.81198	-0.633835	0.0332946		9.70286	-0.165848	0.986523		7.6388	-0.436337	0.0747439		7.42651	0.0600317	0.990939		1
PF3D7_1237700	conserved protein, unknown function	1826.73	1806.06	1983.52	3280.01	3321.89	4817.43	5193.87	5688.39	5527.65	5669.68	5806.5	2155.92	1784.78	2008.56	3720.55	3231.3	4129.18	5718.53	6100.5	7852.45	6582.92	6496.82	5669.32	1872.1	3300.95	5233.23	5667.94	1983.09	3693.68	6557.16	6249.69	10.9126	0.0811287	0.720253		11.772	0.160051	0.986523		12.5253	0.325148	0.0352026		12.5408	0.140949	0.817944		1
PF3D7_1144600	transcription initiation factor IIF subunit beta, putative	1012.53	1092.69	991.759	625.211	582.292	649.216	706.465	752.312	352.445	353.955	299.183	1265.11	985.367	1133.77	680.486	597.88	630.933	907.944	883.074	780.417	374.54	307.012	365.51	1032.33	603.751	702.664	335.194	1128.08	636.433	857.145	349.021	10.0771	0.125847	0.613384		9.27634	0.075001	0.986523		9.60715	0.287394	0.124415		8.41831	0.055241	0.990401		4
PF3D7_0514900	conserved Plasmodium protein, unknown function	709.814	733.662	617.738	307.905	265.494	585.417	693.558	606.993	352.445	351.4	316.241	836.871	640.807	862.749	281.254	304.84	287.356	675.863	659.47	675.825	400.009	357.778	358.983	687.071	286.699	628.656	340.029	780.143	291.15	670.386	372.257	9.51886	0.17961	0.450956		8.17455	0.024764	0.993398		9.34323	0.0937643	0.669297		8.47631	0.128571	0.919863		2
PF3D7_1432900	SF-assemblin, putative	246.608	216.977	228.032	102.243	98.7588	654.533	571.965	511.309	898.567	852.304	900.172	212.487	260.698	269.515	82.1639	95.7132	131.184	598.94	591.416	694.215	1006.76	888.402	954.242	230.539	100.501	579.269	883.681	247.567	103.02	628.191	949.803	7.90119	0.107062	0.698737		6.66904	-0.0177682	0.993956		9.23776	0.116931	0.552515		9.84037	0.103289	0.936822		2
PF3D7_1037900	conserved Plasmodium protein, unknown function	117.433	92.098	117.032	75.8009	74.3897	141.185	180.013	177.015	208.314	228.729	211.265	138.934	121.234	129.488	86.3775	83.9129	99.9499	205.126	259.251	268.951	404.504	327.561	287.187	108.854	75.0953	166.071	216.103	129.885	90.0801	244.442	339.75	6.89929	0.240901	0.46009		6.36786	0.239883	0.986523		7.68129	0.548257	0.0114197		8.11856	0.650487	0.0263263		2
PF3D7_0513500	mitochondrial import inner membrane translocase subunit TIM16, putative	340.554	330.928	312.489	179.219	186.616	54.3475	57.7399	61.5963	29.2766	34.5011	27.5563	451.126	363.702	430.622	241.225	182.248	210.311	70.3476	74.5347	95.3971	56.9301	42.3049	37.8564	327.99	182.917	57.8946	30.4447	415.15	211.261	80.0931	45.6971	8.53749	0.335927	0.217238		7.62271	0.202626	0.986523		6.1084	0.46031	0.0947278		5.25062	0.575239	0.408596		4
PF3D7_1412300	nuclear transport factor 2, putative	1709.3	1712.4	1884.58	1902.07	2106	2172.72	2245.06	2512.29	1310.69	1250.98	1331.89	2327.55	1828.53	2127.51	2648.21	2139.12	2904.79	2498.98	3451.28	2909.04	1391.79	1224.42	1086.09	1768.76	2004.04	2310.02	1297.85	2094.53	2564.04	2953.1	1234.1	10.9156	0.242431	0.315149		11.1574	0.353305	0.811557		11.3617	0.35278	0.0764683		10.306	-0.0732479	0.980144		4
PF3D7_1454600	ribosomal protein S11, mitochondrial, putative	433.195	440.197	381.26	369.603	433.513	535.205	461.24	422.802	192.55	221.062	204.704	488.72	391.048	483.32	390.805	390.064	555.971	520.046	565.491	611.461	227.721	193.394	201.031	418.218	401.558	473.082	206.105	454.363	445.613	565.666	207.382	8.76914	0.114982	0.676501		8.72651	0.131311	0.986523		9.02063	0.255376	0.194938		7.6917	0.00717679	0.998365		4
PF3D7_1243800	WD repeat-containing protein 82, putative	2515.67	2789.48	2345.47	1311.53	1236.41	546.429	461.24	523.868	189.172	176.339	183.709	2798.29	2654.38	2759.89	1272.49	1157.08	1524.24	573.3	698.357	710.306	184.274	204.272	189.282	2550.21	1273.97	510.512	183.073	2737.52	1317.93	660.654	192.609	11.3684	0.102443	0.66862		10.3398	0.0429617	0.989212		9.19373	0.366285	0.0373846		7.55337	0.0744247	0.980144		4
PF3D7_1460200	conserved protein, unknown function	43.0586	56.1954	55.4999	544.709	607.944	323.131	266.962	281.071	198.18	221.062	186.333	27.7867	42.842	33.1248	483.503	494.955	537.23	268.241	213.882	225.275	194.761	215.15	185.366	51.5846	576.326	290.388	201.859	34.5845	505.23	235.799	198.426	5.4291	-0.530071	0.177264		9.07889	-0.19305	0.986523		8.03943	-0.290877	0.211315		7.64488	-0.0235504	0.996428		1
PF3D7_0934500	V-type proton ATPase subunit E, putative	4191.04	4469.1	4172.14	3454.52	3829.15	4729.41	4378.72	4128.75	6934.05	7389.62	7108.21	4882.29	4096.43	4209.86	3469.85	3380.12	4937.11	4584.43	4950.07	5503.15	7811.42	6600.77	7271.04	4277.43	3641.84	4412.29	7143.96	4396.19	3929.02	5012.55	7227.74	12.0824	0.0391494	0.883622		11.8862	0.106377	0.986523		12.2023	0.183717	0.309589		12.8109	0.0167132	0.996428		2
PF3D7_1355600	PhIL1 interacting protein PIP1	183.978	204.489	201.489	154.54	180.844	51.9846	59.0985	68.1746	121.611	98.392	128.596	163.451	170.457	165.624	187.502	164.548	147.842	47.9941	66.4331	41.3771	85.3952	94.2794	84.8506	196.652	167.692	59.7525	116.2	166.511	166.631	51.9347	88.1751	7.50447	-0.236733	0.380926		7.3851	0.00463822	0.995028		5.80332	-0.242226	0.389782		6.67507	-0.39631	0.408596		3
PF3D7_1120100	phosphoglycerate mutase, putative	44264.2	43292.3	42434.5	22237.9	25204	15733.6	13805.3	14613.3	7216.68	6004.46	6597.76	52183.5	38231.5	45715.2	24475.4	21628.6	42888.9	14673.7	22995.6	18333.5	6454.08	6825.59	6346.82	43330.3	23720.9	14717.4	6606.3	45376.7	29664.3	18667.6	6542.16	15.4368	0.0665258	0.858962		14.7042	0.322187	0.986523		14.0269	0.342777	0.163643		12.6826	-0.0140974	0.996428		4
PF3D7_1125500	small nuclear ribonucleoprotein Sm D1, putative	1786.28	2033.96	1751.87	830.285	809.95	549.382	559.737	614.767	252.229	269.62	279.5	2334.09	1790.25	2135.04	893.27	777.506	930.783	708.735	746.967	711.455	316.112	278.003	266.3	1857.37	820.117	574.629	267.116	2086.46	867.186	722.386	286.805	10.9454	0.166756	0.490271		9.7205	0.0763517	0.986523		9.34098	0.328984	0.0886303		8.11354	0.10159	0.955652		4
PF3D7_1205000	conserved protein, unknown function	249.218	259.123	259.402	408.385	405.296	1763.34	1686.68	1597.32	1857.94	1796.61	1772.79	259.888	250.671	171.646	320.229	406.453	358.154	1529.24	1310.84	1450.5	1727.38	1479.46	1751.84	255.914	406.84	1682.45	1809.11	227.402	361.612	1430.19	1652.89	7.91682	-0.164806	0.551029		8.58581	-0.164751	0.986523		10.6039	-0.232554	0.20913		10.7574	-0.130785	0.893		1
PF3D7_0801400	conserved Plasmodium protein, unknown function	187.892	223.221	266.641	56.41	77.5962	63.2085	67.9293	80.733	209.44	237.674	236.197	120.954	150.403	147.556	28.4414	52.4456	47.8926	40.1047	43.7486	62.0656	235.211	210.316	184.06	225.918	67.0031	70.6236	227.77	139.638	42.9265	48.6396	209.862	7.51395	-0.687854	0.00638448		5.78044	-0.628667	0.391135		5.89801	-0.556485	0.0444247		7.77358	-0.119047	0.95065		2
PF3D7_1226200	conserved Plasmodium protein, unknown function	54.8018	65.5613	60.326	11.1645	9.61936	8.27027	5.43434	8.97034	72.0655	61.3352	78.7323	71.9186	64.7188	88.8346	13.694	11.1447	10.4114	14.464	22.6845	9.1949	119.853	95.4881	79.629	60.2297	10.3919	7.55832	70.711	75.1573	11.75	15.4478	98.3233	6.08095	0.309791	0.447494		3.46871	0.187167	0.986523		3.52394	0.952677	0.0482669		6.40117	0.469951	0.439557		3
PF3D7_0709100	Cg1 protein	456.682	477.661	454.858	2194.11	2392.66	6213.34	5682.28	5298.48	2648.41	2482.8	2396.09	346.517	373.728	356.844	1790.75	2191.57	1953.19	5120.91	5369.74	4318.16	2308.67	2393.25	2228.31	463.067	2293.38	5731.37	2509.1	359.03	1978.5	4936.27	2310.07	8.68316	-0.363484	0.0622423		11.0607	-0.211712	0.986523		12.381	-0.21568	0.182219		11.2346	-0.119339	0.887401		1
PF3D7_0829600	early transcribed membrane protein 8	133.09	162.342	187.011	43.4827	52.5858	100.425	104.611	105.85	130.619	192.95	122.035	81.7257	125.792	87.3289	16.8541	21.6338	41.6458	88.7563	55.0908	104.592	121.351	154.715	150.12	160.814	48.0343	103.629	148.535	98.282	26.7112	82.813	142.062	7.01734	-0.689083	0.035357		5.22392	-0.980918	0.126714		6.54258	-0.299501	0.353671		7.18288	-0.0599436	0.991799		2
PF3D7_0502300	conserved Plasmodium protein, unknown function	14.3529	28.0977	26.5434	6.46365	5.13033	8.86101	8.83081	10.7644	22.5205	19.1673	22.3075	9.80709	10.0269	7.52835	5.26692	4.58899	0	1.97236	6.48127	4.59745	14.9816	16.9219	23.4971	22.998	5.79699	9.48541	21.3317	9.12077	3.2853	4.35036	18.4669	4.00534	-1.3128	NA		2.18306	-0.554715	0.986523		2.79033	-1.32475	0.0750709		4.31465	-0.204446	0.979262		2
PF3D7_1335800	conserved Plasmodium protein, unknown function	28.7057	43.7075	31.3695	310.255	309.102	498.579	574.682	538.22	380.596	378.234	380.539	35.9593	34.6382	30.1134	389.752	281.239	306.096	612.747	664.331	421.816	383.529	355.361	438.612	34.5943	309.679	537.16	379.79	33.5703	325.696	566.298	392.501	5.09095	-0.0224528	0.968055		8.31146	0.0725412	0.986523		9.10782	0.0750372	0.790882		8.593	0.0472139	0.991799		1
PF3D7_0307300	end-binding protein 1	46.973	32.7807	59.1195	11.7521	10.2607	10.0425	21.7374	13.7545	120.485	108.614	136.469	29.4213	48.3112	25.5964	8.42707	6.5557	8.32915	6.57454	19.4438	11.4936	101.875	87.0272	116.18	46.291	11.0064	15.1781	121.856	34.443	7.77064	12.504	101.694	5.3351	-0.389145	NA		3.2309	-0.55469	0.986523		3.79088	-0.435142	0.410628		6.80445	-0.261967	0.854984		2
PF3D7_0110400	DNA-directed RNA polymerase II subunit RPB9, putative	3796.98	4245.87	3513.38	2242.3	2186.16	1581.98	1480.18	1511.2	966.128	932.807	1053.7	4378.86	3765.54	4241.47	2121.52	2136.5	2817.34	1973.68	2524.46	2081.5	1141.6	1039.49	1066.51	3852.08	2214.23	1524.46	984.212	4128.63	2358.45	2193.21	1082.53	11.9623	0.0997956	0.669713		11.1588	0.0870187	0.986523		10.8602	0.522481	0.00132682		10.0131	0.137069	0.868497		4
PF3D7_0924500	conserved Plasmodium membrane protein, unknown function	284.448	315.319	264.228	259.133	249.462	1928.15	2088.15	1911.88	1990.81	1889.89	2040.48	241.908	262.521	260.481	251.759	255.672	243.628	2038.11	1634.9	1866.56	1941.62	1787.68	1840.6	287.998	254.298	1976.06	1973.73	254.97	250.353	1846.52	1856.63	8.08472	-0.172049	0.615238		7.97914	-0.0202253	0.993956		10.9003	-0.0965647	0.736723		10.9033	-0.0883739	0.976491		2
PF3D7_0607300	uroporphyrinogen III decarboxylase	60.0211	59.3174	92.902	135.737	142.367	105.741	114.121	132.761	94.586	76.6691	89.2299	55.5735	58.3381	66.2495	109.552	129.803	124.937	106.508	93.9785	67.8124	85.3952	82.1923	95.2937	70.7468	139.052	117.541	86.8283	60.0537	121.431	89.4328	87.6271	6.03122	-0.251735	0.523712		7.02504	-0.19385	0.986523		6.69331	-0.378786	0.140843		6.44671	0.0107092	0.998365		1
PF3D7_0520400	single-stranded DNA-binding protein, putative	73.0691	59.3174	73.5977	264.422	253.31	344.989	415.048	463.467	184.668	200.617	174.523	65.3806	79.3033	58.7212	376.058	272.061	231.134	573.3	568.732	371.244	251.691	230.864	249.33	68.6614	258.866	407.835	186.603	67.8017	293.085	504.425	243.962	6.09237	-0.00738846	0.990171		8.10839	0.187788	0.986523		8.8333	0.307115	0.271707		7.75009	0.385967	0.562919		1
PF3D7_0935300	phosphatidylinositol N-acetylglucosaminyltransferase subunit P, putative	237.475	243.513	256.989	179.807	202.007	200.259	235.035	245.787	97.964	104.781	82.6689	299.116	244.291	326.731	232.798	177.659	251.957	271.528	403.459	426.414	130.34	132.958	110.958	245.992	190.907	227.027	95.138	290.046	220.805	367.134	124.752	8.06619	0.229625	0.43815		7.68549	0.190013	0.986523		8.21471	0.682588	0.00156191		6.78064	0.389293	0.49654		4
PF3D7_0507900	conserved Plasmodium protein, unknown function	653.708	728.979	668.412	266.185	298.842	159.498	158.955	166.25	84.4518	92.0029	64.298	863.024	682.738	791.983	324.442	295.006	483.091	136.75	118.283	232.171	98.8787	116.036	107.042	683.7	282.513	161.568	80.2509	779.248	367.513	162.402	107.319	9.51466	0.187227	0.586309		8.34435	0.36204	0.986523		7.33971	0.0101611	0.978193		6.55128	0.41985	0.561695		4
PF3D7_0916200	mitochondrial ribonuclease P catalytic subunit, putative	271.4	273.172	302.836	1851.54	1569.24	799.853	832.813	751.714	316.413	320.732	343.798	261.522	254.318	254.458	1571.65	1658.59	1266.03	842.198	610.86	598.818	293.64	242.951	323.738	282.469	1710.39	794.794	326.981	256.766	1498.76	683.959	286.776	8.07477	-0.140022	0.610632		10.648	-0.185964	0.986523		9.53016	-0.208305	0.275198		8.26152	-0.190603	0.79126		1
PF3D7_1329200	conserved Plasmodium protein, unknown function	67.8499	49.9515	49.4673	128.685	107.737	291.232	283.265	270.306	124.989	138.004	123.347	47.4009	48.3112	46.6758	90.591	137.014	124.937	240.628	233.326	286.191	119.853	101.532	114.875	55.7562	118.211	281.601	128.78	47.4626	117.514	253.382	112.086	5.68956	-0.232238	0.570279		6.88096	-0.00456214	0.995228		8.06335	-0.151685	0.510569		6.91209	-0.20348	0.848572		1
PF3D7_1250400	conserved Plasmodium protein, unknown function	65.2403	59.3174	63.9455	111.645	105.172	118.737	135.179	132.761	81.0737	63.8909	99.7275	42.4974	51.0458	39.1474	111.659	111.447	93.703	152.529	111.802	108.04	74.9081	74.94	75.7128	62.8344	108.408	128.893	81.564	44.2302	105.603	124.124	75.187	5.74234	-0.484513	0.177546		6.74154	-0.0186644	0.993956		6.98309	-0.0280029	0.931269		6.29233	-0.115827	0.975286		1
PF3D7_1357100	elongation factor 1-alpha	27055.1	28180.4	24353.6	15437.5	17876.6	12787.6	11357.1	10608.9	5721.33	5547.01	6004.65	32093.7	21834.9	27745	15902.9	14405.5	30711.7	12404.8	20247.5	16148.5	6738.73	6307.05	5820.75	26529.7	16657.1	11584.5	5757.66	27224.5	20340	16267	6288.84	14.7141	0.0372251	0.927318		14.1751	0.287665	0.986523		13.7655	0.489501	0.0605165		12.5563	0.127284	0.953587		4
PF3D7_0307900	conserved Plasmodium protein, unknown function	194.416	177.952	196.663	899.034	901.014	225.66	226.884	217.082	136.249	152.06	125.972	155.279	189.599	207.783	805.839	1014.82	766.282	163.706	124.765	99.9945	94.3842	113.619	109.653	189.677	900.024	223.209	138.094	184.22	862.314	129.488	105.885	7.5465	-0.0400274	0.910868		9.78328	-0.0556007	0.989212		7.46229	-0.760272	0.000375649		6.93061	-0.378786	0.447583		4
PF3D7_1209600	porphobilinogen deaminase	44.3634	51.5125	45.8477	45.8331	46.1729	45.4865	45.5126	47.8418	319.791	316.899	330.676	31.0558	35.5498	31.6191	41.082	40.6453	35.3989	41.4196	25.9251	42.5264	313.116	274.377	254.552	47.2412	46.003	46.2803	322.455	32.7415	39.0421	36.6237	280.682	5.32162	-0.5057	0.1934		5.41016	-0.212108	0.986523		5.37337	-0.285229	0.350446		8.23634	-0.202225	0.775637		2
PF3D7_0823800	DnaJ protein, putative	2272.97	2633.38	2189.83	870.242	731.071	2041.58	2127.55	2291.02	960.498	977.53	1058.95	3064.71	2286.12	2872.82	852.188	772.917	749.624	2642.96	2271.69	2764.22	1182.05	1168.82	1045.62	2365.39	800.657	2153.38	998.992	2741.22	791.576	2559.62	1132.16	11.3182	0.21189	0.36191		9.63684	-0.0151532	0.993956		11.2024	0.250175	0.19989		10.0574	0.180637	0.808174		2
PF3D7_1147400	COX2 transmembrane domain-containing protein, putative	208.769	216.977	270.26	974.835	1246.03	1831.87	1746.46	1962.11	2923.16	3172.82	2717.58	127.492	188.687	153.578	1416.8	969.587	2163.5	2211.67	2735.1	3372.23	3824.81	3772.39	3857.44	232.002	1110.43	1846.81	2937.85	156.586	1516.63	2773	3818.21	7.6021	-0.557397	0.0930226		10.3592	0.443975	0.870773		11.1736	0.585846	0.0285008		11.722	0.378119	0.537018		1
PF3D7_1005900	conserved protein, unknown function	92.6412	95.22	89.2824	334.347	321.287	1118.26	1084.15	894.044	494.324	458.737	515.696	53.939	62.8958	42.1588	253.866	318.607	318.59	933.585	849.047	744.787	452.445	398.874	396.84	92.3812	327.817	1032.15	489.586	52.9978	297.021	842.473	416.053	6.18368	-0.775587	0.0157005		8.28734	-0.144894	0.986523		9.87239	-0.291484	0.203063		8.82279	-0.235828	0.757833		1
PF3D7_0605300	aurora-related kinase ARK1	799.846	849.175	1070.18	997.164	1180.62	2091.79	1777.71	1876.59	1171.06	1175.59	1098.32	415.167	754.749	560.11	750.009	926.975	1149.42	1654.81	2025.4	2030.92	979.798	1051.58	1069.12	906.401	1088.89	1915.36	1148.32	576.675	942.136	1903.71	1033.5	9.53438	-0.645011	0.00638186		9.98799	-0.214134	0.986523		10.899	-0.0100455	0.974709		10.0913	-0.15183	0.910451		1
PF3D7_1224000	GTP cyclohydrolase 1	478.864	521.368	633.423	1798.07	1755.21	1409.49	1345.68	1484.89	826.501	890.639	828.001	632.557	673.623	725.733	2215.27	1889.35	1926.12	1545.67	1458.29	1151.66	1134.11	1141.02	1092.61	544.552	1776.64	1413.35	848.38	677.304	2010.25	1385.21	1122.58	9.25486	0.313192	0.11063		10.8868	0.178556	0.986523		10.4505	-0.0281018	0.901706		9.94468	0.40417	0.088401		1
PF3D7_1347500	DNA/RNA-binding protein Alba 4	34230.3	33745.3	31493.8	22542.8	23478.3	13023.9	11881.5	11950.3	12284.9	12292.6	12412.1	40511.4	30860.8	36551.7	23229.2	22927.2	32050.6	12071.5	15595.6	11448.8	12897.7	11114.1	13265.4	33156.5	23010.6	12285.2	12329.9	35974.7	26069	13038.6	12425.7	15.077	0.117602	0.63129		14.5828	0.17966	0.986523		13.6282	0.0855128	0.695248		13.5955	0.0111233	0.996428		3
PF3D7_0604800	RAP protein, putative	74.3739	74.9272	84.4564	333.759	253.951	30.7182	48.2298	63.9884	33.7807	38.3345	48.5516	57.208	72.9226	91.8459	357.097	318.607	208.229	38.7898	35.647	45.9745	29.9632	37.47	27.4133	77.9192	293.855	47.6455	40.2223	73.9922	294.644	40.1371	31.6155	6.24709	-0.0747576	0.886722		8.2009	0.0183815	0.993956		5.45586	-0.24199	0.535833		5.16667	-0.335012	0.840593		4
PF3D7_1421500	mitochondrial import inner membrane translocase subunit TIM8, putative	104.384	129.562	117.032	85.2026	73.7484	27.1738	31.2475	31.0972	4.50409	12.7782	10.4976	184.7	134.907	126.476	81.1106	97.6799	95.7853	36.8174	58.3315	32.1822	14.9816	6.04355	10.4431	116.993	79.4755	29.8395	9.25997	148.694	91.5252	42.4437	10.4894	7.05359	0.340983	0.349783		6.41786	0.201677	0.986523		5.17559	0.462137	0.199456		3.30374	0.171451	0.990401		4
PF3D7_0111900	mitochondrial distribution and morphology protein, putative	339.249	330.928	291.978	812.069	868.949	987.707	929.273	983.149	591.162	619.742	587.868	326.903	299.894	364.372	1026	770.294	1126.52	1147.26	1365.93	1356.25	773.051	679.295	716.661	320.719	840.509	966.71	599.59	330.39	974.269	1289.81	723.003	8.34675	0.038811	0.893808		9.82558	0.202746	0.986523		10.1399	0.413062	0.00884051		9.36915	0.269068	0.418729		1
PF3D7_1408500	conserved Plasmodium protein, unknown function	394.051	449.563	404.184	276.174	248.821	111.058	134.5	154.29	133.997	185.284	213.889	789.47	598.877	852.21	451.902	346.141	362.318	153.844	145.829	168.956	292.142	259.873	321.127	415.933	262.497	133.283	177.723	746.852	386.787	156.21	291.047	9.18337	0.842381	0.0014086		8.34271	0.559682	0.440203		7.17738	0.231153	0.43929		7.87274	0.71478	0.0479492		3
PF3D7_1135700	conserved Plasmodium protein, unknown function	961.642	1061.47	968.835	466.558	632.954	303.637	269	288.247	234.213	217.229	196.831	1198.1	916.09	1245.19	748.956	572.968	899.549	291.91	382.395	497.674	188.768	186.141	215.39	997.315	549.756	286.961	216.091	1119.79	740.491	390.66	196.767	10.0479	0.165511	0.624577		9.33343	0.422492	0.858736		8.40433	0.439336	0.0866282		7.6895	-0.136131	0.95065		4
PF3D7_1132200	T-complex protein 1 subunit alpha	16257.9	15474	14893.3	10934.7	11776.7	4781.4	4011.9	4407.43	2014.46	1791.5	2103.46	18759.3	14373	17072.8	10974.2	11315.8	14530.2	4360.89	6495.86	4423.9	1910.16	1739.33	1788.39	15541.7	11355.7	4400.24	1969.81	16735.1	12273.4	5093.55	1812.63	13.9782	0.106557	0.698076		13.5283	0.111598	0.986523		12.2128	0.209888	0.319063		10.8851	-0.120211	0.937616		4
PF3D7_1213700	DNA-directed RNA polymerases I, II, and III subunit RPABC3, putative	1302.2	1228.49	1101.55	841.449	1088.91	310.135	262.886	320.54	371.588	356.511	350.359	1632.88	1146.71	1380.7	1196.64	945.331	1595.03	303.744	452.069	393.082	380.533	338.439	365.51	1210.75	965.18	297.854	359.486	1386.76	1245.67	382.965	361.494	10.3429	0.194168	0.531687		10.1104	0.36198	0.936412		8.41113	0.352641	0.160337		8.49382	0.0069003	0.998365		3
PF3D7_0709500	nucleic acid-binding protein, putative	23.4865	35.9026	26.5434	314.956	317.439	392.838	440.182	482.604	231.961	265.786	206.016	27.7867	35.5498	22.5851	432.941	311.396	383.141	493.09	601.138	537.902	271.167	284.047	255.857	28.6442	316.197	438.541	234.588	28.6405	375.826	544.043	270.357	4.84008	0.0608685	0.920289		8.43468	0.24344	0.986523		8.94044	0.306736	0.162882		7.97998	0.204879	0.824824		1
PF3D7_1357600	ribosomal protein L44, putative	19.5721	18.7318	37.4021	93.4291	106.454	120.51	131.104	169.838	76.5696	66.4465	62.9858	9.80709	20.9653	33.1248	114.819	106.202	131.184	124.916	147.449	202.288	91.3879	91.862	75.7128	25.2353	99.9417	140.484	68.6673	21.299	117.402	158.218	86.3209	4.54022	-0.259004	0.685287		6.76383	0.218331	0.986523		7.22256	0.164726	0.640835		6.27601	0.326692	0.791011		1
PF3D7_1369700	U2 small nuclear ribonucleoprotein A', putative	369.26	466.734	382.467	233.866	217.398	179.583	186.806	205.72	124.989	148.227	123.347	439.684	422.04	489.343	265.453	215.682	231.134	231.424	265.732	313.776	145.322	131.749	154.036	406.154	225.632	190.703	132.188	450.356	237.423	270.311	143.703	8.74232	0.149769	0.566334		7.85504	0.0709109	0.986523		7.84867	0.495801	0.0113864		7.10795	0.11994	0.950089		4
PF3D7_1233100	conserved protein, unknown function	378.394	391.807	437.967	217.414	226.376	350.896	336.25	328.912	177.912	158.449	156.152	704.476	511.37	725.733	314.962	330.407	308.179	364.887	400.219	290.789	281.654	215.15	254.552	402.722	221.895	338.686	164.171	647.193	317.849	351.965	250.452	9.03606	0.677341	0.0014086		8.07613	0.522329	0.209031		8.43181	0.0523887	0.846388		7.69566	0.603907	0.04642		4
PF3D7_1412600	deoxyhypusine synthase	2396.93	2296.21	2040.22	1389.68	1423.02	199.668	149.444	154.29	154.265	118.837	139.094	2371.68	2087.41	2130.52	1076.56	1203.63	1480.51	151.214	153.93	99.9945	85.3952	111.201	122.707	2244.45	1406.35	167.801	137.399	2196.54	1253.56	135.046	106.435	11.1167	-0.0314087	0.926121		10.3772	-0.169638	0.986523		7.24245	-0.313408	0.219489		6.92975	-0.36489	0.562919		4
PF3D7_1141500	conserved Plasmodium protein, unknown function	73.0691	81.1711	118.239	23.5042	35.271	25.4016	26.4924	31.0972	50.6711	80.5025	55.1126	35.9593	82.9495	67.7552	27.388	36.7119	24.9875	13.1491	12.9625	31.0328	32.9596	41.0962	39.1618	90.8264	29.3876	27.6637	62.0954	62.2213	29.6958	19.0481	37.7392	6.25784	-0.521645	NA		4.88468	0.0641492	0.992148		4.54572	-0.557317	0.23594		5.64147	-0.710469	0.35928		3
PF3D7_1107100	nucleic acid binding protein, putative	334.03	315.319	445.206	554.698	558.564	4014.04	4035	3812.39	4299.16	3778.51	3747.66	160.182	298.071	233.379	442.421	555.923	545.56	3458.21	2968.42	3948.06	3862.26	3559.65	3755.62	364.852	556.631	3953.81	3941.77	230.544	514.635	3458.23	3725.84	8.21771	-0.650444	0.0212785		9.0651	-0.114021	0.986523		11.8557	-0.192843	0.485985		11.9046	-0.0814083	0.982615		1
PF3D7_0718500	prefoldin subunit 3, putative	2583.52	2563.13	2720.7	3167.19	3904.82	2800.08	2432.55	2662.99	2382.67	2148.01	2271.43	2897.99	2543.18	2666.54	3654.19	3161.16	5717.96	2789.58	4655.18	3448.09	2563.35	2324.35	2502.44	2622.45	3536	2631.87	2267.37	2702.57	4177.77	3630.95	2463.38	11.3786	0.0429514	0.903056		11.9132	0.238002	0.986523		11.6126	0.462603	0.0344745		11.2079	0.119418	0.948061		4
PF3D7_0608200	conserved Plasmodium protein, unknown function	31.3153	46.8295	32.576	201.548	239.201	112.83	86.9495	137.545	74.3175	56.224	51.176	22.8832	43.7536	30.1134	252.812	206.504	268.615	113.082	98.8394	185.047	79.4026	80.9836	83.5452	36.907	220.375	112.442	60.5725	32.2501	242.644	132.323	81.3104	5.1118	-0.124836	0.84034		7.85493	0.129731	0.986523		6.93525	0.235471	0.4746		6.14856	0.418912	0.638494		1
PF3D7_1331200	conserved Plasmodium protein, unknown function	1146.92	1214.45	1099.14	606.995	554.075	344.398	360.704	376.156	850.148	875.305	893.611	1938.53	1238.77	1534.28	832.173	683.104	653.839	407.621	424.523	288.49	1134.11	975.429	1075.64	1153.5	580.535	360.419	873.021	1570.53	723.039	373.545	1061.73	10.4115	0.443091	0.0547216		9.34826	0.318906	0.983626		8.51957	0.050855	0.86414		9.91793	0.281969	0.598034		3
PF3D7_0804600	tRNA pseudouridine synthase, putative	1203.03	1312.79	1184.8	772.699	669.508	467.27	463.278	502.339	237.591	263.23	240.133	1454.72	1380.06	1484.59	767.917	836.507	722.554	540.427	524.983	508.018	286.149	292.508	302.851	1233.54	721.104	477.629	246.985	1439.79	775.659	524.476	293.836	10.3844	0.222984	0.309015		9.54763	0.109142	0.986523		8.96882	0.135753	0.524635		8.07901	0.251533	0.653577		4
PF3D7_1312200	conserved protein, unknown function	9.13364	17.1708	19.3043	102.831	85.933	118.147	140.614	200.936	148.635	152.06	152.216	4.90354	16.4076	13.551	139.047	94.402	108.279	170.938	144.208	275.847	163.3	200.646	182.755	15.2029	94.3818	153.232	150.97	11.6207	113.909	196.998	182.234	3.74543	-0.299626	0.706649		6.70246	0.267733	0.986523		7.45216	0.364859	0.285647		7.38026	0.273391	0.854984		1
PF3D7_1118800	actin-related protein 2/3 complex subunit 1, putative	109.604	124.879	142.369	206.837	177.638	118.737	94.4217	126.183	109.224	113.726	122.035	70.2841	121.234	90.3403	203.303	220.927	160.336	105.85	92.3582	99.9945	83.8971	83.401	82.2398	125.617	192.237	113.114	114.995	93.9527	194.855	99.4009	83.1793	6.77854	-0.390513	0.238034		7.59653	0.0385169	0.992148		6.73142	-0.179016	0.555929		6.63063	-0.466198	0.393449		3
PF3D7_1316800	protein transport protein SEC20, putative	1847.6	1777.96	1969.04	1288.03	1408.92	1793.47	1798.09	2186.37	894.063	861.249	810.942	2319.38	1835.83	2118.48	1393.63	1349.82	1567.96	2067.69	2197.15	2330.91	755.074	950.046	836.757	1864.87	1348.47	1925.98	855.418	2091.23	1437.14	2198.58	847.292	10.9499	0.163206	0.442192		10.4438	0.0887664	0.986523		11.01	0.190328	0.278295		9.73362	-0.0127084	0.996428		4
PF3D7_0708100	DNA-directed RNA polymerases I, II, and III subunit RPABC5, putative	955.118	955.322	875.933	522.38	658.606	300.683	285.982	355.823	218.449	194.228	202.079	1289.63	905.152	1248.2	857.455	624.758	1016.16	277.446	416.422	420.667	226.222	200.646	210.168	928.791	590.493	314.163	204.919	1147.66	832.79	371.511	212.346	10.0199	0.30318	0.303779		9.47501	0.489038	0.589086		8.42138	0.232669	0.395729		7.70482	0.0492205	0.991799		4
PF3D7_1425900	protein HGH1, putative	2184.24	2410.16	1915.95	483.598	554.075	162.452	133.821	124.389	139.627	177.617	169.274	2540.04	2195.88	2154.62	522.478	508.722	695.484	143.325	116.663	166.658	199.256	192.185	236.276	2170.12	518.837	140.22	162.173	2296.84	575.562	142.215	209.239	11.1251	0.0819012	0.81268		9.09592	0.140652	0.986523		7.14178	0.0289237	0.933277		7.53687	0.370081	0.51237		3
PF3D7_1457200	thioredoxin 1	2655.28	2447.62	2527.66	4283.05	5263.71	6566.01	6563.33	6380.3	4977.02	5053.77	5044.11	3203.65	2479.37	2972.19	5681.95	4524.09	8953.84	6387.16	8611.99	10038.5	5457.8	5290.53	4711.16	2543.52	4773.38	6503.21	5024.97	2885.07	6386.63	8345.9	5153.16	11.4064	0.180977	0.554196		12.4461	0.418285	0.763097		12.8581	0.359577	0.122715		12.3132	0.0363139	0.996428		1
PF3D7_1114400	RAP protein, putative	7.82883	20.2928	20.5108	239.155	215.474	168.359	184.088	187.779	65.3094	60.0574	60.3614	13.0761	22.7883	27.1021	289.681	230.761	235.299	218.275	153.93	177.002	82.3989	79.7749	58.7427	16.2108	227.314	180.076	61.9094	20.9888	251.913	183.069	73.6388	4.21722	0.406801	0.505592		7.90457	0.149626	0.986523		7.5044	0.040282	0.907559		6.08266	0.246302	0.865181		1
PF3D7_0526000	RAP protein, putative	30.0105	49.9515	36.1956	226.228	175.072	105.741	138.576	147.712	55.1751	65.1687	55.1126	37.5938	42.842	40.6531	290.734	224.86	187.406	178.827	149.069	134.475	67.4173	71.3139	58.7427	38.7192	200.65	130.676	58.4855	40.363	234.333	154.124	65.8246	5.30528	0.0852624	0.88578		7.76482	0.234073	0.986523		7.15381	0.248058	0.412136		5.9578	0.172379	0.950089		1
PF3D7_0626800	pyruvate kinase	58024.7	58449.5	52016.7	45847.2	51008.3	33733.3	30615.7	30190	12770.2	11561.7	12484.3	69115.4	49162.6	59352	49281.5	46068.8	83987	32942.4	48923.9	36410.7	12999.5	12266	11973.1	56163.6	48427.7	31513	12272.1	59210	59779.1	39425.6	12412.9	15.816	0.0761678	0.829959		15.7234	0.303626	0.986523		15.1143	0.323079	0.173054		13.5913	0.0164294	0.996428		4
PF3D7_1023700	conserved Plasmodium protein, unknown function	41.7538	62.4393	59.1195	13.5149	14.1084	9.45174	8.15151	14.3525	19.1424	25.5564	26.2441	35.9593	49.2228	46.6758	9.48046	12.4558	6.24687	6.57454	6.48127	11.4936	19.4761	20.5481	27.4133	54.4375	13.8116	10.6519	23.6476	43.9526	9.39438	8.18315	22.4791	5.62044	-0.287691	NA		3.53643	-0.428467	0.986523		3.23535	-0.412519	0.502281		4.52753	-0.0615241	0.996428		3
PF3D7_1321800	protein transport protein SFT2, putative	2878.4	2831.62	3054.91	1012.44	964.501	1182.06	1222.05	1376.65	3088.68	2974.76	2924.9	3285.37	3194.01	3365.17	1026	998.433	984.923	1217.6	1113.16	1704.5	3442.78	3333.62	3333.97	2921.64	988.472	1260.25	2996.12	3281.52	1003.12	1345.09	3370.12	11.5988	0.167181	0.40538		9.9597	0.0217745	0.993103		10.3473	0.0948834	0.617809		11.6362	0.16956	0.742852		2
PF3D7_0614500	60S ribosomal protein L19	16498	15502.1	16773	11013.5	12229.4	10105.7	8715.33	9615.6	5026.57	4670.42	4473.31	21368	15672	18652.3	12953.5	11359.7	18919.7	9364.77	11846.1	9278.8	4765.65	4693.42	4874.34	16257.7	11621.4	9478.87	4723.43	18564.1	14410.9	10163.2	4777.8	14.0877	0.191191	0.450222		13.668	0.309582	0.931195		13.2617	0.100225	0.674415		12.2139	0.0164357	0.996428		4
PF3D7_0308800	conserved protein, unknown function	95.2508	113.952	90.489	800.904	974.762	786.267	734.316	708.059	2262.18	2062.4	2010.3	62.1115	87.5071	48.1815	909.07	757.183	1515.91	747.525	923.582	944.776	2293.69	2174.47	2408.45	99.8972	887.833	742.88	2111.63	65.9334	1060.72	871.961	2292.2	6.37357	-0.560377	0.115322		9.92819	0.247598	0.986523		9.65718	0.229099	0.408357		11.1045	0.118233	0.960931		1
PF3D7_1404900	conserved Plasmodium protein, unknown function	5060.04	5903.64	4470.15	3338.18	3167.98	2711.47	2716.49	2695.89	10622.9	12046	11539.5	5952.9	4613.27	4923.54	3528.84	2999.23	4006.32	3301.73	3705.67	3012.48	13628.8	10654.8	12850.3	5144.61	3253.08	2707.95	11402.8	5163.24	3511.46	3339.96	12378	12.3315	0.00501317	0.98824		11.7238	0.108405	0.986523		11.5622	0.302091	0.115427		13.5375	0.118328	0.92757		3
PF3D7_1212300	WD repeat-containing protein, putative	91.3364	96.781	114.619	743.907	709.909	225.66	243.866	217.082	152.013	164.838	131.22	80.0912	95.7109	88.8346	739.476	834.54	514.325	188.689	121.524	108.04	124.347	124.497	133.15	100.912	726.908	228.87	149.357	88.2122	696.114	139.418	127.332	6.56319	-0.187872	0.640248		9.47474	-0.0528408	0.989212		7.52469	-0.687389	0.00567513		7.11212	-0.230646	0.846545		1
PF3D7_1203700	nucleosome assembly protein	22276.9	23102.6	20314.2	15233.1	16976.9	14040	12331.2	12879.6	15250.9	16474.9	17353.9	25148.6	19764.8	22910.3	17400.8	15870.7	25062.4	14578.4	22394.4	15724.4	18232.6	14795.8	17259.9	21897.9	16105	13083.6	16359.9	22607.9	19444.7	17565.7	16762.8	14.4417	0.0459581	0.889254		14.1175	0.271384	0.986523		13.9036	0.424683	0.0418444		14.0155	0.0350752	0.995922		3
PF3D7_1134900	conserved Plasmodium protein, unknown function	11.7433	10.9269	15.6848	10.5769	12.1845	37.807	44.154	40.6655	43.9149	62.6131	47.2394	24.5177	21.8768	21.0794	12.6406	11.8003	14.576	51.9389	38.8876	39.0783	71.9118	64.0617	63.9643	12.785	11.3807	40.8755	51.2558	22.4913	13.0056	43.3016	66.6459	4.14063	0.791348	NA		3.608	0.151892	0.986523		5.39536	0.117755	0.7779		5.88144	0.379595	0.702803		2
PF3D7_1350700	N6-adenine-specific methylase, putative	60.0211	67.1223	68.7716	773.287	729.789	446.004	458.523	421.008	201.558	144.393	137.781	50.6699	68.3649	43.6645	626.763	726.371	710.06	346.478	273.834	281.594	121.351	136.584	117.485	65.305	751.538	441.845	161.244	54.2331	687.732	300.635	125.14	5.90133	-0.227646	0.559733		9.49112	-0.128421	0.986523		8.53621	-0.545031	0.00552026		7.16181	-0.369233	0.435344		1
PF3D7_0915100	SUMO-conjugating enzyme UBC9	6310.04	5911.44	5299.03	4026.85	4338.97	4196.57	3495.64	3552.85	1593.32	1415.82	1425.05	6230.77	6007.91	6168.73	4149.28	3787.88	6602.94	4289.23	5277.38	4961.8	1574.57	1484.3	1446.38	5840.17	4182.91	3748.36	1478.07	6135.8	4846.7	4842.8	1501.75	12.5479	0.0712339	0.8094		12.1404	0.209651	0.986523		12.0686	0.368916	0.056281		10.541	0.0224697	0.996428		4
PF3D7_0934200	conserved protein, unknown function	16.9625	21.8538	14.4782	61.6984	54.5097	99.834	106.649	132.163	55.1751	57.5018	72.1712	17.9797	13.673	16.5624	103.232	56.379	74.9624	156.474	189.577	185.047	139.329	120.871	108.348	17.7648	58.1041	112.882	61.6161	16.0717	78.191	177.033	122.849	4.08051	-0.155612	0.847906		6.09059	0.41542	0.986523		7.17949	0.642738	0.0372219		6.52721	0.996325	0.0263263		1
PF3D7_0713400	GPCR-like receptor SR25	1671.46	1688.98	1743.42	763.298	714.398	1601.48	1562.37	1813.8	1633.86	1602.38	1585.14	2038.24	1834	2037.17	721.568	657.536	720.472	1856.65	1565.23	2142.41	1859.22	2193.81	1984.2	1701.29	738.848	1659.22	1607.13	1969.81	699.859	1854.76	2012.41	10.842	0.210266	0.265372		9.49056	-0.0815604	0.986523		10.7789	0.162365	0.337362		10.8216	0.324877	0.189921		2
PF3D7_1118200	heat shock protein 90, putative	2580.91	2446.06	2648.31	7224.01	6742.53	1173.2	1085.51	1106.34	638.455	585.24	561.624	2234.38	2657.12	2344.33	5888.42	6921.5	6311.42	948.706	802.058	734.443	534.844	531.833	578.289	2558.43	6983.27	1121.68	595.106	2411.94	6373.78	828.402	548.322	11.2791	-0.0840077	0.706948		12.7053	-0.131446	0.986523		9.92932	-0.432894	0.00592949		9.15915	-0.118873	0.903272		4
PF3D7_1254400	rifin	105.689	104.586	86.8694	3.52563	4.48904	0	0	0	0	1.27782	1.3122	114.416	98.4455	96.3629	9.48046	5.24456	2.08229	0	0	1.14936	4.49449	0	1.30539	99.0482	4.00733	0	0.863341	103.075	5.60243	0.383121	1.93329	6.65909	0.0562197	NA		2.2645	0.605111	0.986523		-2.38413	1.74146	0.472462		0.483691	1.11012	0.911978		3
PF3D7_0531200	ribosomal protein S16, mitochondrial, putative	23.4865	35.9026	48.2608	170.405	161.605	114.602	109.366	135.751	171.156	184.006	177.148	27.7867	31.9036	28.6077	214.89	177.004	206.147	140.038	171.754	126.43	209.743	195.811	207.558	35.8833	166.005	119.907	177.436	29.4327	199.347	146.074	204.37	5.02936	-0.278593	0.572297		7.51314	0.25531	0.986523		7.05518	0.271154	0.283736		7.5767	0.203593	0.840593		1
PF3D7_1424100	60S ribosomal protein L5, putative	31695	32576.2	28142.1	17994.8	20793.9	13087.1	12055.4	11342.1	5154.94	4917.04	4964.07	36688.3	26967.7	32420.1	19094.7	17817.1	30374.3	12007.7	18092.5	14771.6	5009.85	4346.52	4950.05	30804.4	19394.3	12161.5	5012.02	32025.4	22428.7	14957.3	4768.81	14.9392	0.056013	0.871065		14.352	0.209253	0.986523		13.727	0.298212	0.191923		12.2557	-0.0718725	0.982615		4
PF3D7_1324500	DEAD box helicase, putative	137.005	142.049	152.021	1265.11	1083.14	972.938	984.975	990.923	381.722	352.678	354.295	88.2638	120.322	85.8232	1115.53	1244.93	970.347	963.17	772.892	704.559	376.039	340.856	319.821	143.692	1174.13	982.945	362.898	98.1364	1110.27	813.54	345.572	6.91784	-0.523409	0.0464445		10.1576	-0.0757751	0.986523		9.81096	-0.268362	0.16426		8.46856	-0.0726768	0.980144		1
PF3D7_1410600	eukaryotic translation initiation factor 2 subunit gamma, putative	30281.9	30009.9	24550.3	14474.5	15942.5	13594	12035	11631.5	6874.37	6061.97	7022.92	33944	24582.2	29460	13610.8	13573.6	22563.7	12841.4	20040.1	14048.7	7200.17	6510.11	6648.37	28280.7	15208.5	12420.2	6653.09	29328.7	16582.7	15643.4	6786.22	14.814	0.0524312	0.883622		13.9563	0.124224	0.986523		13.7764	0.332553	0.157664		12.7142	0.0285232	0.996428		4
PF3D7_1031100	conserved Plasmodium protein, unknown function	66.5451	71.8052	68.7716	98.1299	84.0091	60.8456	55.0227	49.0379	129.493	157.172	136.469	89.8983	78.3918	76.7892	97.9647	98.991	97.8676	74.2923	71.294	88.5009	194.761	199.437	201.031	69.0406	91.0695	54.9687	141.045	81.6931	98.2744	78.0291	198.41	6.23586	0.237901	0.521274		6.56487	0.109629	0.986523		6.05526	0.506015	0.0509131		7.40707	0.494349	0.172915		3
PF3D7_1212600	SND2 domain-containing protein, putative	323.592	324.685	431.934	638.726	709.909	675.799	719.371	752.312	284.884	276.009	249.319	364.497	373.728	374.912	784.771	591.979	1064.05	727.144	735.625	1212.58	295.138	340.856	270.216	360.07	674.317	715.828	270.07	371.046	813.6	891.782	302.07	8.51396	0.0412982	0.91316		9.53908	0.260164	0.986523		9.6507	0.316809	0.185236		8.16023	0.161841	0.917704		4
PF3D7_1455900	polyprenol reductase	22.1817	32.7807	31.3695	189.796	207.137	398.745	440.861	509.515	206.062	182.728	195.518	14.7106	35.5498	22.5851	229.638	199.293	258.204	426.688	424.523	576.98	185.772	265.916	184.06	28.7773	198.467	449.707	194.77	24.2818	229.045	476.064	211.916	4.72953	-0.164788	0.80539		7.73982	0.197278	0.986523		8.85451	0.0820639	0.828746		7.66777	0.123938	0.975286		1
PF3D7_1367100	U1 small nuclear ribonucleoprotein 70 kDa homolog, putative	5117.45	4726.66	4704.22	3200.68	3059.6	2754.59	2447.49	2411.23	1508.87	1250.98	1423.74	4751.53	5047.16	4768.46	2636.62	3077.9	3027.65	2292.54	1826.1	2449.29	1282.43	1263.1	1298.87	4849.44	3130.14	2537.77	1394.53	4855.72	2914.06	2189.31	1281.47	12.2445	0.00207071	0.993116		11.5613	-0.103467	0.986523		11.2067	-0.211189	0.209791		10.3859	-0.122387	0.892772		4
PF3D7_1000100	erythrocyte membrane protein 1, PfEMP1	334.03	640.003	340.239	2593.1	2550.41	3664.32	3271.47	3088.79	10738.9	10337.5	9399.32	158.548	325.417	192.726	1967.72	2478.05	2119.77	2631.13	2038.36	2682.61	8214.42	7814.31	8720.03	438.091	2571.76	3341.53	10158.6	225.564	2188.51	2450.7	8249.59	8.37429	-0.94132	0.00717764		11.2168	-0.232379	0.986523		11.4999	-0.446806	0.179458		13.1681	-0.300323	0.808073		1
PF3D7_0728000	eukaryotic translation initiation factor 2 subunit alpha	7988.02	7285.11	7410.44	5697.41	6454.59	4860.56	4549.22	4303.97	2194.62	2064.95	2260.93	7021.87	7385.24	7540.4	5186.86	5620.2	7333.82	3871.09	4282.5	5319.25	2256.23	1983.49	2071.66	7561.19	6076	4571.25	2173.5	7315.84	6046.96	4490.95	2103.79	12.8608	-0.0475747	0.872249		12.5655	-0.00817118	0.993956		12.1456	-0.0259022	0.922907		11.0625	-0.0473121	0.990401		4
PF3D7_0422000	steroid dehydrogenase, putative	841.6	855.419	890.411	542.359	573.314	454.274	403.5	528.054	528.105	500.904	471.081	787.836	753.838	734.767	497.197	487.744	543.477	420.113	408.32	552.843	432.969	500.406	460.804	862.477	557.836	461.943	500.03	758.814	509.473	460.426	464.726	9.66293	-0.185394	0.393871		9.05976	-0.136334	0.986523		8.8492	-0.00535823	0.98155		8.91402	-0.104875	0.941739		3
PF3D7_0708900	protein SCO1, putative	412.319	388.685	363.162	212.125	188.539	316.633	254.056	339.677	122.737	181.45	177.148	554.1	369.171	421.588	237.011	191.426	260.286	438.522	661.09	293.087	233.713	164.385	167.09	388.055	200.332	303.455	160.445	448.286	229.575	464.233	188.396	8.70795	0.203913	0.586309		7.74788	0.184132	0.986523		8.58438	0.605499	0.0258486		7.44643	0.230828	0.87556		4
PF3D7_0211400	beta-ketoacyl-ACP synthase III	56.1066	95.22	114.619	61.1108	47.4555	52.5753	59.0985	63.3904	63.0573	79.2247	66.9224	57.208	89.3302	67.7552	30.5481	41.9565	49.9749	49.9665	64.8127	71.2605	46.443	44.7223	65.2697	88.6487	54.2832	58.3547	69.7348	71.4311	40.8265	62.0132	52.145	6.32265	-0.286782	0.490271		5.57152	-0.446635	0.986523		5.91131	0.0656256	0.8778		5.92932	-0.416318	0.653577		2
PF3D7_1404400	ribosomal protein L16, mitochondrial, putative	112.213	88.9761	127.891	528.256	591.27	742.552	640.573	612.375	360.327	348.844	325.427	49.0354	91.1533	60.2268	439.261	533.634	630.933	572.642	617.341	505.72	323.603	340.856	344.624	109.693	559.763	665.167	344.866	66.8052	534.609	565.234	336.361	6.46351	-0.676394	0.0264833		9.09589	-0.0735894	0.986523		9.26491	-0.236416	0.315601		8.41199	-0.0360382	0.996428		1
PF3D7_0804000	cactin homolog, putative	3794.37	3571.53	3038.02	2870.45	2856.31	2549.02	2436.62	2268.9	2663.05	2420.19	2889.47	4648.56	3412.78	4111.99	2716.68	2751.43	3127.6	3065.71	3742.94	2060.81	3029.28	2441.6	2954.1	3467.97	2863.38	2418.18	2657.57	4057.77	2865.23	2956.48	2808.33	11.8776	0.22601	0.379362		11.484	-6.51543e-05	1		11.392	0.289023	0.179438		11.4162	0.0793721	0.976491		3
PF3D7_1027500	conserved Plasmodium protein, unknown function	78.2883	64.0003	74.8042	84.615	146.214	25.9923	40.7576	46.0477	27.0246	15.3338	19.6831	122.589	76.5687	91.8459	166.435	95.7132	201.982	47.3367	51.8502	70.1111	23.9706	21.7568	5.22157	72.3643	115.415	37.5992	20.6805	97.0011	154.71	56.4327	16.983	6.404	0.40681	0.410957		7.07748	0.399133	0.986523		5.55508	0.580765	0.160305		4.23509	-0.304724	0.942157		4
PF3D7_1147900	peroxisome assembly protein 22, putative	1291.76	1301.86	1327.17	468.908	456.599	1149.57	1199.63	1152.39	1627.1	1663.72	1530.03	1286.36	1373.68	1415.33	419.247	402.52	537.23	1188.02	1030.52	1672.32	1749.85	1757.47	1596.5	1306.93	462.754	1167.2	1606.95	1358.46	452.999	1296.95	1701.27	10.3801	0.0560762	0.838854		8.83881	-0.0468628	0.989212		10.2669	0.153605	0.425624		10.6918	0.0821573	0.963161		2
PF3D7_1315800	transcription factor MYB1	482.778	566.637	503.119	367.84	387.34	417.058	483.656	539.416	317.539	307.954	412.032	766.587	515.016	617.325	478.236	431.365	376.894	614.719	604.379	509.168	350.57	334.813	315.905	517.511	377.59	480.044	345.842	632.976	428.832	576.089	333.763	9.16803	0.285842	0.235501		8.65539	0.190919	0.986523		9.04457	0.263824	0.205025		8.40855	-0.0505759	0.990939		4
PF3D7_1016200	Rab3 GTPase-activating protein non-catalytic subunit, putative	752.873	758.638	735.977	554.698	428.382	280.599	330.136	423.4	648.589	794.803	700.717	1001.96	891.479	1055.48	659.418	473.321	364.401	414.853	403.459	528.707	1015.75	1209.92	1095.22	749.163	491.54	344.712	714.703	982.97	499.047	449.007	1106.97	9.75833	0.391029	0.212615		8.95214	0.0290134	0.993956		8.63248	0.381507	0.173054		9.83105	0.63185	0.0946872		3
PF3D7_0522700	iron-sulfur cluster assembly protein SufA	6.52403	4.68295	4.82608	139.262	148.779	176.039	195.636	219.474	66.4354	57.5018	60.3614	8.17257	4.55766	4.51701	211.73	131.769	206.147	206.441	251.149	302.282	65.9191	82.1923	79.629	5.34435	144.021	197.05	61.4329	5.74908	183.215	253.291	75.9135	2.47163	0.0381172	0.975713		7.35419	0.329213	0.986523		7.81487	0.356914	0.214632		6.10167	0.307708	0.813961		1
PF3D7_1314400	conserved protein, unknown function	52.1922	59.3174	43.4347	41.7199	32.0645	36.6255	35.3232	46.0477	28.1506	31.9454	35.4295	44.1319	57.4266	48.1815	41.082	28.8451	41.6458	37.4749	32.4064	44.8251	32.9596	39.8874	18.2755	51.6481	36.8922	39.3322	31.8418	49.9133	37.1909	38.2355	30.3742	5.66621	-0.0202405	NA		5.21107	-0.0396535	0.993682		5.27738	-0.033155	0.943273		4.95921	-0.0592196	0.996428		4
PF3D7_0926700	glutamine-dependent NAD(+) synthetase, putative	1508.36	1618.74	1552.79	1839.79	1600.02	1234.04	1418.36	1494.46	441.401	471.515	515.696	1840.46	1617.06	1876.07	1950.87	1714.97	1753.29	1590.38	1824.48	1818.29	501.884	528.206	437.307	1559.96	1719.9	1382.29	476.204	1777.86	1806.37	1744.38	489.132	10.7047	0.187628	0.383729		10.7839	0.0708217	0.986523		10.6104	0.334315	0.0519208		8.91489	0.0398094	0.990939		4
PF3D7_0221800	hypothetical protein	150.053	154.537	148.402	78.1514	57.0749	3.5444	5.43434	5.98023	28.1506	23.0007	17.0587	215.756	161.341	212.3	85.3241	70.146	85.3738	11.8342	6.48127	4.59745	53.9338	32.6352	41.7726	150.997	67.6131	4.98632	22.7367	196.466	80.2813	7.63763	42.7805	7.44072	0.372424	0.306554		6.20842	0.230357	0.986523		2.65809	0.759778	0.229364		5.0338	0.887605	0.15743		3
PF3D7_1346400	VPS13 domain-containing protein, putative	6295.69	5018.56	5370.22	3592.02	3096.15	4572.87	4542.43	3465.54	5340.73	5163.66	4779.05	5256.6	5970.54	5086.16	2424.89	3613.5	2671.58	3046.64	1785.59	2512.51	4317.7	4434.76	4162.9	5561.49	3344.09	4193.61	5094.48	5437.76	2903.32	2448.25	4305.12	12.4251	-0.0323009	0.931487		11.609	-0.202685	0.986523		11.6974	-0.774362	0.000641771		12.1984	-0.242908	0.75208		2
PF3D7_1406000	RNA-binding protein 8A, putative	949.898	894.443	1079.83	1329.75	1712.25	1002.48	850.475	968.199	262.363	231.285	240.133	1173.58	1063.76	1148.83	1525.3	1334.74	2577.87	841.541	1027.28	1190.74	214.237	287.673	258.468	974.726	1521	940.383	244.594	1128.72	1812.64	1019.85	253.459	10.0385	0.210252	0.490271		10.7029	0.247032	0.986523		9.93681	0.115032	0.684431		7.96016	0.0534385	0.990939		4
PF3D7_1133800	RNA (uracil-5-)methyltransferase	1890.66	2012.11	1492.46	1704.05	1532.04	2869.78	3067.01	2856.16	2715.97	2720.47	2787.12	2084.01	1669.02	1847.46	1668.56	1646.14	1536.73	3594.3	3012.17	2923.98	2922.91	2842.89	2947.58	1798.41	1618.05	2930.98	2741.19	1866.83	1617.14	3176.82	2904.46	10.8397	0.0530859	0.82294		10.6596	0.000750457	0.999985		11.5764	0.117687	0.48407		11.4629	0.083448	0.945361		2
PF3D7_0410300	protein phosphatase PPM1, putative	2707.47	2452.3	2449.23	1576.54	1445.47	2128.41	2014.78	1987.23	968.38	922.584	925.104	2383.12	2687.2	2543.08	1301.98	1476.34	1186.9	1969.07	1827.72	1796.45	889.908	895.654	878.53	2536.34	1511.01	2043.48	938.69	2537.8	1321.74	1864.42	888.031	11.3089	0.00150398	0.995828		10.468	-0.188297	0.986523		10.9322	-0.131442	0.455763		9.83504	-0.0802554	0.954175		4
PF3D7_1003300	N-terminal acetyltransferase A complex catalytic subunit ARD1, putative	657.622	646.247	751.662	517.092	565.618	322.541	300.247	377.95	1695.79	1744.22	1507.72	910.424	740.165	889.851	638.351	500.855	697.567	316.893	354.85	368.945	1914.65	1977.45	1938.51	685.177	541.355	333.579	1649.25	846.813	612.258	346.896	1943.54	9.58119	0.301352	0.17448		9.17194	0.167182	0.986523		8.4104	0.0512256	0.845564		10.8109	0.236812	0.620394		3
PF3D7_1349200	glutamate--tRNA ligase	7438.7	7591.06	6728.76	4007.46	3462.97	1783.43	1823.9	1687.62	957.12	911.084	915.919	8015.66	6699.77	6879.41	3328.69	3827.87	3377.47	1634.43	1406.44	1214.88	876.425	860.602	952.937	7252.84	3735.22	1764.98	928.041	7198.28	3511.35	1418.58	896.654	12.8189	-0.0110655	0.968249		11.8231	-0.0885139	0.986523		10.6364	-0.313343	0.0978323		9.83344	-0.0497974	0.990401		4
PF3D7_0219500	pseudouridine synthase, putative	194.416	218.538	235.271	956.62	949.752	1290.16	1077.36	1001.09	691.378	567.351	509.135	83.3602	182.307	94.8573	704.714	914.52	984.923	1147.26	1127.74	1016.04	569.301	557.216	644.864	216.075	953.186	1122.87	589.288	120.175	868.052	1097.01	590.46	7.39339	-0.805169	0.00412742		9.8307	-0.137579	0.986523		10.1163	-0.0335077	0.92001		9.20426	0.00188458	0.999815		1
PF3D7_1322200	protein STU2, putative	506.265	513.564	450.032	2534.92	2177.18	4512.62	5000.95	3957.71	4013.15	3888.4	4049.46	371.035	397.428	383.946	1910.84	2564.59	1863.65	4078.19	2874.45	3144.66	3529.67	3438.78	3437.1	489.953	2356.05	4490.43	3983.67	384.136	2113.03	3365.76	3468.52	8.77164	-0.348268	0.147825		11.1258	-0.154247	0.986523		11.9396	-0.414305	0.0309499		11.8634	-0.19982	0.754321		1
PF3D7_1105500	centrin-4	36.5346	49.9515	66.3586	410.735	508.544	1145.43	1076	1216.98	416.629	430.625	393.661	35.9593	54.692	45.1701	577.254	487.744	639.263	1115.7	1184.45	1251.66	470.423	501.615	498.66	50.9482	459.639	1146.14	413.638	45.2738	568.087	1183.94	490.233	5.58829	-0.142455	0.766981		9.00524	0.298142	0.986523		10.1862	0.0460494	0.867932		8.81997	0.245427	0.702803		1
PF3D7_1240900	erythrocyte membrane protein 1, PfEMP1	1037.32	1000.59	1241.51	886.695	850.352	2530.7	2467.87	2426.78	5516.39	5587.9	4874.84	532.852	859.575	611.302	652.045	865.352	655.921	1907.93	1422.64	1950.47	5266.04	4920.66	5658.88	1093.14	868.523	2475.12	5326.37	667.91	724.439	1760.35	5281.86	9.78222	-0.704945	0.00256393		9.6375	-0.256368	0.986523		11.0483	-0.489891	0.0235829		12.3729	-0.0121732	0.996428		2
PF3D7_1116200	pyridoxine biosynthesis protein PDX2	755.482	732.101	632.216	198.023	258.44	76.7954	46.1919	50.2339	22.5205	28.112	22.3075	836.871	655.392	816.074	225.424	189.46	358.154	79.5519	92.3582	72.4098	23.9706	19.3394	27.4133	706.6	228.231	57.7404	24.3133	769.446	257.679	81.44	23.5744	9.52752	0.121347	0.765077		7.92455	0.148585	0.986523		6.12081	0.483092	0.132357		4.58158	-0.047496	0.996428		4
PF3D7_1213800	proline--tRNA ligase	6574.92	6474.96	5667.02	3540.9	3622.01	2357.03	2147.92	2023.11	721.781	647.853	654.79	6129.43	6035.26	6048.28	2987.4	3508.61	3818.92	1971.05	1468.01	1965.41	740.092	690.174	601.786	6238.97	3581.46	2176.02	674.808	6070.99	3438.31	1801.49	677.351	12.5875	-0.0393091	0.898949		11.7772	-0.0597398	0.989212		10.9576	-0.270383	0.183264		9.40105	0.00432811	0.998938		4
PF3D7_1320300	conserved protein, unknown function	242.694	212.294	218.38	327.883	258.44	202.622	220.77	263.728	94.586	116.281	98.4153	246.812	247.025	272.526	367.631	302.218	229.052	314.263	234.946	273.548	124.347	107.575	90.0721	224.456	293.162	229.04	103.094	255.454	299.633	274.252	107.332	7.90662	0.184392	0.560348		8.21139	0.046444	0.990896		7.97525	0.270402	0.258692		6.71717	0.0556111	0.990939		4
PF3D7_1411400	plastid replication-repair enzyme	80.8979	74.9272	85.6629	445.992	352.069	417.649	482.298	424.596	152.013	117.559	181.084	29.4213	55.6035	82.8119	437.154	432.676	276.944	466.792	320.823	278.146	145.322	123.288	126.623	80.496	399.03	441.514	150.219	55.9455	382.258	355.254	131.744	6.09214	-0.520114	0.178227		8.60971	-0.0492676	0.992083		8.63802	-0.304397	0.279812		7.13936	-0.191366	0.919397		1
PF3D7_1107000	U6 snRNA-associated Sm-like protein LSm4, putative	1871.09	1862.25	1792.89	1709.34	1940.55	1934.06	1738.31	1908.89	1115.89	931.529	914.607	1969.59	1931.54	1948.34	1978.26	1711.69	2750.7	1917.79	2271.69	2767.67	966.314	1055.2	960.769	1842.08	1824.94	1860.42	987.342	1949.82	2146.88	2319.05	994.096	10.8887	0.0819892	0.7688		10.9556	0.22892	0.986523		11.0291	0.316723	0.0926553		9.95233	0.00948544	0.997165		4
[truncated: 4,048 more rows]
[truncated: 5 more columns]
