# Supplementary material for: The Plasmodium falciparum histone methyltransferase PfSET10 is dispensable for the regulation of antigenic variation and gene expression in blood-stage parasites
Source: mSphere. 2024 Oct 24;9(11):e00546-24. doi: 10.1128/msphere.00546-24 (PMC11580404; doi:10.1128/msphere.00546-24)
Supplement: Data set S3 — Differential gene expression in gametocytes by DESeq2 analysis. [file msphere.00546-24-s0003.xlsx]

## Sheet: sex_norm_wo ncRNA+pseudo
GeneID	Description v66	D6-WT_1	D6-WT_2	D6-WT_3	D6-KO_1	D6-KO_2	D6-KO_3	D12-WT_1	D12-WT_2	D12-WT_3	D12-KO_1	D12-KO_2	D12-KO_3	D6-WT_AVG	D6-KO_AVG	D12-WT_AVG	D12-KO_AVG	D6_AVG (log2)	D6 KO/WT_log2FC	D6 padj	sig DE D6	D12_AVG (log2)	D12 KO/WT_log2FC	D12 padj	sig DE D12	# AVG read counts<20 D6	# AVG read counts<20 D12
PF3D7_1221000	histone-lysine N-methyltransferase, H3 lysine-4 specific	3629.32	3792.94	3237.45	698.027	706.419	647.768	2370.86	1814.61	2416.46	607.093	528.028	563.769	3553.24	684.071	2200.64	566.297	11.0489	-2.37725	5.54551e-76	1_down	10.4341	-1.95983	7.05525e-49	1_down	0	0
PF3D7_0937700	rifin	4.24582	6.58954	11.6166	0	4.00919	4.93851	507.853	851.024	529.449	163.564	286.588	160.449	7.48398	2.98257	629.442	203.533	2.38771	-1.24698	0.88478		8.70213	-1.62574	1.26715e-05	1_down	2	0
PF3D7_0100200	rifin	1.69833	3.95372	4.46792	0.958828	0.801837	0.823085	88.1506	112.56	83.9219	32.1107	44.1659	32.9689	3.37332	0.86125	94.8776	36.4152	1.08222	-1.99068	0.905171		6.03664	-1.37098	0.000447247	1_down	2	0
PF3D7_0115600	rifin	1.69833	1.31791	0	0	0	2.46926	492.065	760.635	603.497	256.886	417.122	252.762	1.00541	0.823085	618.732	308.923	-0.129342	-0.291965	0.99932		8.85745	-0.999492	0.00708305	1_down	2	0
PF3D7_1002200	tryptophan-rich antigen 3	235.218	234.588	234.119	126.565	165.178	154.74	271.03	184.19	267.81	96.3322	91.2762	93.412	234.642	148.828	241.01	93.6734	7.58297	-0.653293	0.0388366		7.38665	-1.37293	2.52055e-11	1_down	0	0
PF3D7_0801000	Plasmodium exported protein (PHISTc)	346.459	413.823	356.54	260.801	258.993	330.057	2085.35	1582.67	2064.73	723.495	700.766	942.911	372.274	283.284	1910.92	789.057	8.35658	-0.394914	0.727169		10.3987	-1.27774	4.96293e-12	1_down	0	0
PF3D7_1102800	early transcribed membrane protein 11.2	84.0672	57.988	89.3584	59.4473	71.3635	95.4779	80.2565	75.0402	76.517	36.1246	36.3142	38.4637	77.1378	75.4296	77.2713	36.9675	6.2533	-0.0188111	0.99932		5.83591	-1.06598	0.00860814	1_down	0	0
PF3D7_0408800	conserved Plasmodium protein, unknown function	1440.18	1372.6	1481.56	1286.75	1089.7	1772.93	9.20977	15.3491	4.93658	3.01038	6.87025	4.39586	1431.45	1383.12	9.83183	4.75883	10.4587	-0.049349	0.99932		2.86697	-0.966428	0.472292		0	2
PF3D7_0505300	UDP-N-acetylglucosamine transporter, putative	76.4247	46.7857	61.6573	90.1298	58.5341	83.1316	1.31568	3.41092	2.46829	0	0	2.19793	61.6226	77.2652	2.3983	0.732643	6.11778	0.329376	0.99932		0.646596	-1.76178	0.605394		0	2
PF3D7_1001500	early transcribed membrane protein 10.1	27.1732	48.7626	20.5524	30.6825	27.2625	38.685	9.20977	6.82184	3.70244	9.03114	7.85172	15.3855	32.1628	32.21	6.57801	10.7561	5.00838	-0.0131162	0.99932		3.11554	0.711159	0.682418		0	2
PF3D7_1235200	V-type K+-independent H+-translocating inorganic pyrophosphatase	33.9665	32.2887	40.2113	37.3943	52.9213	58.4391	7.89408	13.6437	6.17073	15.0519	8.83318	14.2865	35.4888	49.5849	9.23616	12.7239	5.41064	0.492859	0.99932		3.45681	0.510848	0.733738		0	2
PF3D7_0423900	probable protein, unknown function	26.3241	31.6298	38.4241	23.9707	22.4514	23.0464	5.26272	11.9382	4.93658	5.0173	4.90732	4.39586	32.126	23.1562	7.37918	4.77349	4.78874	-0.471382	0.99932		2.6032	-0.556636	0.782568		0	2
PF3D7_0404700	dipeptidyl aminopeptidase 3	76.4247	98.8431	85.784	71.9121	71.3635	84.7778	13.1568	18.7601	16.0439	5.0173	18.6478	14.2865	87.0173	76.0178	15.9869	12.6506	6.34904	-0.197827	0.99932		3.83983	-0.322525	0.828669		0	2
PF3D7_1455600	ferlin, putative	55.1956	66.5544	54.5086	43.1472	60.9396	41.9773	7.89408	1.70546	16.0439	12.0415	16.6849	6.59379	58.7529	48.6881	8.54781	11.7734	5.7474	-0.271756	0.99932		3.34491	0.386615	0.832761		0	2
PF3D7_0608200	conserved Plasmodium protein, unknown function	47.5532	50.7395	75.061	54.6532	68.958	69.9622	3.94704	3.41092	4.93658	7.02422	5.88879	4.39586	57.7845	64.5245	4.09818	5.76962	5.93439	0.167812	0.99932		2.30273	0.478517	0.845962		0	2
PF3D7_1337800	calcium-dependent protein kinase 5	27.1732	39.5372	39.3177	33.559	30.4698	46.9159	3.94704	8.5273	3.70244	9.03114	6.87025	3.29689	35.3427	36.9815	5.39226	6.39943	5.17641	0.0636189	0.99932		2.5597	0.329909	0.899336		0	2
PF3D7_0102200	ring-infected erythrocyte surface antigen	24.6257	21.7455	21.446	23.9707	23.2533	23.0464	11.8411	6.82184	4.93658	6.02076	9.81465	3.29689	22.6057	23.4235	7.86652	6.37743	4.52448	0.0518097	0.99932		2.83228	-0.286195	0.902764		0	2
PF3D7_0812200	serine protease HTRA2	97.6538	98.8431	89.3584	82.4592	105.843	83.9547	14.4725	10.2328	12.3415	11.0381	14.722	17.5834	95.2851	90.7521	12.3489	14.4478	6.53945	-0.0693005	0.99932		3.74398	0.202425	0.903042		0	2
PF3D7_1218100	conserved Plasmodium protein, unknown function	30.5699	35.5835	27.7011	33.559	44.9029	43.6235	7.89408	5.11638	19.7463	10.0346	15.7034	12.0886	31.2848	40.6951	10.9189	12.6089	5.16952	0.377166	0.99932		3.5563	0.147775	0.940316		0	2
PF3D7_1418100	liver specific protein 1, putative	62.8381	73.1439	66.1252	63.2826	58.5341	82.3085	15.7882	8.5273	11.1073	12.0415	12.759	7.69275	67.3691	68.0418	11.8076	10.8311	6.0812	0.0123406	0.99932		3.50072	-0.138336	0.94034		0	2
PF3D7_1121300	tyrosine kinase-like protein	235.218	274.125	248.416	232.036	250.173	292.195	7.89408	10.2328	7.40488	9.03114	5.88879	8.79171	252.586	258.135	8.51057	7.90388	7.99639	0.0308487	0.99932		3.03689	-0.0875212	0.965444		0	2
PF3D7_1129300	conserved Plasmodium protein, unknown function	95.1063	81.0513	103.656	94.9239	94.6168	93.8317	15.7882	17.0546	14.8098	13.045	15.7034	19.7814	93.2711	94.4575	15.8842	16.1766	6.5525	0.0238129	0.99932		4.00274	0.0277133	0.988858		0	2
PF3D7_0730800	Plasmodium exported protein, unknown function	39.0615	39.5372	45.5728	32.6001	30.4698	56.7929	10.5254	10.2328	9.87317	10.0346	4.90732	15.3855	41.3905	39.9543	10.2105	10.1091	5.34598	-0.0462148	0.99932		3.3448	-0.0313439	0.991128		0	2
PF3D7_1319500	conserved protein, unknown function	15.2849	24.3813	22.3396	28.7648	21.6496	26.3387	7.89408	22.171	9.87317	8.02768	6.87025	10.9896	20.6686	25.5844	13.3127	8.62919	4.53147	0.296785	0.99932		3.45562	-0.577262	0.709371		0	2
PF3D7_0424400	surface-associated interspersed protein 4.2 (SURFIN 4.2)	54.3465	53.3753	49.1471	41.2296	32.8753	25.5156	21.0509	6.82184	11.1073	8.02768	7.85172	7.69275	52.2896	33.2069	12.9933	7.85738	5.41779	-0.662852	0.85703		3.38203	-0.761939	0.548388		0	2
PF3D7_1147000	sporozoite and liver stage asparagine-rich protein	35.6649	37.5604	24.1268	43.1472	43.2992	34.5696	7.89408	8.5273	14.8098	24.083	12.759	14.2865	32.4507	40.3387	10.4104	17.0429	5.18566	0.304182	0.99932		3.77891	0.687917	0.572296		0	2
PF3D7_0625600	poly(A) polymerase PAP, putative	30.5699	32.9477	24.1268	32.6001	45.7047	41.9773	19.7352	25.5819	9.87317	13.045	8.83318	13.1876	29.2148	40.0941	18.3968	11.6886	5.11497	0.454371	0.99932		3.91099	-0.620053	0.593666		0	2
PF3D7_1437300	conserved Plasmodium protein, unknown function	29.7207	36.9014	29.4883	25.8883	31.2716	26.3387	10.5254	8.5273	16.0439	20.0692	16.6849	16.4845	32.0368	27.8329	11.6989	17.7462	4.90375	-0.207977	0.99932		3.87995	0.569197	0.623479		0	2
PF3D7_0402900	probable protein, unknown function	30.5699	35.5835	34.8498	38.3531	41.6955	60.9083	9.20977	32.4037	13.5756	11.0381	16.6849	10.9896	33.6677	46.9856	18.3964	12.9042	5.33366	0.482066	0.99932		3.96812	-0.447194	0.764863		0	2
PF3D7_1313200	methionyl-tRNA formyltransferase, putative	33.1174	37.5604	39.3177	53.6943	46.5066	45.2697	7.89408	6.82184	20.9805	13.045	16.6849	13.1876	36.6651	48.4902	11.8988	14.3058	5.41203	0.400179	0.99932		3.71175	0.213435	0.904924		0	2
PF3D7_1005400	conserved Plasmodium protein, unknown function	88.313	92.9125	76.8482	74.7886	49.7139	76.5469	13.1568	22.171	12.3415	12.0415	15.7034	13.1876	86.0246	67.0165	15.8897	13.6442	6.25777	-0.366455	0.99932		3.8843	-0.176305	0.91845		0	2
PF3D7_0702600	chitinase, fragment	287.017	374.286	484.322	278.06	315.122	386.85	21.0509	10.2328	7.40488	16.0554	13.7405	6.59379	381.875	326.677	12.8962	12.1299	8.46873	-0.224025	0.99932		3.64536	-0.0820876	0.963893		0	2
PF3D7_1243300	conserved Plasmodium protein, unknown function	240.313	247.767	207.311	201.354	250.975	297.134	28.945	23.8764	6.17073	5.0173	4.90732	5.49482	231.797	249.821	19.664	5.13981	7.91175	0.108411	0.99932		3.63249	-1.90514	0.0106203		0	2
PF3D7_1149600	DnaJ protein, putative	13.5866	23.0634	14.2973	13.4236	5.61286	10.7001	23.6823	23.8764	12.3415	29.1003	40.24	32.9689	16.9824	9.91219	19.9667	34.1031	3.74925	-0.814304	0.99932		4.75675	0.792355	0.405032		2	1
PF3D7_0620400	merozoite surface protein 10	34.8157	44.8089	29.4883	14.3824	17.6404	20.5771	32.892	20.4655	17.278	3.01038	11.7776	8.79171	36.3709	17.5333	23.5452	7.85989	4.75233	-1.0551	0.429846		3.97293	-1.58663	0.0553429		1	1
PF3D7_1327500	conserved protein, unknown function	28.0224	30.3119	36.6369	17.2589	31.2716	27.1618	17.1039	22.171	25.9171	19.0657	17.6664	19.7814	31.6571	25.2308	21.7306	18.8378	4.83005	-0.312031	0.99932		4.34229	-0.209909	0.890609		0	1
PF3D7_0726800	dolichyl-diphosphooligosaccharide--protein glycosyltransferase subunit OST2, putative	39.0615	35.5835	41.1048	34.5178	42.4974	40.3312	7.89408	13.6437	20.9805	28.0969	23.5551	19.7814	38.5833	39.1154	14.1727	23.8111	5.27982	0.0277527	0.99932		4.24732	0.737852	0.413147		0	1
PF3D7_1413600	conserved Plasmodium protein, unknown function	45.0057	48.7626	53.615	49.859	62.5433	43.6235	11.8411	13.6437	20.9805	26.09	21.5922	19.7814	49.1278	52.0086	15.4884	22.4878	5.66016	0.0852736	0.99932		4.24703	0.521779	0.609559		0	1
PF3D7_1239600	hydroxyethylthiazole kinase	38.2124	34.2656	26.8075	36.4355	23.2533	37.8619	19.7352	25.5819	13.5756	21.0727	18.6478	26.3751	33.0952	32.5169	19.6309	22.0319	5.03589	-0.0332859	0.99932		4.38069	0.190653	0.904924		0	1
PF3D7_0315900	conserved Plasmodium protein, unknown function	67.0839	58.6469	88.4648	76.7062	57.7323	84.7778	13.1568	18.7601	23.4488	18.0623	22.5737	21.9793	71.3985	73.0721	18.4552	20.8717	6.17463	0.0385421	0.99932		4.29745	0.172143	0.913006		0	1
PF3D7_0822700	thrombospondin-related protein 1, putative	74.7264	71.167	75.9546	71.9121	95.4186	66.6699	24.9979	17.0546	13.5756	47.1626	35.3327	21.9793	73.9493	78.0002	18.5427	34.8249	6.24745	0.0801523	0.99932		4.73789	0.915768	0.204942		0	1
PF3D7_0937200	lysophospholipase, putative	75.5755	70.5081	51.8278	57.5297	56.1286	63.3776	22.3666	44.342	29.6195	17.0588	25.5181	6.59379	65.9705	59.0119	32.1093	16.3902	5.96558	-0.163199	0.99932		4.5999	-0.92852	0.243733		0	1
PF3D7_0501000	Plasmodium exported protein, unknown function	76.4247	49.4216	47.3599	46.9826	40.0919	62.5545	21.0509	27.2874	22.2146	14.0484	24.5366	19.7814	57.7354	49.8763	23.5176	19.4555	5.74969	-0.207611	0.99932		4.42536	-0.260005	0.859264		0	1
PF3D7_0936000	ring-exported protein 2	24.6257	19.1097	13.4038	6.71179	10.4239	19.754	36.8391	23.8764	20.9805	34.1176	27.481	15.3855	19.0464	12.2966	27.232	25.6614	3.97007	-0.620128	0.99932		4.72502	-0.0832583	0.963794		2	0
PF3D7_0501600	rhoptry-associated protein 2	5.94414	8.5664	13.4038	14.3824	12.8294	27.9849	23.6823	52.8693	9.87317	32.1107	29.4439	25.2762	9.30477	18.3989	28.8082	28.9436	3.79201	0.994653	0.99932		4.85179	0.0420004	0.988556		2	0
PF3D7_1300200	rifin	2.54749	5.93059	9.82942	0.958828	2.40551	4.93851	401.283	555.98	425.78	196.678	319.957	211.001	6.1025	2.76762	461.014	242.546	2.14895	-1.08729	0.99932		8.45853	-0.923319	0.0107644		2	0
PF3D7_0900200	rifin	3.39665	3.95372	2.68075	0	1.60367	7.40777	82.8879	129.615	80.2195	36.1246	48.0918	26.3751	3.34371	3.00381	97.5741	36.8638	1.66619	-0.124108	0.99932		6.0708	-1.39157	0.0109275		2	0
PF3D7_0300200	rifin	0.849163	0	1.78717	0	0.801837	0	272.346	395.667	328.283	131.453	235.551	140.667	0.878777	0.267279	332.098	169.224	-0.803323	-1.3619	0.99932		7.9696	-0.968978	0.0193993		2	0
PF3D7_0632700	rifin	0	3.29477	0.893584	4.79414	0	1.64617	73.6781	80.1566	46.8975	22.0761	37.2957	27.4741	1.39612	2.14677	66.9108	28.9486	0.824926	0.383739	0.99932		5.58285	-1.19976	0.0934095		2	0
PF3D7_1478600	EMP1-trafficking protein	10.19	12.5201	8.04225	6.71179	14.4331	7.40777	69.7311	25.5819	56.7707	102.353	91.2762	90.1151	10.2508	9.51754	50.6946	94.5814	3.30512	-0.108552	0.99932		6.18265	0.878077	0.180357		2	0
PF3D7_0425900	rifin	11.8883	4.61268	9.82942	5.75297	8.82021	19.754	227.613	306.983	199.932	110.381	190.404	117.589	8.7768	11.4424	244.842	139.458	3.33765	0.438665	0.99932		7.58609	-0.807469	0.192769		2	0
PF3D7_1301200	GBPH2 protein	6.79331	7.24849	14.2973	6.71179	10.4239	14.8155	102.623	109.149	76.517	139.481	152.127	127.48	9.44638	10.6504	96.0965	139.696	3.32889	0.223886	0.99932		6.88137	0.548847	0.276488		2	0
PF3D7_1035400	merozoite surface protein 3	5.94414	5.27163	10.723	8.62945	11.2257	7.40777	356.549	312.099	333.219	216.747	317.013	214.298	7.31293	9.08765	333.956	249.353	3.03567	0.357156	0.99932		8.18812	-0.421407	0.350494		2	0
PF3D7_1372000	Plasmodium exported protein (PHISTa), unknown function	2.54749	4.61268	4.46792	1.91766	1.60367	3.29234	111.833	114.266	102.434	151.522	197.274	118.688	3.87603	2.27122	109.511	155.828	1.61994	-0.782169	0.99932		7.05169	0.513339	0.350817		2	0
PF3D7_0219900	Plasmodium exported protein, unknown function	0.849163	4.61268	3.57433	0	0.801837	2.46926	110.517	180.779	134.522	107.37	109.924	79.1254	3.01206	1.09036	141.939	98.8066	1.03648	-1.4568	0.99932		6.91137	-0.512907	0.405032		2	0
PF3D7_0115000	surface-associated interspersed protein 1.3 (SURFIN 1.3)	14.4358	15.1559	8.04225	7.67062	6.4147	8.23085	111.833	81.8621	93.7951	145.502	111.887	121.985	12.5447	7.43872	95.83	126.458	3.32073	-0.781535	0.996155		6.79629	0.393648	0.500257		2	0
PF3D7_0937300	rifin	1.69833	1.31791	0.893584	1.91766	0	0.823085	49.9959	75.0402	46.8975	34.1176	49.0732	30.771	1.30327	0.91358	57.3112	37.9873	0.148513	-0.609111	0.99932		5.57438	-0.57647	0.528375		2	0
PF3D7_1148800	Plasmodium exported protein (hyp11), unknown function	2.54749	1.97686	2.68075	1.91766	3.20735	1.64617	89.4663	102.328	95.0292	108.374	113.85	132.975	2.4017	2.25706	95.6077	118.399	1.21995	-0.0504849	0.99932		6.74151	0.310454	0.597044		2	0
PF3D7_1475000	mediator of RNA polymerase II transcription subunit 31, putative	15.2849	17.7918	18.7653	6.71179	18.4423	13.9924	49.9959	66.5129	53.0683	36.1246	47.1103	48.3544	17.2807	13.0488	56.5257	43.8631	3.92265	-0.380572	0.99932		5.64945	-0.357599	0.683223		2	0
PF3D7_0934600	conserved Plasmodium protein, unknown function	10.19	4.61268	11.6166	10.5471	3.20735	5.7616	146.041	199.539	161.673	142.491	138.386	142.865	8.80641	6.50535	169.084	141.248	2.93657	-0.426298	0.99932		7.27767	-0.253212	0.68406		2	0
PF3D7_1371700	serine/threonine protein kinase, FIKK family	10.19	17.7918	12.5102	13.4236	14.4331	15.6386	44.7331	32.4037	41.961	35.1211	29.4439	31.87	13.4973	14.4984	39.6993	32.145	3.80713	0.0815534	0.99932		5.1668	-0.316846	0.763428		2	0
PF3D7_0400700	rifin	2.54749	7.24849	11.6166	1.91766	7.21653	4.93851	86.8349	151.786	86.3902	111.384	140.349	129.678	7.13752	4.6909	108.337	127.137	2.56419	-0.558477	0.99932		6.87942	0.242963	0.816156		2	0
PF3D7_1302200	protein UIS3	5.94414	4.61268	8.04225	3.83531	8.01837	9.05394	32.892	42.6365	35.7902	33.1142	35.3327	24.1772	6.19969	6.96921	37.1063	30.8747	2.71906	0.221654	0.99932		5.08706	-0.25211	0.849017		2	0
PF3D7_1148900	Plasmodium exported protein, unknown function	1.69833	3.29477	2.68075	2.87648	3.20735	2.46926	39.4704	80.1566	35.7902	50.173	79.4986	51.6513	2.55795	2.85103	51.8058	60.441	1.43536	0.129341	0.99932		5.81053	0.245767	0.871002		2	0
PF3D7_0207800	serine repeat antigen 3	8.49163	10.5433	8.93584	8.62945	11.2257	13.1694	55.2586	49.4583	41.961	63.218	53.9805	48.3544	9.32358	11.0082	48.8926	55.1843	3.34566	0.238304	0.99932		5.70151	0.179381	0.87219		2	0
PF3D7_1477800	acyl-CoA binding protein	8.49163	1.31791	7.14867	1.91766	4.81102	0.823085	48.6802	115.971	54.3024	84.2906	110.905	64.8389	5.65274	2.51725	72.9846	86.6783	2.03033	-1.08594	0.99932		6.31889	0.262541	0.874688		2	0
PF3D7_1459900	rhoptry protein, putative	3.39665	7.24849	7.14867	8.62945	12.8294	7.40777	30.2607	39.2256	29.6195	27.0934	33.3698	25.2762	5.93127	9.6222	33.0352	28.5798	2.95917	0.688966	0.99932		4.94521	-0.193721	0.893652		2	0
PF3D7_0204500	aspartate transaminase	11.8883	19.1097	15.1909	13.4236	12.8294	12.3463	63.1527	66.5129	108.605	90.3114	74.5913	98.9068	15.3963	12.8664	79.4235	87.9365	3.82083	-0.278393	0.99932		6.38681	0.134904	0.904173		2	0
PF3D7_0507200	subtilisin-like protease 3	3.39665	8.5664	10.723	8.62945	8.01837	8.23085	334.183	279.695	291.258	293.01	189.423	354.965	7.56202	8.29289	301.712	279.133	2.98686	0.125468	0.99932		8.18201	-0.114687	0.909356		2	0
PF3D7_0830300	sporozoite invasion-associated protein 2	14.4358	18.4507	12.5102	12.4648	13.6312	16.4617	39.4704	44.342	45.6634	52.1799	29.4439	60.443	15.1322	14.1859	43.1586	47.3556	3.87372	-0.104759	0.99932		5.50007	0.129394	0.923859		2	0
PF3D7_0730900	EMP1-trafficking protein	2.54749	11.2022	1.78717	2.87648	5.61286	4.93851	39.4704	32.4037	39.4927	43.1488	46.1288	34.0679	5.17896	4.47595	37.1223	41.1152	2.27126	-0.290901	0.99932		5.28979	0.143548	0.933009		2	0
PF3D7_1035900	merozoites-associated armadillo repeats protein	0	6.58954	3.57433	2.87648	3.20735	3.29234	48.6802	32.4037	27.1512	36.1246	38.2771	24.1772	3.38796	3.12539	36.0784	32.8596	1.7034	-0.193171	0.99932		5.10723	-0.133038	0.940258		2	0
PF3D7_1318000	conserved protein, unknown function	6.79331	11.8612	13.4038	2.87648	8.01837	10.7001	42.1018	54.5747	51.8341	43.1488	67.7211	47.2555	10.6861	7.19832	49.5035	52.7084	3.16063	-0.543314	0.99932		5.67542	0.0968403	0.942609		2	0
PF3D7_0501500	rhoptry-associated protein 3	5.09498	13.1791	16.0845	5.75297	17.6404	15.6386	31.5763	66.5129	34.5561	35.1211	54.962	46.1565	11.4529	13.0107	44.2151	45.4132	3.61256	0.199021	0.99932		5.48588	0.0570465	0.974208		2	0
PF3D7_1206400	thiosulfate sulfurtransferase, putative	5.09498	2.63582	0.893584	6.71179	4.00919	8.23085	44.7331	49.4583	44.4293	44.1522	42.203	48.3544	2.87479	6.31728	46.2069	44.9032	2.20039	1.12413	0.99932		5.50954	-0.0383377	0.977206		2	0
PF3D7_1149200	ring-infected erythrocyte surface antigen	8.49163	14.497	12.5102	5.75297	5.61286	12.3463	88.1506	51.1638	69.1122	88.3045	60.8508	65.9379	11.8329	7.90403	69.4755	71.6977	3.30283	-0.586483	0.99932		6.14132	0.0356777	0.979571		2	0
PF3D7_0507400	subtilisin propeptide-like protein	9.3408	6.58954	7.14867	6.71179	7.21653	9.87702	55.2586	93.8003	54.3024	65.2249	76.5542	59.3441	7.693	7.93512	67.7871	67.0411	2.96607	0.0636856	0.99932		6.07498	0.0047343	0.995888		2	0
PF3D7_0800400	rifin	12.7375	20.4276	17.8717	13.4236	13.6312	15.6386	1151.22	1422.35	1168.74	805.778	1016.8	814.332	17.0122	14.2311	1247.44	878.969	3.96548	-0.2727	0.99932		10.0542	-0.503289	0.0553429		2	0
PF3D7_1240100	early transcribed membrane protein 12	16.1341	19.1097	14.2973	20.1354	12.0276	14.8155	88.1506	127.909	81.4536	60.2076	57.9064	63.7399	16.5137	15.6595	99.1712	60.618	4.00779	-0.106071	0.99932		6.32003	-0.697302	0.16863		2	0
PF3D7_1200200	rifin	9.3408	16.4739	18.7653	5.75297	17.6404	26.3387	1811.69	2721.91	1831.47	1096.78	1648.86	1147.32	14.86	16.5774	2121.69	1297.65	3.97441	0.179263	0.99932		10.7395	-0.708598	0.175454		2	0
PF3D7_0104000	thrombospondin-related sporozoite protein	14.4358	13.1791	14.2973	16.3001	20.8478	18.931	36.8391	35.8147	30.8536	21.0727	31.4069	20.8803	13.9707	18.6929	34.5025	24.4533	4.02961	0.430679	0.99932		4.88156	-0.487443	0.592841		2	0
PF3D7_1300300	erythrocyte membrane protein 1, PfEMP1	12.7375	17.1328	10.723	13.4236	17.6404	23.0464	89.4663	86.9785	74.0488	60.2076	88.3318	61.542	13.5311	18.0368	83.4978	70.0271	3.98039	0.401413	0.99932		6.26233	-0.248278	0.77423		2	0
PF3D7_1029700	conserved Plasmodium protein, unknown function	13.5866	21.0865	16.9781	19.1766	18.4423	17.2848	24.9979	28.9928	32.0878	25.0865	25.5181	23.0782	17.2171	18.3012	28.6928	24.5609	4.15049	0.0705807	0.99932		4.73481	-0.224066	0.871002		2	0
PF3D7_0511900	conserved Plasmodium protein, unknown function	13.5866	13.838	20.5524	11.5059	15.2349	14.8155	38.1547	27.2874	33.3219	32.1107	35.3327	39.5627	15.9924	13.8521	32.9213	35.6687	3.89939	-0.185018	0.99932		5.09993	0.101842	0.940258		2	0
PF3D7_0308300	PhIL1-interacting candidate PIC4	17.8324	14.497	13.4038	21.0942	15.2349	19.754	63.1527	78.4512	74.0488	65.2249	82.443	70.3337	15.2444	18.6944	71.8842	72.6672	4.08486	0.288785	0.99932		6.17544	0.0215283	0.987527		2	0
PF3D7_0113900	CX3CL1-binding protein 1	12.7375	21.7455	11.6166	16.3001	18.4423	20.5771	332.867	383.728	277.683	253.875	231.626	264.85	15.3665	18.4398	331.426	250.117	4.07922	0.227318	0.99932		8.18374	-0.401889	0.301845		2	0
PF3D7_0413300	rifin	6.79331	13.838	20.5524	7.67062	13.6312	22.2233	44.7331	57.9856	53.0683	27.0934	51.0362	37.3648	13.7279	14.5084	51.929	38.4981	3.81948	0.0991322	0.99932		5.49868	-0.426844	0.718675		2	0
PF3D7_1102200	erythrocyte cytoskeleton-interacting J protein	5.09498	21.0865	20.5524	6.71179	13.6312	29.6311	101.307	112.56	70.3463	102.353	139.368	85.7192	15.578	16.658	94.738	109.147	4.0106	0.0993286	0.99932		6.67161	0.209104	0.903448		2	0
PF3D7_1138100	ubiquitin-related modifier 1, putative	5.09498	15.8149	31.2754	23.9707	17.6404	25.5156	17.1039	37.5201	17.278	47.1626	50.0547	26.3751	17.3951	22.3756	23.9673	41.1975	4.31363	0.369457	0.99932		5.02602	0.809307	0.541428		1	0
PF3D7_0532400	lysine-rich membrane-associated PHISTb protein	17.8324	28.994	14.2973	19.1766	15.2349	11.5232	185.511	156.902	124.649	217.751	212.978	218.694	20.3746	15.3116	155.687	216.474	4.15729	-0.460171	0.99932		7.53979	0.477263	0.304698		1	0
PF3D7_0532300	Plasmodium exported protein (PHISTb), unknown function	28.0224	25.0403	16.9781	12.4648	12.8294	18.931	323.657	322.332	313.473	430.484	426.937	347.273	23.3469	14.7417	319.821	401.565	4.25129	-0.666732	0.77791		8.49463	0.329835	0.342493		1	0
PF3D7_0631100	Plasmodium exported protein (PHISTb), unknown function	11.8883	19.7686	17.8717	23.0119	22.4514	20.5771	105.254	153.491	111.073	102.353	108.943	91.214	16.5095	22.0135	123.273	100.837	4.26765	0.398081	0.99932		6.80806	-0.276894	0.664885		1	0
PF3D7_0424500	serine/threonine protein kinase, FIKK family	20.3799	17.7918	24.1268	11.5059	10.4239	21.4002	71.0468	138.142	80.2195	105.363	123.665	93.412	20.7661	14.4433	96.4695	107.48	4.13789	-0.507637	0.99932		6.67207	0.172076	0.879691		1	0
PF3D7_1476000	conserved Plasmodium protein, unknown function	17.8324	13.838	18.7653	22.053	24.857	26.3387	24.9979	44.342	30.8536	28.0969	24.5366	34.0679	16.8119	24.4162	33.3978	28.9005	4.36556	0.555669	0.99932		4.96112	-0.190197	0.885867		1	0
PF3D7_0115100	Plasmodium exported protein (PHISTa), unknown function	29.7207	26.3582	32.169	11.5059	15.2349	26.3387	199.983	162.019	185.122	190.657	180.589	185.725	29.416	17.6932	182.375	185.657	4.55794	-0.706583	0.578202		7.52369	0.020959	0.980406		1	0
PF3D7_1334500	MSP7-like protein	21.2291	25.6992	29.4883	14.3824	22.4514	23.0464	39.4704	32.4037	40.7268	38.1315	48.0918	39.5627	25.4722	19.9601	37.5337	41.9287	4.50565	-0.337718	0.99932		5.3122	0.150897	0.902133		1	0
PF3D7_1456100	serine hydroxymethyltransferase	25.4749	42.1731	25.9139	31.6413	32.0735	37.8619	19.7352	30.6983	33.3219	17.0588	26.4995	18.6824	31.1873	33.8589	27.9185	20.7469	5.02339	0.103668	0.99932		4.60482	-0.421181	0.709371		0	0
PF3D7_0318800	triosephosphate isomerase, putative	140.112	136.403	127.782	140.948	120.276	146.509	14.4725	34.1092	13.5756	31.1073	24.5366	16.4845	134.766	135.911	20.7191	24.0428	7.08043	0.0107563	0.99932		4.4842	0.291958	0.806537		0	0
PF3D7_1351700	inner membrane complex protein 1f	39.9107	63.9185	47.3599	56.5708	66.5525	60.0852	30.2607	13.6437	24.6829	22.0761	19.6293	18.6824	50.3964	61.0695	22.8624	20.1293	5.80046	0.268583	0.99932		4.42599	-0.214552	0.879691		0	0
PF3D7_1371500	probable protein, unknown function	50.1006	40.1962	49.1471	42.1884	57.7323	53.5005	19.7352	30.6983	9.87317	20.0692	23.5551	16.4845	46.4813	51.1404	20.1022	20.0363	5.60913	0.147485	0.99932		4.32691	0.0536334	0.973707		0	0
PF3D7_0207300	serine repeat antigen 8	37.3632	50.7395	31.2754	34.5178	36.8845	46.0928	24.9979	18.7601	22.2146	16.0554	30.4254	17.5834	39.7927	39.165	21.9909	21.3547	5.30301	-0.0319589	0.99932		4.43781	-0.0467745	0.97797		0	0
PF3D7_1421500	mitochondrial import inner membrane translocase subunit TIM8, putative	27.1732	33.6067	33.9562	28.7648	34.479	30.4542	22.3666	30.6983	17.278	29.1003	34.3513	19.7814	31.5787	31.2327	23.4476	27.7443	4.97295	-0.0152273	0.99932		4.67785	0.279594	0.827254		0	0
PF3D7_0625400	conserved Plasmodium protein, unknown function	47.5532	46.1268	41.1048	65.2003	57.7323	65.0237	13.1568	28.9928	25.9171	19.0657	23.5551	35.1669	44.9283	62.6521	22.6889	25.9292	5.74927	0.47663	0.99932		4.60342	0.202969	0.880632		0	0
PF3D7_0613300	rhoptry protein ROP14	334.57	396.031	318.116	457.361	413.748	242.81	28.945	13.6437	25.9171	22.0761	18.6478	23.0782	349.573	371.306	22.8352	21.2674	8.49361	0.0849785	0.99932		4.46279	-0.138613	0.928763		0	0
PF3D7_0512400	conserved Plasmodium protein, unknown function	22.9274	20.4276	24.1268	25.8883	24.0551	28.808	22.3666	20.4655	22.2146	17.0588	27.481	16.4845	22.4939	26.2505	21.6822	20.3414	4.60716	0.229138	0.99932		4.39313	-0.0900308	0.954764		0	0
PF3D7_1333100	conserved Plasmodium protein, unknown function	242.012	322.887	218.928	285.731	312.716	209.887	36.8391	15.3491	23.4488	30.1038	11.7776	31.87	261.276	269.445	25.2123	24.5838	8.05181	0.042256	0.99932		4.63796	-0.0704186	0.963616		0	0
PF3D7_0104800	novel putative transporter 1, putative	16.9833	38.2193	22.3396	36.4355	37.6863	37.8619	17.1039	32.4037	41.961	29.1003	24.5366	37.3648	25.8474	37.3279	30.4895	30.3339	4.98129	0.511328	0.99932		4.92656	-0.0130978	0.995653		0	0
PF3D7_0725400	conserved Plasmodium protein, unknown function	43.3073	43.491	70.5931	46.9826	46.5066	57.616	51.3116	56.2802	41.961	27.0934	33.3698	18.6824	52.4638	50.3684	49.8509	26.3819	5.68415	-0.0489655	0.99932		5.25234	-0.900939	0.143625		0	0
PF3D7_1401400	early transcribed membrane protein 14.1	45.8548	53.3753	50.0407	41.2296	44.9029	46.9159	36.8391	39.2256	27.1512	26.09	15.7034	26.3751	49.7569	44.3494	34.4053	22.7228	5.55622	-0.166962	0.99932		4.83613	-0.590405	0.430512		0	0
PF3D7_1447500	inner membrane complex protein, putative	45.8548	69.8491	58.9765	68.0768	73.769	66.6699	42.1018	68.2184	27.1512	24.083	44.1659	16.4845	58.2268	69.5052	45.8238	28.2445	5.99698	0.251729	0.99932		5.21078	-0.664564	0.469415		0	0
PF3D7_1210500	conserved Plasmodium protein, unknown function	36.514	38.8783	27.7011	49.859	28.8661	40.3312	19.7352	30.6983	24.6829	33.1142	43.1844	28.5731	34.3645	39.6855	25.0388	34.9572	5.21043	0.192284	0.99932		4.9068	0.50252	0.592841		0	0
PF3D7_0928400	conserved protein, unknown function	65.3856	68.5312	58.9765	51.7767	45.7047	55.1467	35.5234	30.6983	30.8536	25.0865	30.4254	17.5834	64.2978	50.876	32.3584	24.3651	5.84767	-0.34238	0.99932		4.82588	-0.402922	0.637262		0	0
PF3D7_1115300	cysteine proteinase falcipain 2b	22.0782	25.6992	29.4883	21.0942	20.8478	37.0388	35.5234	18.7601	20.9805	29.1003	28.4625	40.6617	25.7552	26.3269	25.088	32.7415	4.70272	0.0377727	0.99932		4.85373	0.3661	0.766795		0	0
PF3D7_1125800	kelch domain-containing protein, putative	48.4023	30.9708	43.7856	36.4355	36.8845	31.2772	32.892	23.8764	33.3219	21.0727	34.3513	15.3855	41.0529	34.8657	30.0301	23.6031	5.24638	-0.22707	0.99932		4.74506	-0.352236	0.766795		0	0
PF3D7_0727600	conserved Plasmodium protein, unknown function	45.0057	48.7626	46.4663	34.5178	44.101	43.6235	22.3666	15.3491	24.6829	29.1003	23.5551	23.0782	46.7449	40.7475	20.7995	25.2446	5.45108	-0.194722	0.99932		4.52495	0.25447	0.837398		0	0
PF3D7_1127200	conserved Plasmodium protein, unknown function	52.6481	62.6006	63.4444	55.612	46.5066	68.3161	23.6823	30.6983	20.9805	17.0588	26.4995	21.9793	59.5644	56.8115	25.1203	21.8459	5.86265	-0.069892	0.99932		4.55355	-0.178737	0.899336		0	0
PF3D7_0624700	N-acetylglucosaminyl-phosphatidylinositol de-N-acetylase, putative	89.1622	71.826	97.4006	129.442	128.294	125.932	15.7882	27.2874	32.0878	25.0865	29.4439	28.5731	86.1296	127.889	25.0544	27.7012	6.74159	0.577385	0.350528		4.72125	0.145719	0.911237		0	0
PF3D7_0618400	LMBR1 domain-containing protein, putative	33.1174	31.6298	48.2535	34.5178	38.4882	37.0388	26.3136	39.2256	17.278	31.1073	22.5737	21.9793	37.6669	36.6816	27.6057	25.2201	5.21623	-0.0276089	0.99932		4.72317	-0.0924832	0.952479		0	0
PF3D7_1025300	conserved protein, unknown function	28.0224	36.9014	39.3177	32.6001	42.4974	46.9159	36.8391	11.9382	44.4293	26.09	29.4439	35.1669	34.7472	40.6711	31.0688	30.2336	5.23684	0.230185	0.99932		4.93787	-0.0819159	0.961967		0	0
PF3D7_0400300	rifin	17.8324	14.497	30.3818	17.2589	22.4514	31.2772	193.405	306.983	203.634	141.488	211.015	130.777	20.9038	23.6625	234.674	161.093	4.47788	0.208709	0.99932		7.62851	-0.536497	0.409676		0	0
PF3D7_0324800	rifin	12.7375	23.7223	41.1048	13.4236	16.8386	31.2772	3493.13	5409.72	3746.87	2563.84	3770.79	2658.39	25.8549	20.5131	4216.57	2997.67	4.53506	-0.323019	0.99932		11.8166	-0.4921	0.703552		0	0
PF3D7_0600600	erythrocyte membrane protein 1 (PfEMP1), exon 2	16.1341	18.4507	25.9139	39.3119	46.5066	19.754	39.4704	23.8764	78.9853	43.1488	20.6108	39.5627	20.1662	35.1908	47.4441	34.4407	4.7907	0.806967	0.99932		5.35552	-0.481875	0.728033		0	0
PF3D7_1030400	conserved protein, unknown function	14.4358	14.497	33.0626	20.1354	19.2441	23.0464	53.9429	59.6911	55.5366	46.1592	62.8137	54.9482	20.6651	20.8086	56.3902	54.6404	4.37413	0.0354838	0.99932		5.79481	-0.0421304	0.973712		0	0
PF3D7_1105900	conserved Plasmodium membrane protein, unknown function	27.1732	20.4276	16.0845	28.7648	23.2533	16.4617	49.9959	69.9239	62.9414	34.1176	37.2957	42.8596	21.2284	22.8266	60.9537	38.091	4.46124	0.0941567	0.99932		5.63001	-0.673692	0.284177		0	0
PF3D7_1035300	glutamate-rich protein GLURP	18.6816	46.1268	37.5305	19.1766	32.0735	27.1618	180.248	119.382	157.971	170.588	96.1835	109.896	34.113	26.1373	152.534	125.556	4.9129	-0.387374	0.99932		7.11941	-0.284545	0.778331		0	0
PF3D7_1005800	conserved Plasmodium membrane protein, unknown function	21.2291	20.4276	18.7653	14.3824	20.8478	29.6311	46.0488	56.2802	56.7707	52.1799	43.1844	46.1565	20.1406	21.6204	53.0332	47.1736	4.38409	0.113775	0.99932		5.64684	-0.166344	0.880632		0	0
PF3D7_0718900	conserved Plasmodium protein, unknown function	25.4749	19.1097	27.7011	20.1354	14.4331	32.1003	73.6781	92.0948	59.239	65.2249	81.4616	53.8492	24.0952	22.2229	75.004	66.8452	4.53351	-0.103087	0.99932		6.14821	-0.152637	0.900241		0	0
PF3D7_0514800	inositol polyphosphate multikinase, putative	15.2849	43.491	17.8717	27.806	38.4882	26.3387	23.6823	30.6983	46.8975	42.1453	33.3698	37.3648	25.5492	30.8776	33.7594	37.6266	4.81831	0.251422	0.99932		5.15757	0.14851	0.933038		0	0
PF3D7_1142200	vacuolar protein sorting-associated protein IST1-like, putative	23.7766	17.7918	19.6588	38.3531	24.0551	30.4542	55.2586	71.6293	64.1756	64.2214	58.8879	58.2451	20.4091	30.9541	63.6878	60.4515	4.68266	0.599262	0.88478		5.95582	-0.0673641	0.950804		0	0
PF3D7_1302300	Plasmodium exported protein, unknown function	29.7207	31.6298	45.5728	23.0119	16.0367	22.2233	215.772	358.147	236.956	120.415	172.738	127.48	35.6411	20.424	270.291	140.211	4.80903	-0.801823	0.572573		7.68125	-0.939808	0.0107644		0	0
PF3D7_0115700	erythrocyte membrane protein 1, PfEMP1	20.3799	28.335	22.3396	33.559	35.2808	18.931	980.182	612.26	862.668	552.906	464.233	556.076	23.6848	29.2569	818.37	524.405	4.72633	0.286356	0.99932		9.391	-0.644479	0.0654263		0	0
PF3D7_0301700	EMP1 trafficking protein PTP7	32.2682	21.7455	16.0845	23.9707	24.0551	42.8004	47.3645	42.6365	25.9171	71.2457	68.7025	60.443	23.3661	30.2754	38.6394	66.7971	4.74528	0.37856	0.99932		5.72023	0.800404	0.245506		0	0
PF3D7_0402000	Plasmodium exported protein (PHISTa), unknown function	32.2682	25.0403	15.1909	26.8472	20.8478	39.5081	53.9429	34.1092	32.0878	69.2387	55.9435	62.641	24.1665	29.0677	40.0466	62.6077	4.73428	0.26186	0.99932		5.68165	0.639204	0.405032		0	0
PF3D7_1442800	conserved Plasmodium protein, unknown function	22.9274	18.4507	29.4883	30.6825	29.668	27.9849	43.4175	44.342	49.3658	54.1868	70.6654	53.8492	23.6221	29.4451	45.7084	59.5672	4.72975	0.335024	0.99932		5.71803	0.381183	0.596079		0	0
PF3D7_1407700	conserved protein, unknown function	25.4749	30.3119	42.892	20.1354	14.4331	44.4466	48.6802	64.8075	50.6	26.09	54.962	30.771	32.8929	26.3384	54.6959	37.2743	4.88829	-0.313709	0.99932		5.52309	-0.544352	0.626448		0	0
PF3D7_0201500	Plasmodium exported protein (hyp9), unknown function	45.8548	37.5604	52.7214	13.4236	28.8661	39.5081	184.195	197.833	151.8	191.661	249.292	203.308	45.3789	27.2659	177.943	214.754	5.18279	-0.707461	0.60586		7.61727	0.275535	0.695185		0	0
PF3D7_0921400	NifU-like scaffold protein	17.8324	32.2887	30.3818	25.8883	28.0643	22.2233	27.6293	57.9856	40.7268	27.0934	41.2215	36.2658	26.8343	25.392	42.1139	34.8602	4.70671	-0.0875922	0.99932		5.2663	-0.252844	0.843729		0	0
PF3D7_1329800	conserved Plasmodium protein, unknown function	28.8716	30.3119	16.0845	31.6413	29.668	25.5156	32.892	42.6365	49.3658	52.1799	39.2586	52.7503	25.0893	28.9416	41.6315	48.0629	4.75571	0.187386	0.99932		5.48695	0.203646	0.862328		0	0
PF3D7_0323200	conserved Plasmodium protein, unknown function	17.8324	23.0634	22.3396	37.3943	23.2533	35.3927	694.679	687.3	761.468	713.46	653.655	671.467	21.0785	32.0134	714.483	679.528	4.73042	0.582579	0.676188		9.44503	-0.0736013	0.87927		0	0
PF3D7_0102500	erythrocyte binding antigen-181	28.8716	31.6298	34.8498	19.1766	28.8661	33.7465	122.358	98.9167	96.2634	104.36	84.4059	105.501	31.7837	27.2631	105.846	98.0888	4.88379	-0.206613	0.99932		6.67196	-0.113491	0.899836		0	0
PF3D7_1149000	antigen 332, DBL-like protein	21.2291	46.7857	22.3396	14.3824	22.4514	28.808	89.4663	61.3966	103.668	73.2526	75.5728	90.1151	30.1181	21.8806	84.8437	79.6468	4.70041	-0.473186	0.99932		6.36186	-0.101839	0.940258		0	0
PF3D7_1220600	conserved Plasmodium protein, unknown function	16.9833	24.3813	31.2754	36.4355	32.0735	27.1618	71.0468	73.3348	107.371	85.2941	72.6284	107.698	24.2133	31.8902	83.9174	88.5403	4.81002	0.395807	0.99932		6.4301	0.0665501	0.954106		0	0
PF3D7_1454100	tRNA intron endonuclease, putative	18.6816	25.0403	30.3818	25.8883	20.8478	28.808	39.4704	56.2802	40.7268	32.1107	51.0362	46.1565	24.7012	25.1814	45.4925	43.1011	4.64046	0.0276085	0.99932		5.46913	-0.063224	0.963616		0	0
PF3D7_1350600	conserved Plasmodium protein, unknown function	32.2682	25.0403	28.5947	23.9707	19.2441	27.1618	31.5763	39.2256	48.1317	40.1384	46.1288	30.771	28.6344	23.4589	39.6445	39.0127	4.70302	-0.282693	0.99932		5.29751	-0.022309	0.988858		0	0
PF3D7_1372200	histidine-rich protein III	93.408	97.5252	109.017	116.977	89.8058	124.286	136.831	133.026	135.756	71.2457	79.4986	59.3441	99.9835	110.356	135.204	70.0295	6.71658	0.141908	0.99932		6.68112	-0.946	0.000419507		0	0
PF3D7_0404800	sporozoite-specific protein S10, putative	681.878	707.717	703.25	783.362	776.98	759.708	936.765	753.813	1007.06	539.862	466.196	490.138	697.615	773.35	899.214	498.732	9.52255	0.148403	0.99932		9.44909	-0.854265	6.63245e-10		0	0
PF3D7_1357000	elongation factor 1-alpha	7658.6	6886.07	7109.35	6344.56	6045.05	8486.01	11835.9	14999.5	12290.9	7568.1	9990.33	7445.48	7218.01	6958.54	13042.1	8334.64	12.7912	-0.0527529	0.99932		13.3838	-0.645813	0.00860814		0	0
PF3D7_1041300	erythrocyte membrane protein 1, PfEMP1	242.012	269.512	204.631	212.86	234.938	200.01	901.241	636.137	745.424	555.917	448.529	465.961	238.718	215.936	760.934	490.136	7.82863	-0.147518	0.99932		9.28895	-0.636606	0.00860224		0	0
PF3D7_1340400	ROVER protein, putative	716.694	705.081	683.591	759.391	762.547	851.07	4049.67	5053.28	4128.22	3076.61	3455.74	2994.68	701.789	791.003	4410.39	3175.67	9.5438	0.172796	0.99932		11.8891	-0.47294	0.00325999		0	0
PF3D7_0515700	glideosome-associated protein 40	21300.4	18992.4	20204.8	20471	18508	21910.5	15090.9	17023.9	15314.5	11308	12976.9	11360	20165.9	20296.5	15809.8	11881.6	14.3043	0.00934238	0.99932		13.7572	-0.411912	0.00708305		0	0
PF3D7_0817500	histidine triad nucleotide-binding protein 1	20082.7	17970.3	20844.6	21099	20310.5	22966.5	34124.8	37409.3	33786	25645.4	28879.6	26846.6	19632.6	21458.7	35106.7	27123.9	14.3265	0.128392	0.99932		14.9253	-0.372113	0.00860953		0	0
PF3D7_0504900	transmembrane protein TMEM222, putative	9704.24	9880.36	8871.5	8767.52	8752.85	10066.3	9759.72	9548.87	10054.6	7230.93	7830.12	7650.99	9485.36	9195.57	9787.73	7570.68	13.1893	-0.0448163	0.99932		13.0833	-0.370662	0.00300236		0	0
PF3D7_1476500	probable protein, unknown function	9739.06	9091.59	8776.78	9057.09	8167.51	9266.29	8008.55	8416.44	7860.28	6194.36	6492.39	6109.14	9202.47	8830.3	8095.09	6265.3	13.1383	-0.0596172	0.99932		12.8098	-0.369385	0.00113631		0	0
PF3D7_0503000	50S ribosomal protein L28, apicoplast, putative	9462.23	8493.26	8862.56	8683.14	8377.59	9018.55	26062.3	23318.8	25968.9	19948.8	20204.4	20712.2	8939.35	8693.09	25116.7	20288.5	13.1059	-0.0401938	0.99932		14.4706	-0.308134	0.00860814		0	0
PF3D7_0421300	erythrocyte membrane protein 1, PfEMP1	18746.1	18477.7	18617.8	15927.1	15570.9	16580.2	45901.5	41377.9	44784.7	36051.3	36550.7	35993.3	18613.9	16026.1	44021.3	36198.4	14.0801	-0.215945	0.150614		15.2917	-0.282366	0.00198076		0	0
PF3D7_1349000	conserved Plasmodium protein, unknown function	1232.99	1308.02	1284.08	1395.09	1411.23	1519.42	2597.15	2524.08	2844.71	3320.45	3503.83	3226.56	1275.03	1441.91	2655.31	3350.28	10.4078	0.177364	0.88478		11.5521	0.334617	0.00708305		0	0
PF3D7_1349900	conserved Plasmodium protein, unknown function	728.582	666.203	661.252	936.775	881.219	727.607	731.519	670.246	731.849	1016.51	959.872	1037.42	685.346	848.534	711.204	1004.6	9.58297	0.307602	0.484061		9.74467	0.496408	0.00292755		0	0
PF3D7_1408800	conserved Plasmodium protein, unknown function	493.364	480.378	575.468	538.861	497.941	430.474	1099.91	997.694	1030.51	1606.54	1298.48	1522.07	516.403	489.092	1042.71	1475.69	8.97369	-0.0780224	0.99932		10.2983	0.500273	0.00860814		0	0
PF3D7_1209100	conserved Plasmodium protein, unknown function	767.644	635.891	669.294	838.974	761.745	676.576	763.095	690.711	793.556	1111.83	1001.09	1128.64	690.943	759.099	749.121	1080.52	9.50188	0.135798	0.99932		9.83735	0.526161	0.00272363		0	0
PF3D7_1436700	conserved protein, unknown function	587.621	566.042	574.574	667.344	671.94	644.476	197.352	209.772	193.761	302.041	289.532	316.502	576.079	661.253	200.295	302.692	9.27302	0.199292	0.880012		7.97438	0.598828	0.00010415		0	0
PF3D7_0810500	protein phosphatase PPM7, putative	779.532	951.53	826.565	727.75	759.34	714.438	2231.39	2002.21	2184.44	1580.45	1715.6	1651.74	852.542	733.843	2139.35	1649.26	9.63153	-0.218005	0.88478		10.8875	-0.37618	0.0135827		0	0
PF3D7_0715500	ATP synthase subunit epsilon, mitochondrial, putative	1929.3	2170.59	1782.7	1620.42	1715.13	2088.99	1010.44	1388.24	1107.03	692.387	911.781	654.983	1960.86	1808.18	1168.57	753.05	10.88	-0.117084	0.99932		9.90811	-0.631802	0.0178442		0	0
PF3D7_1302100	gamete antigen 27/25	29717.3	28668.5	30282.7	35170.8	32261.1	37644.6	23662.5	28510.2	23791.9	18580.1	21069.1	17569.1	29556.1	35025.5	25321.5	19072.8	14.9788	0.244957	0.833988		14.4381	-0.4087	0.0184568		0	0
PF3D7_0811800	conserved Plasmodium protein, unknown function	123.129	108.068	100.081	104.512	118.672	116.055	65.784	69.9239	55.5366	103.356	110.905	102.204	110.426	113.08	63.7482	105.489	6.80417	0.0367475	0.99932		6.4029	0.737837	0.0186807		0	0
PF3D7_1117700	GTP-binding nuclear protein RAN/TC4	9296.64	8536.75	8642.74	7757.87	7430.62	8687.67	14435.6	14805.1	14195.1	10853.4	12418.5	11155.6	8825.38	7958.72	14478.6	11475.8	13.0348	-0.14905	0.99932		13.6637	-0.335235	0.0186807		0	0
PF3D7_0603100	RNA-binding protein, putative	1105.61	946.258	1041.02	1330.85	1347.89	1303.77	811.775	902.188	926.844	1151.97	1054.09	1198.97	1030.96	1327.5	880.269	1135.01	10.2036	0.365844	0.0692313		9.97677	0.36662	0.0251936		0	0
PF3D7_0109950	respiratory chain complex 2 associated protein 3	391.464	394.713	328.839	569.544	470.678	412.366	1178.85	1526.39	1351.39	880.034	929.447	1008.85	371.672	484.196	1352.21	939.443	8.74124	0.378634	0.578202		10.1622	-0.524497	0.0256866		0	0
PF3D7_0319100	E3 ubiquitin-protein ligase RBX1, putative	1348.47	1393.03	1326.08	1229.22	1209.97	1500.48	3572.07	4604.74	3803.64	2696.3	3215.28	2834.23	1355.86	1313.22	3993.48	2915.27	10.3821	-0.0460657	0.99932		11.7542	-0.453291	0.0328971		0	0
PF3D7_1241200	nucleoporin NUP269, putative	1954.77	1837.16	1915.84	1812.18	1824.98	1928.49	3291.83	3185.8	3131.03	3840.24	3790.42	3678.23	1902.59	1855.22	3202.89	3769.63	10.8757	-0.0356299	0.99932		11.7675	0.235141	0.0405895		0	0
PF3D7_0501100	heat shock protein 40, type II, co-chaperone J domain protein JDP	35.6649	42.1731	33.9562	25.8883	32.0735	33.7465	182.88	197.833	198.697	115.398	148.201	86.8182	37.2647	30.5694	193.137	116.806	5.08394	-0.287969	0.99932		7.27586	-0.721002	0.0426268		0	0
PF3D7_1203900	ubiquitin-conjugating enzyme E2	11371.1	10342.3	10952.7	12016	10690.1	12073.8	21315.3	27306.1	22050.5	17157.2	19023.7	17985.6	10888.7	11593.3	23557.3	18055.5	13.4565	0.0904809	0.99932		14.3447	-0.383574	0.0440379		0	0
PF3D7_1303300	conserved Plasmodium protein, unknown function	211.442	236.565	222.502	249.295	263.804	232.11	142.094	143.259	167.844	236.817	203.163	207.704	223.503	248.403	151.065	215.895	7.88236	0.150456	0.99932		7.51948	0.510413	0.0440715		0	0
PF3D7_1111700	conserved Plasmodium protein, unknown function	130.771	133.109	141.186	129.442	146.736	109.47	159.197	139.848	172.78	253.875	215.922	224.189	135.022	128.549	157.275	231.329	7.04205	-0.0694622	0.99932		7.60216	0.549527	0.0480579		0	0
PF3D7_0311700	plasmepsin VI	21385.3	19103.1	19531.1	20627.3	18631.5	23206.1	59792.4	72649.2	61003.8	46746.2	52926.5	47620.3	20006.5	20821.6	64481.8	49097.7	14.3173	0.05763	0.99932		15.7933	-0.393191	0.050772		0	0
PF3D7_1477400	Plasmodium exported protein (PHIST), unknown function	754.906	623.371	593.339	620.361	585.341	657.645	677.576	1048.86	775.044	530.83	634.026	519.81	657.205	621.116	833.826	561.556	9.32003	-0.0813122	0.99932		9.44644	-0.566812	0.0518639		0	0
PF3D7_1454900	conserved protein, unknown function	24016.9	22062.4	23295.7	30188.7	26113.4	27807.9	40304.6	49321.9	41169.9	34013.3	34194.2	35398.7	23125	28036.7	43598.8	34535.4	14.6428	0.277859	0.432539		15.2537	-0.336129	0.05332		0	0
PF3D7_1414000	26S proteasome regulatory subunit RPN13, putative	10791.2	10857.6	10132.3	11388	10387	10976.7	7008.63	7548.37	7218.52	6039.83	6190.1	6257.5	10593.7	10917.2	7258.51	6162.47	13.3928	0.0432199	0.99932		12.7122	-0.235892	0.0550328		0	0
PF3D7_0530800	CPW-WPC family protein	25928.4	23751.3	26628.8	25220	24402.3	30158.7	82820.8	113208	86849.3	63797	75464.8	65676.3	25436.2	26593.7	94292.8	68312.7	14.6671	0.0642293	0.99932		16.311	-0.46496	0.0553429		0	0
PF3D7_0824900	conserved Plasmodium protein, unknown function	354.101	296.529	353.859	320.248	282.247	288.903	196.036	180.779	188.824	269.931	249.292	262.652	334.83	297.133	188.547	260.625	8.3037	-0.170589	0.99932		7.81112	0.464292	0.0557238		0	0
PF3D7_0421700	conserved Plasmodium protein, unknown function	2183.2	1928.1	2121.37	2055.73	1946.86	1805.85	2051.15	1790.73	1977.1	2540.76	2283.87	2458.38	2077.56	1936.15	1939.66	2427.67	10.9707	-0.101486	0.99932		11.0925	0.32256	0.0560475		0	0
PF3D7_0818600	BEM46-like protein, putative	1876.65	2024.97	1803.25	2046.14	1885.12	2213.28	5871.88	7521.08	6111.49	4642.01	5401	4726.64	1901.62	2048.18	6501.48	4923.22	10.9476	0.10672	0.99932		12.4799	-0.400636	0.0560475		0	0
PF3D7_1221400	inner membrane complex protein 1h, putative	23747.7	23841	21554.1	25580.6	23837.8	24909.9	68810.1	62680.8	68231	56210.8	53048.2	57652.8	23047.6	24776.1	66574	55637.2	14.5454	0.104263	0.99932		15.899	-0.258958	0.0566659		0	0
PF3D7_0412700	erythrocyte membrane protein 1, PfEMP1	2737.7	3149.8	2929.17	2359.67	2297.26	2658.57	10201.8	8136.75	10379.2	7587.16	7191.19	7379.54	2938.89	2438.5	9572.57	7385.97	11.3927	-0.269455	0.727169		13.0497	-0.374482	0.0598247		0	0
PF3D7_1461400	MORN repeat protein, putative	12477.6	10683.6	11947.2	11661.3	10354.1	12341.3	33606.4	36686.1	33504.6	27320.2	28519.4	27651	11702.8	11452.2	34599.1	27830.2	13.499	-0.0311431	0.99932		14.9299	-0.314021	0.0598247		0	0
PF3D7_0820800	conserved Plasmodium protein, unknown function	527.33	489.603	462.876	482.29	474.688	490.559	388.126	339.387	340.624	466.609	444.603	462.664	493.27	482.512	356.046	457.959	8.93042	-0.0320146	0.99932		8.66889	0.361008	0.0603562		0	0
PF3D7_0406200	parasitophorous vacuole membrane protein S16	134575	110057	130982	157850	137798	140635	93596.2	115982	94529.4	75916.8	77469	79995.8	125205	145428	101369	77793.8	17.046	0.216015	0.99932		16.4509	-0.381861	0.0644128		0	0
PF3D7_0811700	conserved Plasmodium protein, unknown function	108.693	112.022	117.059	103.553	102.635	125.932	121.043	155.197	139.458	198.685	204.145	189.022	112.592	110.707	138.566	197.284	6.80283	-0.0220587	0.99932		7.39167	0.517767	0.0654263		0	0
PF3D7_0912600	conserved Plasmodium protein, unknown function	703.107	611.509	659.465	600.226	659.912	516.074	820.985	660.013	747.892	1038.58	949.076	967.088	658.027	592.071	742.963	984.915	9.28783	-0.151401	0.99932		9.75479	0.404323	0.0654263		0	0
PF3D7_0930200	leucine-rich repeat protein	1462.26	1325.82	1331.44	1315.51	1267.7	1193.47	1261.74	1326.85	1276.11	1626.61	1514.4	1531.96	1373.17	1258.9	1288.23	1557.65	10.362	-0.125422	0.99932		10.4747	0.274896	0.0654263		0	0
PF3D7_1225900	conserved Plasmodium protein, unknown function	635.174	551.545	624.615	626.114	647.083	535.829	251.295	240.47	228.317	335.156	317.995	315.403	603.778	603.009	240.027	322.851	9.23695	-0.00054751	0.99932		8.13668	0.428656	0.0654263		0	0
PF3D7_1248800	conserved Plasmodium protein, unknown function	543.465	531.776	545.086	579.132	513.978	568.752	2787.93	3711.08	3179.16	2444.43	2573.4	2508.94	540.109	553.954	3226.06	2508.92	9.09548	0.0361489	0.99932		11.4856	-0.36168	0.0654263		0	0
PF3D7_1347600	conserved protein, unknown function	2195.09	2220.02	2334.04	2174.62	2075.96	2396	18984	21233	20122.7	15412.1	17481.8	16542.7	2249.71	2215.53	20113.2	16478.9	11.1245	-0.0218966	0.99932		14.1592	-0.287426	0.0654263		0	0
PF3D7_1348700	WD repeat-containing protein 16, putative	4235.63	3902.98	3759.31	4324.31	4130.26	4274.28	2565.58	2530.9	2390.54	3074.6	2905.14	2928.74	3965.97	4242.95	2495.67	2969.49	12.003	0.0973265	0.99932		11.416	0.251215	0.0654263		0	0
PF3D7_1030100	pre-mRNA-splicing factor ATP-dependent RNA helicase PRP22, putative	6279.56	7125.27	5718.93	6364.7	6377.01	5524.55	17795.9	21843.5	17807.5	14437.8	15318.7	14265.7	6374.59	6088.75	19149	14674	12.6054	-0.0664274	0.99932		14.0457	-0.383838	0.0674997		0	0
PF3D7_0609100	zinc transporter ZIP1, putative	2900.74	3064.14	2853.21	2934.01	2817.66	3377.94	12385.8	17177.4	12821.5	9890.1	11534.2	9917.05	2939.36	3043.2	14128.3	10447.1	11.5465	0.0500115	0.99932		13.5849	-0.435221	0.0794367		0	0
PF3D7_0728900	RNA-binding protein, putative	2168.76	2173.23	1873.84	2112.3	2000.58	1789.39	3879.94	4408.61	4083.79	5020.31	5269.48	5068.42	2071.95	1967.42	4124.12	5119.41	10.9799	-0.07546	0.99932		12.1742	0.312374	0.0798743		0	0
PF3D7_0809800	conserved Plasmodium protein, unknown function	569.789	425.684	529.895	521.602	460.255	459.282	739.413	608.849	693.59	1022.53	842.097	911.041	508.456	480.379	680.617	925.221	8.94959	-0.0805474	0.99932		9.64911	0.440854	0.0798743		0	0
PF3D7_1216700	perforin-like protein 2	7132.97	6682.45	6486.52	6590.98	6316.87	5959.96	577.584	455.358	573.878	766.643	634.026	689.051	6767.32	6289.27	535.607	696.573	12.6725	-0.105747	0.99932		9.267	0.373752	0.085076		0	0
PF3D7_0816800	meiotic recombination protein DMC1, putative	40641	36855.3	40593.7	44283.5	40749.4	49696.2	113412	145998	114059	89705.3	102532	93025.1	39363.3	44909.7	124489	95087.4	15.3628	0.19019	0.99932		16.7444	-0.388668	0.0879534		0	0
PF3D7_0916300	conserved Plasmodium protein, unknown function	225.877	189.779	259.139	226.283	222.911	210.71	315.763	458.769	399.863	278.962	286.588	261.553	224.932	219.968	391.465	275.701	7.79734	-0.0282729	0.99932		8.3819	-0.500967	0.0922848		0	0
PF3D7_1144100	mitochondrial large subunit ribosomal protein, putative	2499.94	2591.01	2560.12	2619.52	2461.64	2580.37	4266.75	5073.74	4140.56	3440.86	3882.67	3613.39	2550.35	2553.84	4493.69	3645.64	11.3175	0.001771	0.99932		11.9907	-0.300771	0.0922848		0	0
PF3D7_1207700	41-3 protein	12791.8	10890.5	10719.4	12607.6	11136.7	12067.3	51572.1	49250.3	50170.5	40997.4	40948.7	42456.3	11467.3	11937.2	50330.9	41467.4	13.5145	0.0579299	0.99932		15.4862	-0.279486	0.0922848		0	0
PF3D7_1211800	polyubiquitin	22603	21377.1	22504.9	25567.1	22213.3	22113	25621.6	26994	26534.1	21767.1	22509.9	22591.4	22161.7	23297.8	26383.2	22289.5	14.4723	0.0720965	0.99932		14.5708	-0.243231	0.0934095		0	0
PF3D7_0624300	CPW-WPC family protein	14649.8	13979.7	13834.5	15650.9	13952.8	16819.7	40730.8	48898.9	42058.5	33907.9	36912.9	35187.7	14154.6	15474.5	43896.1	35336.2	13.8547	0.128607	0.99932		15.2738	-0.312872	0.0949285		0	0
PF3D7_0502500	conserved Plasmodium protein, unknown function	1807.02	1441.13	1594.15	1845.74	1744	1876.63	264.452	291.634	320.878	387.336	383.753	381.341	1614.1	1822.12	292.321	384.143	10.7466	0.175523	0.99932		8.40187	0.392938	0.0957201		0	0
PF3D7_0613900	myosin E, putative	560.448	640.503	516.491	562.832	582.936	544.059	371.022	445.125	392.458	492.699	607.527	503.326	572.481	563.276	402.868	534.517	9.14944	-0.0253309	0.99932		8.8725	0.412288	0.0957201		0	0
PF3D7_1142000	heptatricopeptide repeat-containing protein, putative	225.877	219.432	246.629	238.748	218.902	210.71	98.6761	95.5058	85.1561	132.457	130.535	134.074	230.646	222.786	93.1126	132.355	7.82474	-0.0495524	0.99932		6.81678	0.510812	0.0957201		0	0
PF3D7_1246200	actin I	75265.6	62555.2	73717.1	77293	68617.2	78520.7	97484.1	96196.5	98120.8	78190.6	80650.9	80825.5	70512.6	74810.3	97267.1	79889	16.1489	0.0853756	0.99932		16.4347	-0.28396	0.0957201		0	0
PF3D7_1351600	glycerol kinase	33084.3	29024.3	34696.1	36339.6	31452.9	41196.2	91017.5	112284	96079.5	72958.6	81453.7	74282.3	32268.2	36329.6	99793.7	76231.5	15.0659	0.171056	0.99932		16.4254	-0.388537	0.101193		0	0
PF3D7_1217100	DNA topoisomerase 6 subunit A	1123.44	1002.93	985.623	1152.51	916.5	988.525	1095.96	1224.52	1197.12	871.003	976.557	912.14	1037.33	1019.18	1172.53	919.9	10.006	-0.0262916	0.99932		10.031	-0.349291	0.102741		0	0
PF3D7_0526000	RAP protein, putative	421.185	408.552	436.069	463.114	461.858	384.381	478.908	392.256	435.654	708.443	491.714	597.837	421.935	436.451	435.606	599.331	8.74548	0.0488623	0.99932		9.01533	0.457671	0.1038		0	0
PF3D7_1207600	tRNA dimethylallyltransferase, putative	826.236	845.438	874.818	787.197	919.707	822.262	609.16	574.74	672.61	746.574	782.227	783.561	848.831	843.056	618.837	770.788	9.72442	-0.0087555	0.99932		9.44048	0.31336	0.1038		0	0
PF3D7_1316000	glycogen synthase kinase-3 alpha, putative	10354.7	9366.37	9718.61	10670.8	9571.53	11059.8	36394.4	43490.9	38539.9	30644.7	34177.5	31265.5	9813.23	10434	39475.1	32029.2	13.3054	0.0885238	0.99932		15.1257	-0.301471	0.1038		0	0
PF3D7_1430100	serine/threonine protein phosphatase 2A activator	5406.62	4519.77	5237.29	5727.08	4912.05	5279.27	8233.53	11636.4	9054.93	6847.61	7679.96	7181.73	5054.56	5306.13	9641.6	7236.43	12.3388	0.0701473	0.99932		13.0429	-0.413661	0.1038		0	0
PF3D7_0723300	conserved protein, unknown function	24686	21431.8	23914.1	24195.1	23714.3	24052.2	61927.8	54010.2	61123.5	48882.6	49606.2	50146.8	23344	23987.2	59020.5	49545.2	14.5305	0.0392778	0.99932		15.7282	-0.252533	0.104505		0	0
PF3D7_1115100	conserved protein, unknown function	20382.5	19404.9	20332.6	22543	20143.8	25198.8	80913.1	104821	80919.2	65684.5	72627.4	67474.2	20040	22628.5	88884.4	68595.4	14.3809	0.175271	0.99932		16.2648	-0.373779	0.106416		0	0
PF3D7_1338800	CPW-WPC family protein	23654.3	21257.2	22596	24335	21114.8	24774	67589.2	69403.7	69751.5	56742.7	58291.1	58936.3	22502.5	23408	68914.8	57990	14.4865	0.0569283	0.99932		15.9534	-0.249008	0.109584		0	0
PF3D7_1357100	elongation factor 1-alpha	5215.56	5400.79	4711.87	4482.52	4518.35	5960.78	3724.69	4899.79	3902.37	2862.87	3512.66	2630.92	5109.41	4987.22	4175.62	3002.15	12.3016	-0.0349323	0.99932		11.8093	-0.47538	0.110415		0	0
PF3D7_0712400	erythrocyte membrane protein 1, PfEMP1	56.0448	57.329	46.4663	78.6239	79.3819	56.7929	1139.38	770.868	1200.82	697.405	741.006	737.405	53.28	71.5995	1037.02	725.272	5.96439	0.418895	0.99932		9.78324	-0.518315	0.113963		0	0
PF3D7_0801300	von Willebrand factor A domain-related protein	3177.57	3541.88	3583.27	3719.29	3722.13	4650.43	1453.83	1766.86	1346.45	1050.62	1298.48	1030.83	3434.24	4030.62	1522.38	1126.64	11.8659	0.231045	0.99932		10.3712	-0.432452	0.113963		0	0
PF3D7_0816200	vacuolar protein sorting-associated protein 2, putative	1683.89	1599.28	1693.34	1518.78	1469.77	1621.48	4571.99	4879.32	5010.63	3745.92	4124.11	4279.37	1658.84	1536.68	4820.65	4049.8	10.6418	-0.109891	0.99932		12.1148	-0.251466	0.113963		0	0
PF3D7_0932200	profilin	6233.71	5898.3	6534.78	6757.82	6372.2	7453.04	17665.6	23247.1	18852.8	14346.5	16836	15318.5	6222.26	6861.02	19921.9	15500.3	12.6754	0.141077	0.99932		14.1124	-0.361884	0.113963		0	0
PF3D7_1465500	potassium channel K2	497.61	472.47	490.577	523.52	521.194	457.635	406.545	363.263	341.858	505.744	445.585	465.961	486.886	500.783	370.556	472.43	8.94788	0.0407304	0.99932		8.71936	0.350347	0.113963		0	0
PF3D7_0630200	secreted ookinete protein, putative	11479.8	10221	11660.4	12804.2	11415	13417.9	41736	55255.2	42279.4	34274.2	37313.3	36140.5	11120.4	12545.7	46423.5	35909.3	13.5305	0.174034	0.99932		15.3292	-0.37042	0.114572		0	0
PF3D7_1027800	60S ribosomal protein L3	15680.7	16093	14545.8	16223.4	15341.6	15878.1	13421.3	11501.6	12657.4	10820.3	10446.7	10552.3	15439.8	15814.4	12526.8	10606.4	13.9318	0.034481	0.99932		13.4977	-0.240344	0.114572		0	0
PF3D7_1366500	nucleoside diphosphate kinase	5538.24	5166.2	5525.03	5163.29	5287.31	6425	11476.7	15997.2	11968.7	8564.53	11274.1	8826.88	5409.82	5625.2	13147.5	9555.16	12.4298	0.0564221	0.99932		13.4706	-0.460211	0.115971		0	0
PF3D7_1240600	erythrocyte membrane protein 1, PfEMP1	1802.77	2304.36	2176.77	1760.41	1828.99	2116.15	16484.2	18789.1	16039	12869.4	14434.4	12565.6	2094.64	1901.85	17104.1	13289.8	10.9645	-0.139447	0.99932		13.8915	-0.363884	0.116266		0	0
PF3D7_1457000	signal peptide peptidase	4602.47	4340.53	4223.08	4941.8	4465.43	4917.93	12435.8	14649.9	13084.4	10850.4	11704.9	10842.4	4388.69	4775.05	13390	11132.6	12.1617	0.121629	0.99932		13.5818	-0.266105	0.116846		0	0
PF3D7_1107400	DNA repair protein RAD51	33103.8	31745.8	32499.6	36952.3	32621.1	40036.5	33774.8	42493.2	33979.7	27022.2	31729.8	27363.1	32449.7	36536.6	36749.3	28705	15.074	0.171139	0.99932		14.9982	-0.356318	0.124938		0	0
PF3D7_0205900	26S proteasome regulatory subunit RPN1, putative	7858.16	7075.19	7357.77	7708.02	7245.4	8108.21	15832.9	16217.2	15589.7	13449.4	14095.8	13438.1	7430.37	7687.21	15880	13661.1	12.8839	0.0491439	0.99932		13.8504	-0.217036	0.126661		0	0
PF3D7_1412100	mini-chromosome maintenance complex-binding protein	534.124	573.29	542.405	566.667	620.622	526.775	315.763	267.757	311.005	466.609	336.642	396.726	549.94	571.355	298.175	399.992	9.13095	0.0546953	0.99932		8.44743	0.419283	0.130326		0	0
PF3D7_1327100	conserved protein, unknown function	602.057	635.891	670.188	698.985	644.677	702.915	18599.8	25218.6	20077.1	15695.1	17954.9	16320.7	636.045	682.192	21298.5	16656.9	9.36439	0.100933	0.99932		14.212	-0.354456	0.131031		0	0
PF3D7_0908900	conserved Plasmodium protein, unknown function	553.655	720.237	549.554	569.544	683.967	679.045	572.321	752.108	651.629	844.913	1019.74	831.916	607.815	644.185	658.686	898.857	9.29002	0.0827298	0.99932		9.60506	0.451118	0.133663		0	0
PF3D7_1126200	40S ribosomal protein S18, putative	7090.51	6613.26	7518.61	6747.27	6587.89	7791.33	6140.28	7894.57	6348.45	4725.29	5996.75	4794.78	7074.13	7042.16	6794.43	5172.27	12.7851	-0.00643127	0.99932		12.5467	-0.393108	0.133663		0	0
PF3D7_0516500	major facilitator superfamily domain-containing protein, putative	5426.15	6209.98	6769.79	7748.29	6848.49	8262.13	76184.5	88963.6	78662	63687.6	64600	66801.6	6135.31	7619.64	81270	65029.7	12.7477	0.312574	0.432539		16.1586	-0.3216	0.137424		0	0
PF3D7_1135600	condensin-2 complex subunit D3, putative	3800.86	3661.15	3526.97	3342.47	3373.33	3409.22	4611.46	3980.54	4556.47	5402.63	4875.92	5298.11	3662.99	3375.01	4382.82	5192.22	11.7809	-0.118136	0.99932		12.2251	0.2436	0.139811		0	0
PF3D7_0314000	HSP20-like chaperone, putative	5703.83	5421.22	5232.83	5946.65	5307.36	6613.49	15863.2	19824.3	16509.2	12989.8	15067.4	13054.6	5452.62	5955.83	17398.9	13703.9	12.4778	0.12733	0.99932		13.9248	-0.344222	0.143625		0	0
PF3D7_0512500	conserved Plasmodium protein, unknown function	534.973	446.771	411.942	527.355	524.401	455.989	430.228	385.434	436.888	603.079	477.973	585.748	464.562	502.582	417.516	555.6	8.91759	0.113275	0.99932		8.92647	0.409202	0.143625		0	0
PF3D7_0718800	conserved protein, unknown function	340.515	363.743	323.477	304.907	306.302	347.342	543.376	762.341	671.375	455.571	570.231	429.695	342.578	319.517	659.031	485.166	8.37089	-0.101278	0.99932		9.16012	-0.438415	0.143625		0	0
PF3D7_1131700	conserved Plasmodium protein, unknown function	1799.38	1619.05	1882.78	2130.52	1800.93	2000.1	4202.28	6158.42	4943.99	3390.69	4269.37	3736.48	1767.07	1977.18	5101.56	3798.85	10.8705	0.16222	0.99932		12.1197	-0.424839	0.143625		0	0
PF3D7_1213700	DNA-directed RNA polymerases I, II, and III subunit RPABC3, putative	569.789	592.4	648.742	659.673	685.571	697.976	577.584	895.366	617.073	447.543	583.971	460.466	603.643	681.073	696.674	497.327	9.32723	0.174557	0.99932		9.22159	-0.481644	0.143625		0	0
PF3D7_0418400	LSM domain-containing protein, putative	61.9889	91.5946	104.549	102.595	88.2021	91.3625	101.307	165.43	103.668	60.2076	75.5728	86.8182	86.0443	94.053	123.468	74.1995	6.49263	0.126305	0.99932		6.62694	-0.724263	0.143753		0	0
PF3D7_1031000	ookinete surface protein P25	49427.3	41487.7	48362.5	53959	47161.7	52644.5	122015	159870	124517	103064	109486	106047	46425.8	51255.1	135467	106199	15.5758	0.14278	0.99932		16.8827	-0.351145	0.143753		0	0
PF3D7_1121000	palmitoyltransferase DHHC3	2272.36	2193	2401.06	2479.53	2303.68	2645.4	5606.12	7398.29	5995.48	4692.18	5499.15	4728.84	2288.81	2476.2	6333.29	4973.39	11.2183	0.113702	0.99932		12.4649	-0.34816	0.143753		0	0
PF3D7_1475900	KELT protein	1999.78	2092.18	2143.71	2096.96	2178.59	2571.32	934.133	832.264	825.644	675.329	755.728	617.618	2078.56	2282.29	864.014	682.891	11.0904	0.13514	0.99932		9.59517	-0.339159	0.14941		0	0
PF3D7_0506400	conserved Plasmodium protein, unknown function	1369.7	1234.22	1296.59	1416.19	1217.19	1451.1	17565.7	25583.6	19444	14715.7	17208	15474.5	1300.17	1361.49	20864.4	15799.4	10.3781	0.0665437	0.99932		14.1621	-0.401012	0.15189		0	0
PF3D7_0506900	rhomboid protease ROM4	16531.5	15498.6	15776.2	16572.4	15113	17085.6	48061.8	45515.3	49525	41143.9	40913.3	41879.3	15935.4	16257	47700.7	41312.2	13.9744	0.0288279	0.99932		15.4417	-0.207504	0.15189		0	0
PF3D7_0722900	conserved protein, unknown function	1187.98	1202.59	899.839	1078.68	976.638	896.34	7659.89	7410.22	8163.88	6185.33	5486.39	6443.23	1096.8	983.886	7744.66	6038.31	10.0228	-0.158227	0.99932		12.7506	-0.35923	0.153014		0	0
PF3D7_1006200	DNA/RNA-binding protein Alba 3	2306.33	2302.39	2358.17	1899.44	1968.51	2694.78	3066.85	3624.1	3170.52	2293.91	2881.58	2047.37	2322.29	2187.58	3287.16	2407.62	11.1389	-0.0859969	0.99932		11.4754	-0.448677	0.153014		0	0
PF3D7_1103500	CPW-WPC family protein	19590.2	18971.3	17003.1	17835.2	16186.7	20375.5	73992.6	76950.4	76723.2	60034	65361.6	61417.8	18521.5	18132.4	75888.7	62271.1	14.1617	-0.0306602	0.99932		16.076	-0.285315	0.153014		0	0
PF3D7_1200100	erythrocyte membrane protein 1, PfEMP1	16361.7	16529.9	15126.6	16226.2	15928.5	17120.2	19568.1	16577.1	17981.5	15583.7	15107.7	15358	16006	16425	18042.2	15349.8	13.9851	0.0372263	0.99932		14.0272	-0.233331	0.153014		0	0
PF3D7_0518800	secreted ookinete protein, putative	14595.4	14454.2	13246.5	13315.2	12441.3	15679	62796.1	72204.1	64829.7	52138.8	56700.2	53960.2	14098.7	13811.8	66610	54266.4	13.7685	-0.0296761	0.99932		15.8832	-0.295645	0.159459		0	0
PF3D7_1413100	conserved Plasmodium protein, unknown function	417.788	457.973	569.213	446.814	426.577	425.535	1174.9	1122.19	999.658	1429.93	1371.11	1366.01	481.658	432.975	1098.92	1389.02	8.83705	-0.152598	0.99932		10.2807	0.338669	0.159459		0	0
PF3D7_1358900	GTP-binding protein, putative	7611.9	7094.96	7174.58	7874.85	6949.52	8110.68	7120.46	7135.64	6937.13	5962.56	6245.06	5927.81	7293.81	7645.02	7064.41	6045.14	12.8668	0.0678283	0.99932		12.6783	-0.224669	0.160571		0	0
PF3D7_0322600	conserved Plasmodium protein, unknown function	3946.06	4066.41	3707.48	3731.76	3626.71	3685.78	3823.37	3598.52	3609.88	4510.55	3973.95	4363.99	3906.65	3681.41	3677.26	4282.83	11.8895	-0.0860267	0.99932		11.9586	0.219649	0.160761		0	0
PF3D7_1003600	inner membrane complex protein 1c	1078.44	1261.24	1175.96	1117.99	1167.47	1209.11	21240.4	21231.3	22023.3	18317.2	18396.6	19018.7	1171.88	1164.86	21498.3	18577.5	10.1903	-0.00947075	0.99932		14.2904	-0.210724	0.161031		0	0
PF3D7_1449400	crossover junction endonuclease MUS81, putative	202.95	243.154	210.886	217.654	211.685	202.479	372.338	337.681	354.2	456.574	445.585	432.992	218.997	210.606	354.74	445.05	7.74686	-0.0623182	0.99932		8.64348	0.325248	0.162013		0	0
PF3D7_1327600	nicotinamide/nicotinic acid mononucleotide adenylyltransferase	36.514	23.7223	37.5305	46.0237	41.6955	41.9773	106.57	155.197	132.054	80.2768	82.443	95.6099	32.589	43.2322	131.274	86.1099	5.24453	0.424905	0.99932		6.7641	-0.602603	0.164869		0	0
PF3D7_1008700	tubulin beta chain	84310	72444.7	82189.1	90014.7	82363.9	89679.3	36422	37272.8	34858.5	30543.3	32059.5	29754.5	79648	87352.6	36184.4	30785.8	16.3495	0.13323	0.99932		15.0312	-0.233054	0.167605		0	0
PF3D7_1246400	myosin A-tail interacting protein	7907.41	8186.85	7878.73	8337.97	7896.49	9717.34	31081.6	37361.5	32582.7	26278.6	29130.8	27053.2	7990.99	8650.6	33675.3	27487.6	13.0225	0.114407	0.99932		14.9004	-0.292824	0.167605		0	0
PF3D7_0520700	CDC73 domain-containing protein, putative	199.553	190.438	265.394	150.536	208.478	218.118	110.517	92.0948	106.137	158.547	133.479	172.537	218.462	192.377	102.916	154.854	7.68243	-0.177469	0.99932		7.00994	0.582398	0.170465		0	0
PF3D7_1330800	RNA-binding protein, putative	13104.3	12551.8	13044.5	11349.6	10723.8	10688.6	22983.6	19060.2	22361.5	17082.9	18637	18583.5	12900.2	10920.7	21468.4	18101.1	13.5399	-0.240339	0.502866		14.2721	-0.246332	0.171352		0	0
PF3D7_0409200	protein SOF1, putative	9671.97	8510.39	8453.3	8638.08	7558.92	9084.39	17557.8	18830	18646.7	14454.8	16181.4	14943.7	8878.55	8427.13	18344.8	15193.3	13.079	-0.0752843	0.99932		14.0335	-0.271888	0.17219		0	0
PF3D7_0520800	conserved protein, unknown function	753.208	860.594	764.908	691.315	821.883	678.222	147.356	78.4512	119.712	157.543	159.979	180.23	792.903	730.473	115.173	165.917	9.57306	-0.118585	0.99932		7.13489	0.507305	0.174911		0	0
PF3D7_0621200	pyridoxine biosynthesis protein PDX1	8876.31	7481.11	8714.23	7809.65	7358.46	9089.33	10768.8	11409.5	10431	8126.02	9733.18	8197.17	8357.21	8085.81	10869.8	8685.46	13.0052	-0.0474845	0.99932		13.2553	-0.323504	0.174911		0	0
PF3D7_1017500	myosin essential light chain ELC	1765.41	1558.43	1753.21	1908.07	1734.37	1806.67	2678.73	3711.08	3039.7	2437.4	2626.4	2394.64	1692.35	1816.37	3143.17	2486.15	10.7767	0.10228	0.99932		11.4587	-0.337188	0.175454		0	0
PF3D7_1437900	HSP40, subfamily A	16864.4	15392.5	14840.6	14518.6	13879.8	14814.7	27247.7	24637.1	27658.4	22843.8	22381.3	23139.8	15699.2	14404.4	26514.4	22788.3	13.8776	-0.124188	0.99932		14.5894	-0.218618	0.176211		0	0
PF3D7_1203600	cytochrome c1 heme lyase, putative	604.604	565.383	553.128	550.367	534.825	624.722	1831.43	2150.58	1935.14	1471.07	1774.49	1541.85	574.372	569.971	1972.38	1595.8	9.1603	-0.0106822	0.99932		10.801	-0.304459	0.176715		0	0
PF3D7_1322900	CRYSP protein, putative	14445.1	13073	14356.3	14473.5	12964.1	15518.4	42050.5	53679.4	43317.3	34278.2	40527.6	35616.3	13958.1	14318.7	46349	36807.4	13.7873	0.0368247	0.99932		15.3435	-0.332472	0.178118		0	0
PF3D7_1232600	conserved Plasmodium protein, unknown function	778.683	794.04	824.778	884.998	821.081	826.378	645.999	714.588	751.595	859.965	824.43	834.114	799.167	844.152	704.061	839.503	9.6824	0.0785667	0.99932		9.59205	0.25383	0.179179		0	0
PF3D7_1219900	ribulose-phosphate 3-epimerase, putative	2958.49	2880.95	2714.71	3690.53	3081.46	3688.25	6800.75	8967.31	7054.38	5544.12	6618.02	5681.64	2851.38	3486.74	7607.48	5947.93	11.6298	0.290046	0.85703		12.7266	-0.354594	0.180357		0	0
PF3D7_0309900	conserved Plasmodium protein, unknown function	1563.31	1362.72	1381.48	1420.98	1383.97	1437.11	634.158	637.842	657.8	820.83	750.82	745.098	1435.84	1414.02	643.267	772.249	10.4767	-0.0216589	0.99932		9.46711	0.263383	0.180357		0	0
PF3D7_0412900	erythrocyte membrane protein 1, PfEMP1	182.57	228.657	192.12	120.812	166.782	181.902	299.975	204.655	304.834	201.695	189.423	171.438	201.116	156.499	269.821	187.519	7.48226	-0.360925	0.99932		7.83712	-0.530906	0.180357		0	0
PF3D7_1023700	conserved Plasmodium protein, unknown function	2871.02	2442.74	2369.78	2651.16	2395.09	2344.15	1413.04	1320.03	1248.96	1691.83	1577.21	1594.6	2561.18	2463.46	1327.34	1621.21	11.2948	-0.056266	0.99932		10.5258	0.288698	0.180357		0	0
PF3D7_1038300	conserved Plasmodium protein, unknown function	439.017	411.187	518.278	540.779	505.959	416.481	411.808	440.009	412.205	607.093	497.603	546.185	456.161	487.74	421.34	550.294	8.88249	0.097505	0.99932		8.92427	0.386527	0.180357		0	0
PF3D7_1131500	conserved Plasmodium protein, unknown function	8691.19	8859.64	8788.39	10212.5	8889.17	10962.7	34777.4	39808.8	35837.1	30201.1	31772	30502.8	8779.74	10021.4	36807.8	30825.3	13.1985	0.190787	0.951001		15.0454	-0.255821	0.180412		0	0
PF3D7_1135900	3-oxo-5-alpha-steroid 4-dehydrogenase, putative	2109.32	2020.35	2253.62	1806.43	1852.24	2298.05	4769.34	6356.25	5324.11	3942.59	4769.92	3930.99	2127.76	1985.58	5483.23	4214.5	11.0061	-0.099398	0.99932		12.2434	-0.379183	0.180412		0	0
PF3D7_0700100	erythrocyte membrane protein 1, PfEMP1	102.749	124.542	101.869	101.636	97.8241	65.8468	431.543	252.408	386.288	269.931	199.237	243.97	109.72	88.4356	356.746	237.713	6.63049	-0.317006	0.99932		8.21543	-0.590773	0.182913		0	0
PF3D7_1222900	conserved Plasmodium protein, unknown function	881.432	755.161	943.624	968.416	958.997	907.04	706.521	680.479	740.488	880.034	898.04	827.52	860.072	944.818	709.162	868.532	9.8177	0.137411	0.99932		9.6236	0.291346	0.183583		0	0
PF3D7_1107600	coiled-coil domain-containing protein 40, putative	442.414	522.551	571.893	627.073	566.899	419.773	1184.11	772.573	1029.28	1558.37	1162.05	1585.81	512.286	537.915	995.321	1435.41	9.03645	0.0697855	0.99932		10.2472	0.526483	0.184587		0	0
PF3D7_0519200	V-type proton ATPase 16 kDa proteolipid subunit	8929.8	7643.21	9812.44	9495.27	8890.77	10496.8	12909.5	16792	13243.6	9996.47	12522.5	10334.7	8795.15	9627.62	14315	10951.2	13.1692	0.130583	0.99932		13.6249	-0.386245	0.184774		0	0
PF3D7_0924800	telomeric repeat binding factor 1, putative	1432.54	1602.58	1511.94	1511.11	1318.22	1549.05	8279.58	11679	9572.04	7067.37	8250.19	7750.99	1515.69	1459.46	9843.53	7689.52	10.5387	-0.0549855	0.99932		13.0978	-0.355985	0.184774		0	0
PF3D7_1403300	tetratricopeptide repeat protein, putative	1140.43	1157.12	1023.15	1114.16	1087.29	1065.07	1522.24	1407	1440.25	1897.54	1623.34	1690.21	1106.9	1088.84	1456.5	1737.03	10.1005	-0.0247883	0.99932		10.6409	0.253559	0.184774		0	0
PF3D7_1347200	nucleoside transporter 1	6198.04	5800.11	5901.23	7289.01	6504.5	7074.42	2648.47	3018.66	2563.32	2182.53	2516.48	2066.05	5966.46	6955.98	2743.48	2255.02	12.6576	0.221357	0.88478		11.2873	-0.2816	0.185015		0	0
PF3D7_0400400	erythrocyte membrane protein 1, PfEMP1	1302.62	1797.63	1419.01	1581.11	1642.96	1611.6	2976.07	2715.09	2907.65	2261.8	2404.59	2239.69	1506.42	1611.89	2866.27	2302.03	10.6065	0.0964659	0.99932		11.3355	-0.316558	0.185015		0	0
PF3D7_0613000	conserved Plasmodium protein, unknown function	730.281	722.214	810.48	831.304	709.626	728.43	465.751	699.239	614.605	417.439	463.251	470.357	754.325	756.453	593.198	450.349	9.56108	0.00392511	0.99932		9.02728	-0.394318	0.185015		0	0
PF3D7_0621000	RNA polymerase subunit sigma apSIG	230.123	252.379	262.714	214.777	251.777	211.533	152.619	102.328	154.268	208.72	163.905	202.209	248.405	226.029	136.405	191.611	7.89007	-0.135205	0.99932		7.35762	0.474768	0.185015		0	0
PF3D7_0630000	CPW-WPC family protein	7277.33	7908.11	7894.81	7213.26	6712.18	8734.58	56750.6	79128.2	60629.9	45313.2	56131.9	47858.8	7693.42	7553.34	65502.9	49768	12.8962	-0.026511	0.99932		15.8147	-0.396296	0.185015		0	0
PF3D7_1019900	autophagy-related protein 8	755.755	832.918	761.333	757.474	704.815	775.346	1568.29	2193.22	1725.34	1402.84	1538.94	1381.4	783.336	745.878	1828.95	1441.06	9.57857	-0.0715606	0.99932		10.6751	-0.341875	0.185015		0	0
PF3D7_1139600	conserved Plasmodium protein, unknown function	233.52	238.541	222.502	241.625	257.39	213.179	1140.7	878.312	1078.64	1405.85	1215.05	1279.19	231.521	237.398	1032.55	1300.03	7.87319	0.0348953	0.99932		10.1877	0.329804	0.185015		0	0
PF3D7_1313400	DEAD box helicase, putative	624.984	598.989	631.764	625.156	700.004	586.86	551.27	457.063	575.112	660.277	630.1	681.358	618.579	637.34	527.815	657.245	9.29453	0.0441252	0.99932		9.21074	0.310875	0.185015		0	0
PF3D7_1404800	conserved Plasmodium protein, unknown function	391.464	434.91	432.494	430.514	442.614	474.92	584.162	663.424	572.644	730.519	741.987	718.723	419.623	449.349	606.743	730.41	8.76317	0.0986006	0.99932		9.38495	0.271841	0.185015		0	0
PF3D7_1406800	glideosome associated protein with multiple membrane spans 3	9165.87	8567.06	9403.18	10292.1	9275.65	10467.2	15261.9	18717.4	15788.4	13140.3	14818.2	12951.3	9045.37	10011.6	16589.2	13636.6	13.218	0.146472	0.99932		13.8835	-0.28254	0.185015		0	0
PF3D7_1429300	CPW-WPC family protein	35080.6	32147.1	34522.7	35592.6	32306	39682.6	65776.1	82701.2	68644.4	55132.1	62903	56826.3	33916.8	35860.4	72373.9	58287.2	15.0905	0.0804061	0.99932		15.9955	-0.312247	0.185015		0	0
PF3D7_0909500	subpellicular microtubule protein 1, putative	9859.64	10119.6	10910.7	10897.1	10872.9	13855	40655.9	44316.4	38488.1	32287.3	35263	32643.6	10296.6	11875	41153.4	33398	13.4364	0.205828	0.99932		15.1859	-0.301201	0.185747		0	0
PF3D7_0602700	conserved Plasmodium protein, unknown function	751.51	701.127	696.102	746.927	681.562	691.392	3835.21	3547.36	4024.55	3338.51	3118.11	3326.56	716.246	706.627	3802.37	3261.06	9.47459	-0.0201465	0.99932		11.7862	-0.222419	0.186393		0	0
PF3D7_1331800	60S ribosomal protein L23, putative	9007.08	7758.53	9470.2	9656.35	8862.71	10137.1	10657	14840.9	11276.4	8736.12	10525.2	9063.16	8745.27	9552.06	12258.1	9441.5	13.1593	0.127396	0.99932		13.4054	-0.376382	0.187769		0	0
PF3D7_0109850	phosphatidate cytidylyltransferase, putative	42.4582	36.9014	52.7214	62.3238	71.3635	71.6084	243.401	240.47	286.322	196.678	188.441	196.715	44.027	68.4319	256.731	193.945	5.81325	0.655137	0.150614		7.81595	-0.408592	0.190117		0	0
PF3D7_0828000	rhomboid protease ROM3	3930.78	4101.99	4290.09	4478.68	4187.19	4820.81	24801.9	32122.3	26057.8	21772.1	23913.4	21898	4107.62	4495.56	27660.7	22527.8	12.0707	0.130216	0.99932		14.6151	-0.295988	0.191577		0	0
PF3D7_1359800	ADP-ribosylation factor, putative	264.939	283.35	268.075	256.007	287.86	264.21	652.578	915.832	751.595	498.72	673.285	587.946	272.121	269.359	773.335	586.65	8.08077	-0.0147776	0.99932		9.40937	-0.395581	0.191577		0	0
PF3D7_0725300	WD repeat-containing protein, putative	994.37	1035.88	967.751	891.71	904.472	878.232	548.639	414.427	580.049	383.322	419.085	429.695	999.332	891.471	514.371	410.701	9.88478	-0.165188	0.99932		8.85342	-0.332003	0.192769		0	0
PF3D7_0512100	conserved protein, unknown function	475.532	467.857	498.62	545.573	457.047	493.028	2141.93	2991.38	2326.37	1766.09	2063.04	2003.41	480.67	498.549	2486.56	1944.18	8.93549	0.0521797	0.99932		11.1133	-0.353757	0.196593		0	0
PF3D7_0618500	malate dehydrogenase	11212.4	10647.4	10689	11311.3	10417.5	13261.5	20140.4	22133.5	21096.5	17013.7	18635.1	17096.6	10849.6	11663.4	21123.5	17581.8	13.4585	0.10438	0.99932		14.2402	-0.264692	0.19734		0	0
PF3D7_0913400	elongation factor, putative	734.526	787.45	758.652	723.915	602.18	719.377	2680.04	3448.44	2808.92	2380.21	2442.87	2416.62	760.21	681.824	2979.13	2413.23	9.49389	-0.158181	0.99932		11.3967	-0.302805	0.19734		0	0
PF3D7_1355600	PhIL1 interacting protein PIP1	1576.9	1344.27	1471.73	1424.82	1376.75	1223.93	1213.06	1227.93	1206.99	1430.93	1496.73	1418.76	1464.3	1341.83	1215.99	1448.81	10.4544	-0.125603	0.99932		10.3798	0.253123	0.198881		0	0
PF3D7_1429600	conserved Plasmodium protein, unknown function	2182.35	1920.85	2431.44	2485.28	2148.92	2564.73	5702.16	7355.65	6054.72	4758.41	5449.09	4834.34	2178.21	2399.65	6370.84	5013.95	11.1605	0.140052	0.99932		12.4748	-0.345104	0.198881		0	0
PF3D7_1473300	CKK domain-containing protein, putative	513.744	492.898	531.682	432.431	444.218	406.604	773.62	847.614	825.644	987.405	923.558	968.187	512.775	427.751	815.626	959.717	8.87732	-0.260216	0.432539		9.79388	0.235863	0.201074		0	0
PF3D7_1253000	gametocyte erythrocyte cytosolic protein	68.7822	52.0574	72.3803	56.5708	56.1286	65.8468	52.6272	68.2184	39.4927	24.083	40.24	28.5731	64.4066	59.5154	53.4461	30.9654	5.95329	-0.105571	0.99932		5.39937	-0.764241	0.201074		0	0
PF3D7_1349700	peptidase, putative	1403.67	1134.06	1565.56	1686.58	1470.57	1820.66	8241.42	11365.2	8202.13	6580.69	7630.89	6617.96	1367.76	1659.27	9269.58	6943.18	10.5637	0.279392	0.99932		12.9848	-0.416606	0.206354		0	0
PF3D7_1448800	Appr-1-p processing domain protein	1009.66	1043.78	1013.32	1141	963.808	1042.85	2316.91	3584.88	2936.03	2146.4	2418.33	2246.28	1022.25	1049.22	2945.94	2270.34	10.0164	0.0370167	0.99932		11.3488	-0.374856	0.206354		0	0
PF3D7_1468600	aminophospholipid transporter, putative	592.716	616.122	504.875	598.308	574.917	561.344	355.234	318.921	402.332	528.823	397.493	471.456	571.238	578.19	358.829	465.924	9.1667	0.0158301	0.99932		8.68782	0.371951	0.206354		0	0
PF3D7_1110000	conserved Plasmodium protein, unknown function	1104.76	1076.07	1251.02	1162.1	1173.89	1341.63	998.602	1603.13	1173.67	879.031	1067.83	838.51	1143.95	1225.87	1258.47	928.458	10.2106	0.100236	0.99932		10.0947	-0.436321	0.207072		0	0
PF3D7_1214900	conserved protein, unknown function	5081.39	5323.03	5166.7	5404.91	5000.26	6398.66	17345.9	26069.7	18067.9	14498	17392.5	14148.1	5190.37	5601.28	20494.5	15346.2	12.3976	0.109903	0.99932		14.1293	-0.417191	0.207072		0	0
PF3D7_1432400	leucine-rich repeat protein	1931.85	1913.6	1801.46	1958.88	1978.93	1902.15	1894.58	1664.53	1796.92	2272.84	1910.91	2151.77	1882.3	1946.66	1785.34	2111.84	10.9027	0.0482597	0.99932		10.9282	0.241023	0.207072		0	0
PF3D7_1447900	multidrug resistance protein 2	1475.85	1520.87	1495.86	1468.92	1664.61	1669.22	977.551	871.49	1035.45	1156.99	1106.11	1174.79	1497.52	1600.92	961.496	1145.96	10.5973	0.0967599	0.99932		10.0413	0.249959	0.207072		0	0
PF3D7_0604800	RAP protein, putative	708.202	664.885	661.252	616.526	644.677	582.744	481.539	549.158	520.81	580	650.711	631.904	678.113	614.649	517.169	620.872	9.33624	-0.141392	0.99932		9.15234	0.266175	0.208393		0	0
PF3D7_0927400	conserved Plasmodium protein, unknown function	4229.68	3867.4	3886.19	4573.61	4089.37	3391.11	3566.81	3066.42	3421.05	4421.24	3742.32	4463.99	3994.43	4018.03	3351.43	4209.19	11.968	0.0083578	0.99932		11.8843	0.328253	0.208393		0	0
PF3D7_1137700	calcium-binding protein, putative	638.571	644.457	608.53	632.826	599.774	511.136	2698.46	2345.01	2483.1	3416.78	2682.34	3228.76	630.519	581.245	2508.86	3109.29	9.24289	-0.118624	0.99932		11.4559	0.308999	0.208393		0	0
PF3D7_0811600	protein MAP1, putative	1244.87	1379.85	1286.76	1405.64	1444.91	1496.37	386.81	426.365	439.356	483.668	485.825	543.987	1303.83	1448.97	417.51	504.493	10.4267	0.151761	0.99932		8.84863	0.272379	0.208438		0	0
PF3D7_1139200	VPS9 domain-containing protein, putative	299.755	274.125	352.072	302.99	328.753	361.334	123.674	204.655	185.122	214.74	261.07	235.178	308.65	331.026	171.15	236.996	8.3212	0.103862	0.99932		7.67294	0.476983	0.208438		0	0
PF3D7_1202100	SRAP domain-containing protein, putative	19090	16826.4	18477.5	19412.4	18191.3	17757.2	48740.7	44601.2	49219	39790.2	40965.3	42523.3	18131.3	18453.6	47520.3	41093	14.159	0.0254634	0.99932		15.4352	-0.209719	0.208438		0	0
PF3D7_1000100	erythrocyte membrane protein 1, PfEMP1	375.33	436.228	365.476	373.943	406.531	325.942	1391.99	955.058	1324.24	980.38	881.355	945.109	392.344	368.805	1223.76	935.615	8.57204	-0.090985	0.99932		10.0764	-0.389611	0.208629		0	0
PF3D7_1124900	60S ribosomal protein L35, putative	6546.2	5394.2	6334.61	7039.71	6273.57	7304.06	26242.6	29594.8	27305.5	22596.9	23206.7	23680.5	6091.67	6872.45	27714.3	23161.4	12.6622	0.174192	0.99932		14.6347	-0.258849	0.210774		0	0
PF3D7_0319700	ABC transporter I family member 1, putative	1405.37	1441.13	1209.91	1878.34	1789.7	1536.7	881.506	709.471	893.522	1167.02	885.281	1201.17	1352.14	1734.91	828.166	1084.49	10.592	0.359036	0.672356		9.90136	0.38646	0.213305		0	0
PF3D7_0323300	conserved protein, unknown function	490.816	471.152	474.493	494.755	532.42	421.42	906.504	886.839	842.922	1084.74	1020.72	1056.1	478.82	482.865	878.755	1053.86	8.90942	0.0123509	0.99932		9.91634	0.262573	0.221023		0	0
PF3D7_0504500	MOLO1 domain-containing protein, putative	22396.7	20846.7	23245.7	25744.5	23107.3	27163.5	51676	71204.7	54717.1	44719.2	50537.6	46262	22163	25338.4	59199.2	47172.9	14.5357	0.193192	0.99932		15.6988	-0.327558	0.222008		0	0
PF3D7_0513100	conserved protein, unknown function	807.554	913.969	990.091	912.804	915.698	1176.19	3433.93	4209.08	3212.48	2627.06	2967.95	2865	903.871	1001.56	3618.49	2820	9.8959	0.148472	0.99932		11.6525	-0.359017	0.222008		0	0
PF3D7_0628300	choline/ethanolaminephosphotransferase, putative	2707.98	3530.68	2689.69	3023.18	2747.09	3093.15	7786.2	9704.07	7726.99	6504.43	7045.93	6349.82	2976.11	2954.48	8405.75	6633.39	11.534	-0.0110832	0.99932		12.8764	-0.341301	0.222008		0	0
PF3D7_1025800	respiratory chain complex 4 associated protein 2	886.527	996.997	839.075	805.415	809.054	1018.16	1609.08	2604.24	1935.14	1396.82	1709.71	1403.38	907.533	877.542	2049.49	1503.3	9.80177	-0.0487816	0.99932		10.7947	-0.445808	0.222008		0	0
PF3D7_1321100	protein kinase domain-containing protein, putative	51.799	47.4447	39.3177	50.8179	55.3268	50.2082	32.892	25.5819	32.0878	55.1903	39.2586	56.0472	46.1871	52.1176	30.1872	50.1654	5.61919	0.172395	0.99932		5.32827	0.715625	0.222008		0	0
PF3D7_1316300	conserved Plasmodium protein, unknown function	1268.65	1680.99	1279.61	1636.72	1464.96	1762.23	17132.8	22764.5	18992.3	14623.4	15424.7	15897.6	1409.75	1621.3	19629.8	15315.2	10.5656	0.200691	0.99932		14.0928	-0.357976	0.22295		0	0
PF3D7_0532200	Plasmodium exported protein (PHISTc), unknown function	97.6538	103.456	110.804	76.7062	93.0131	128.401	1410.41	2012.44	1492.08	1125.88	1344.61	1135.23	103.971	99.3735	1638.31	1201.91	6.66778	-0.0599586	0.99932		10.4718	-0.445458	0.224632		0	0
PF3D7_0300100	erythrocyte membrane protein 1, PfEMP1	2884.61	3484.55	3345.58	3461.37	3635.53	3762.32	7851.98	6615.48	6872.96	5612.35	6451.17	5524.49	3238.24	3619.74	7113.47	5862.67	11.7436	0.160543	0.99932		12.6636	-0.279114	0.225571		0	0
PF3D7_1245200	conserved Plasmodium membrane protein, unknown function	599.509	606.238	524.534	544.614	558.88	475.743	607.845	463.885	549.195	734.533	615.378	702.238	576.76	526.413	540.308	684.05	9.10744	-0.132992	0.99932		9.25781	0.33632	0.226845		0	0
PF3D7_0109500	N-acetyltransferase, GNAT family, putative	1720.41	1526.8	1943.54	1880.26	1708.71	1955.65	10589.9	13587.4	10510	8817.4	9838.2	9013.7	1730.25	1848.21	11562.4	9223.1	10.8051	0.0956954	0.99932		13.3433	-0.325842	0.228095		0	0
PF3D7_0304000	inner membrane complex protein 1a, putative	692.917	960.755	696.102	535.985	724.861	746.538	693.364	542.336	633.117	480.657	447.548	454.971	783.258	669.128	622.939	461.059	9.50421	-0.22767	0.99932		9.08215	-0.435966	0.228095		0	0
PF3D7_0405300	liver specific protein 2, putative	179.173	195.709	160.845	233.954	200.459	198.364	310.501	208.066	298.663	442.526	284.625	434.091	178.576	210.926	272.41	387.08	7.60549	0.236777	0.99932		8.36521	0.500178	0.228095		0	0
PF3D7_0614600	conserved Plasmodium protein, unknown function	602.906	588.446	667.507	561.873	601.378	544.882	611.792	648.075	603.497	735.536	705.673	776.968	619.62	569.378	621.121	739.392	9.21553	-0.120082	0.99932		9.40994	0.252813	0.228095		0	0
PF3D7_1020100	flagellar outer arm dynein-associated protein, putative	4532.83	4946.77	4535.83	4601.41	4152.71	4572.24	3482.61	4645.67	3866.58	3079.62	3521.49	3178.2	4671.81	4442.12	3998.29	3259.77	12.1539	-0.0729377	0.99932		11.8254	-0.293739	0.228095		0	0
PF3D7_1116900	conserved protein, unknown function	4279.78	4799.16	4024.7	3840.1	3815.14	4579.65	3883.89	3792.94	4050.47	2961.21	3592.16	3007.86	4367.88	4078.3	3909.1	3187.08	12.0441	-0.0991421	0.99932		11.7928	-0.294658	0.228095		0	0
PF3D7_1140000	carbonic anhydrase	42.4582	56.67	43.7856	46.0237	68.1562	71.6084	592.056	833.97	634.351	408.408	615.378	385.736	47.6379	61.9294	686.792	469.841	5.77567	0.376185	0.99932		9.17572	-0.545082	0.228095		0	0
PF3D7_1237700	conserved protein, unknown function	1175.24	1116.27	1165.23	1394.14	1232.42	1296.36	2330.07	2785.02	2541.11	2049.07	2253.44	2184.74	1152.25	1307.64	2552.06	2162.42	10.2644	0.182354	0.99932		11.2029	-0.23797	0.228095		0	0
PF3D7_1239100	ribosomal protein L23, mitochondrial	2569.57	2898.74	2479.69	2616.64	2359	3016.61	2718.2	4192.02	3019.96	2231.7	2844.28	2310.02	2649.33	2664.08	3310.06	2462	11.3754	0.00782359	0.99932		11.4949	-0.426145	0.228095		0	0
PF3D7_1350000	conserved Plasmodium protein, unknown function	1814.66	1623	1469.05	2179.42	1909.98	1545.75	1724.86	1519.56	1869.73	2242.73	2015.93	2313.32	1635.57	1878.38	1704.72	2190.66	10.7789	0.199254	0.99932		10.9275	0.360773	0.228095		0	0
PF3D7_1409400	conserved protein, unknown function	7555.86	6219.87	7056.63	7657.2	6656.05	7738.65	15139.5	19650.3	15864.9	12680.7	14858.4	12905.1	6944.12	7350.63	16884.9	13481.4	12.8032	0.0821545	0.99932		13.8902	-0.32458	0.228095		0	0
PF3D7_1421000	DIX domain-containing protein, putative	1262.71	1664.52	1405.61	1338.52	1258.08	1457.68	4796.97	7551.78	5704.22	4092.11	5056.51	4331.02	1444.28	1351.43	6017.66	4493.21	10.449	-0.0963601	0.99932		12.3596	-0.421008	0.228095		0	0
PF3D7_1302400	conserved protein, unknown function	2589.1	2463.83	2793.34	3322.34	3067.83	3807.59	27796.4	39987.9	29581.2	24214.5	26983.4	24832.2	2615.42	3399.25	32455.2	25343.4	11.5543	0.378359	0.552832		14.8187	-0.356736	0.229656		0	0
PF3D7_1242100	conserved Plasmodium protein, unknown function	36.514	40.8552	52.7214	42.1884	39.29	49.3851	44.7331	42.6365	43.1951	80.2768	58.8879	64.8389	43.3635	43.6212	43.5216	68.0012	5.44269	0.014544	0.99932		5.80119	0.642756	0.229656		0	0
PF3D7_1435100	ribonuclease H2 subunit B, putative	324.38	324.864	360.114	313.537	358.421	361.334	643.368	689.006	657.8	775.675	759.654	846.202	336.453	344.431	663.391	793.844	8.41126	0.0376083	0.99932		9.50902	0.259764	0.229656		0	0
PF3D7_0708100	DNA-directed RNA polymerases I, II, and III subunit RPABC5, putative	436.47	510.689	504.875	462.155	412.144	414.835	781.514	1227.93	835.517	663.287	764.561	711.03	484.011	429.711	948.321	712.959	8.83561	-0.172759	0.99932		9.69808	-0.408178	0.231016		0	0
PF3D7_0715400	secreted ookinete protein, putative	2514.37	2348.51	2444.84	2793.06	2537.81	2674.2	13376.5	15749.9	14153.2	12246.2	12606.9	12632.6	2435.91	2668.36	14426.5	12495.2	11.3175	0.131505	0.99932		13.7165	-0.2071	0.231016		0	0
PF3D7_0603700	phenylalanine--tRNA ligase	295.509	238.541	240.374	294.36	250.173	271.618	309.185	296.75	309.771	427.474	358.235	374.747	258.141	272.05	305.235	386.818	8.05037	0.0757043	0.99932		8.43474	0.340577	0.232304		0	0
PF3D7_0500100	erythrocyte membrane protein 1, PfEMP1	5141.68	4994.87	4866.46	5169.04	4952.95	5278.45	6929.69	5923.06	6617.49	5673.56	5775.92	5553.07	5001	5133.48	6490.08	5667.52	12.307	0.0376615	0.99932		12.5696	-0.196069	0.232526		0	0
PF3D7_1316900	conserved protein, unknown function	1253.37	1214.45	1227.78	1175.52	1215.59	1119.4	792.04	654.897	747.892	967.335	775.357	933.021	1231.87	1170.17	731.61	891.904	10.23	-0.0739988	0.99932		9.6649	0.282498	0.232526		0	0
PF3D7_0212300	eukaryotic peptide chain release factor subunit 1, putative	10634.9	10656.6	10280.7	10526	10022.2	12784.2	32777.6	39525.7	34633.8	27055.3	32456.1	27078.5	10524.1	11110.8	35645.7	28863.3	13.4011	0.078273	0.99932		14.9772	-0.304424	0.233325		0	0
PF3D7_0304300	conserved Plasmodium protein, unknown function	152.849	196.368	193.908	145.742	206.874	153.094	115.78	83.5675	97.4975	152.526	119.739	158.251	181.042	168.57	98.9483	143.505	7.44961	-0.101869	0.99932		6.92156	0.527158	0.233325		0	0
PF3D7_0617900	histone H3 variant	11047.6	9382.85	11591.6	10649.7	9974.85	11726.5	9671.57	11902.4	9953.39	7701.56	9333.73	8316.96	10674	10783.7	10509.1	8450.75	13.3892	0.0148552	0.99932		13.2107	-0.314246	0.233325		0	0
PF3D7_0908300	conserved protein, unknown function	1926.75	1954.46	1920.31	2278.17	2144.11	2231.38	7337.55	9961.59	7498.67	6462.28	7186.28	6521.25	1933.84	2217.89	8265.94	6723.27	11.0195	0.197572	0.99932		12.8716	-0.297486	0.233325		0	0
PF3D7_1026500	conserved Plasmodium protein, unknown function	184.268	220.75	176.93	195.601	186.828	241.987	352.602	511.638	398.629	312.076	335.661	295.621	193.983	208.139	420.957	314.453	7.65149	0.0986066	0.99932		8.5224	-0.415279	0.233325		0	0
PF3D7_1122100	GPI transamidase component GPI16, putative	774.437	600.966	702.357	833.221	820.279	905.394	217.087	250.703	235.722	292.007	321.92	279.137	692.587	852.965	234.504	297.688	9.59391	0.302355	0.615787		8.0558	0.348531	0.234414		0	0
PF3D7_1106500	conserved Plasmodium protein, unknown function	832.18	1038.51	757.759	759.391	825.09	660.937	367.075	267.757	329.517	452.56	378.845	459.367	876.15	748.473	321.45	430.258	9.66589	-0.228519	0.99932		8.55403	0.41542	0.234414		0	0
PF3D7_1011100	conserved Plasmodium protein, unknown function	134.168	119.271	113.485	132.318	150.745	113.586	89.4663	73.3348	76.517	123.426	106.98	105.501	122.308	132.216	79.7727	111.969	6.99166	0.113278	0.99932		6.58302	0.485101	0.234625		0	0
PF3D7_1023800	conserved Plasmodium protein, unknown function	772.739	861.253	730.951	689.397	675.147	638.714	348.655	298.455	324.58	415.432	388.66	387.934	788.314	667.753	323.897	397.342	9.50786	-0.241572	0.727169		8.49433	0.291064	0.235651		0	0
PF3D7_0405800	conserved protein, unknown function	573.185	568.677	671.081	663.509	515.581	540.767	436.806	706.06	473.912	385.329	400.438	403.32	604.315	573.286	538.926	396.362	9.20163	-0.0763605	0.99932		8.86927	-0.438172	0.235651		0	0
PF3D7_0508200	ceramide synthase CERS1, putative	5324.25	4823.54	5518.77	5281.22	5127.75	6062.85	12680.5	16935.2	12658.6	10735	12287.9	10561	5222.19	5490.61	14091.5	11194.7	12.387	0.0724583	0.99932		13.6261	-0.331753	0.235651		0	0
PF3D7_0903700	alpha tubulin 1	42517.6	35498.5	44946.4	40551.7	39627.6	51326	50341.9	70179.7	52185.9	39028.6	51323.7	38339.6	40987.5	43835.1	57569.1	42897.3	15.3722	0.096923	0.99932		15.6164	-0.424365	0.235651		0	0
PF3D7_1014800	EF hand domain-containing protein, putative	1835.89	1650.02	1599.51	1688.5	1622.92	1445.34	1317	1367.78	1384.71	1684.81	1533.05	1590.2	1695.14	1585.58	1356.5	1602.69	10.6798	-0.0966643	0.99932		10.531	0.24067	0.235651		0	0
PF3D7_1409700	conserved protein, unknown function	554.504	547.591	580.829	530.232	564.493	634.599	360.497	445.125	461.571	515.778	595.749	480.247	560.975	576.441	422.397	530.592	9.15154	0.0404274	0.99932		8.89632	0.330914	0.240729		0	0
PF3D7_0419700	apical merozoite protein	429.677	405.257	430.707	406.543	464.264	412.366	448.647	482.645	524.512	568.962	593.786	585.748	421.88	427.724	485.268	582.832	8.73065	0.0223286	0.99932		9.06083	0.263267	0.24219		0	0
PF3D7_0816500	small heat shock protein HSP20, putative	2161.12	2441.42	2277.74	2373.1	2296.46	2932.65	5029.85	6792.85	5027.91	4127.23	4926.95	4009.02	2293.43	2534.07	5616.87	4354.4	11.2371	0.143863	0.99932		12.2836	-0.366732	0.24219		0	0
PF3D7_1037400	conserved Plasmodium protein, unknown function	298.056	262.923	315.435	318.331	331.961	247.749	189.458	144.964	176.483	247.855	204.145	234.079	292.138	299.347	170.302	228.693	8.2082	0.0368064	0.99932		7.64023	0.417526	0.24219		0	0
PF3D7_1239400	conserved protein, unknown function	1939.49	1733.05	1999.84	1925.33	1837.81	1973.76	4225.97	6235.16	5011.87	3773.01	4418.55	4056.28	1890.79	1912.3	5157.66	4082.61	10.893	0.0166308	0.99932		12.1737	-0.336622	0.24219		0	0
PF3D7_1412500	actin II	29882.1	26478.1	30176.3	28845.4	25904.2	33951.4	51119.5	69132.5	51205.9	41281.3	50338.3	40969.4	28845.5	29567	57152.6	44196.4	14.834	0.0356603	0.99932		15.629	-0.37084	0.24219		0	0
PF3D7_1461500	meiotic nuclear division protein 1, putative	1080.14	1179.53	1085.7	1012.52	944.564	1129.27	3165.53	3866.28	3680.22	2725.4	3277.11	2762.8	1115.12	1028.79	3570.68	2921.77	10.066	-0.11676	0.99932		11.6645	-0.28882	0.24219		0	0
PF3D7_0418800	CRONE protein, putative	5931.41	5811.32	5747.53	6297.58	5411.6	6319.65	25642.6	34068.3	27491.8	22546.7	25516.1	23209	5830.08	6009.61	29067.6	23757.3	12.5313	0.0436864	0.99932		14.6889	-0.290915	0.243733		0	0
PF3D7_0306300	glutaredoxin 1	4106.55	4631.79	3978.23	4054.88	3634.73	4126.13	6469.2	9364.68	7219.75	5727.75	6557.16	5962.98	4238.86	3938.58	7684.55	6082.63	11.9974	-0.106222	0.99932		12.7489	-0.336828	0.244373		0	0
PF3D7_0606400	conserved Plasmodium protein, unknown function	1306.01	1101.11	1465.48	1440.16	1296.57	1298.01	5190.36	6804.79	6155.92	4363.04	5002.52	5079.41	1290.87	1344.91	6050.36	4814.99	10.364	0.0598472	0.99932		12.4074	-0.329231	0.244373		0	0
PF3D7_0706600	conserved Plasmodium protein, unknown function	49.2515	42.1731	53.615	59.4473	64.147	46.9159	55.2586	61.3966	56.7707	88.3045	90.2947	74.7296	48.3465	56.8367	57.8086	84.4429	5.71676	0.241262	0.99932		6.1523	0.553696	0.244373		0	0
PF3D7_1100200	erythrocyte membrane protein 1, PfEMP1	1937.79	2261.53	2057.92	2253.24	2257.17	2616.59	2657.68	2699.74	2459.65	2159.45	2334.9	2080.34	2085.75	2375.67	2605.69	2191.56	11.1233	0.187404	0.99932		11.228	-0.249057	0.244373		0	0
PF3D7_1242200	queuine tRNA-ribosyltransferase, putative	1146.37	1180.85	1194.72	1209.08	1199.55	1126.8	1419.62	1250.1	1426.67	1646.68	1464.35	1700.1	1173.98	1178.48	1365.46	1603.71	10.2	0.00528909	0.99932		10.5358	0.229695	0.244373		0	0
PF3D7_0915500	conserved Plasmodium protein, unknown function	40.7598	46.7857	73.2739	49.859	56.1286	49.3851	52.6272	35.8147	48.1317	74.256	69.684	72.5316	53.6065	51.7909	45.5245	72.1572	5.7197	-0.0398125	0.99932		5.87875	0.649687	0.245479		0	0
PF3D7_1006000	IMP1-like protein, putative	8307.37	8161.15	9331.69	9362.95	8708.75	9898.42	45454.1	46480.6	45469.6	38443.6	40638.5	40627.6	8600.07	9323.38	45801.5	39903.2	13.1296	0.11664	0.99932		15.3871	-0.198878	0.245479		0	0
PF3D7_0502900	Tim10/DDP family zinc finger protein, putative	2690.15	2811.76	2855	2985.79	2642.05	3045.42	5521.91	8767.77	6449.65	4813.6	5961.42	5149.75	2785.64	2891.09	6913.11	5308.25	11.4708	0.053539	0.99932		12.5771	-0.380632	0.248505		0	0
PF3D7_1430900	cytochrome c oxidase subunit 2B, putative	4324.79	4120.44	4173.04	4607.17	4135.88	4585.41	7995.39	11351.5	8484.75	7007.16	8077.45	7215.8	4206.09	4442.82	9277.23	7433.47	12.0783	0.0789715	0.99932		13.0285	-0.319238	0.249233		0	0
PF3D7_1447600	conserved protein, unknown function	5710.62	5386.95	5899.44	6447.16	6025.81	7258.79	21904.8	29357.8	22733	18754.7	21553.9	19405.5	5665.67	6577.25	24665.2	19904.7	12.5797	0.215325	0.99932		14.4438	-0.309222	0.249233		0	0
PF3D7_1146700	kinesin-X4, putative	1255.06	1113.63	1207.23	1205.25	1130.59	980.295	953.869	784.512	931.78	1132.91	990.298	1162.7	1191.98	1105.38	890.053	1095.3	10.1658	-0.10879	0.99932		9.95518	0.296612	0.250173		0	0
PF3D7_1212600	SND2 domain-containing protein, putative	394.861	398.667	487.003	469.826	470.678	513.605	1778.8	2573.54	1999.32	1555.36	1748.97	1685.81	426.844	484.703	2117.22	1663.38	8.83217	0.18496	0.99932		10.8844	-0.346683	0.250173		0	0
PF3D7_1027400	DNA-directed RNA polymerase II subunit RPB7, putative	1240.63	1400.94	1395.78	1361.54	1270.11	1912.03	6999.42	11276.5	7445.6	5323.36	7500.35	5258.54	1345.78	1514.56	8573.84	6027.42	10.482	0.170486	0.99932		12.8338	-0.508119	0.251289		0	0
PF3D7_0523200	heptatricopeptide repeat-containing protein, putative	177.475	185.825	234.119	198.477	222.109	195.071	152.619	133.026	166.61	204.706	199.237	192.319	199.14	205.219	150.752	198.754	7.65949	0.0475179	0.99932		7.44917	0.391274	0.254021		0	0
PF3D7_1251100	conserved Plasmodium protein, unknown function	118.883	132.45	146.548	135.195	129.096	134.163	1207.79	1111.96	1250.19	979.377	1015.82	1037.42	132.627	132.818	1189.98	1010.87	7.05227	0.00258484	0.99932		10.1038	-0.237193	0.257401		0	0
PF3D7_1451800	sortilin	19283.7	18117.9	18776	17410.4	16163.4	21312.1	42466.2	45167.4	45412.9	36153.7	39390.1	35561.4	18725.9	18295.3	44348.8	37035	14.1761	-0.0335245	0.99932		15.3125	-0.25999	0.258625		0	0
PF3D7_1469200	shewanella-like protein phosphatase 1, putative	811.8	841.484	874.818	838.974	799.432	941.61	1822.22	1966.4	1893.18	1602.53	1677.32	1626.47	842.701	860.005	1893.93	1635.44	9.73361	0.0296849	0.99932		10.7852	-0.210974	0.258625		0	0
PF3D7_0522700	iron-sulfur cluster assembly protein SufA	141.81	137.721	166.207	158.207	161.971	162.148	1093.33	1446.23	1247.72	930.207	1067.83	1062.7	148.579	160.775	1262.43	1020.25	7.27312	0.11821	0.99932		10.1565	-0.305531	0.262499		0	0
PF3D7_1121400	WD repeat-containing protein, putative	3430.62	2900.72	3119.5	4248.57	3722.93	3916.24	419.702	487.762	464.039	515.778	591.823	554.977	3150.28	3962.58	457.168	554.193	11.7962	0.331079	0.211649		8.98208	0.280212	0.262855		0	0
PF3D7_0904300	conserved protein, unknown function	309.945	386.147	347.604	311.619	376.062	297.134	689.417	687.3	718.273	882.041	798.912	886.864	347.899	328.271	698.33	855.939	8.40124	-0.0851321	0.99932		9.60202	0.292808	0.262855		0	0
PF3D7_1014200	male gamete fusion factor HAP2	1334.88	1378.53	1249.23	1240.72	1230.02	1386.08	1090.7	912.421	1056.43	1239.27	1226.83	1157.21	1320.88	1285.61	1019.85	1207.77	10.3479	-0.0394269	0.99932		10.1213	0.241542	0.262855		0	0
PF3D7_1248600	conserved Plasmodium protein, unknown function	1093.72	1092.55	1156.3	1050.88	1105.73	1192.65	1374.89	1430.88	1373.6	1643.67	1582.12	1556.13	1114.19	1116.42	1393.12	1593.97	10.1232	0.00409378	0.99932		10.5445	0.195246	0.262855		0	0
PF3D7_1318500	conserved Plasmodium protein, unknown function	1186.28	986.454	1106.26	1071.97	1050.41	996.756	449.963	477.529	499.829	595.052	565.324	550.581	1093	1039.71	475.774	570.319	10.0585	-0.0711336	0.99932		9.03079	0.261485	0.262855		0	0
PF3D7_1414300	60S ribosomal protein L10, putative	10449.8	9880.36	10667.6	11059.1	10156.1	12261.5	10784.6	14155.3	10476.7	8746.16	10726.4	8675.22	10332.6	11158.9	11805.5	9382.6	13.3915	0.111024	0.99932		13.371	-0.331106	0.262855		0	0
PF3D7_0528900	conserved protein, unknown function	3186.91	2973.86	3056.06	3343.43	2869.78	2992.74	12466.1	14934.7	13036.3	11470.6	11462.5	11689.7	3072.28	3068.65	13479	11540.9	11.5842	-0.00188903	0.99932		13.6108	-0.223713	0.265226		0	0
PF3D7_0302600	ABC transporter B family member 4, putative	233.52	254.356	246.629	206.148	251.777	242.81	164.46	133.026	154.268	243.841	187.46	170.339	244.835	233.578	150.585	200.547	7.90211	-0.0666937	0.99932		7.45587	0.408779	0.269675		0	0
PF3D7_0821700	60S ribosomal protein L22, putative	936.627	898.813	934.688	877.327	777.782	821.439	839.404	1125.6	1035.45	759.619	932.391	685.754	923.376	825.516	1000.15	792.588	9.77223	-0.161818	0.99932		9.80795	-0.3333	0.27074		0	0
PF3D7_1406500	WD repeat-containing protein 65, putative	1291.58	1208.52	1124.13	1331.81	1210.77	994.287	2076.14	1790.73	1819.13	2630.07	2061.08	2415.52	1208.08	1178.96	1895.34	2368.89	10.221	-0.0358183	0.99932		11.0581	0.321336	0.271547		0	0
PF3D7_1420500	protein GPR89, putative	421.185	450.725	419.984	409.419	405.73	367.919	398.651	337.681	373.946	478.65	413.197	457.169	430.631	394.356	370.093	449.672	8.68823	-0.128908	0.99932		8.67907	0.276436	0.271547		0	0
PF3D7_0203800	WD repeat-containing protein, putative	11725.2	11574.5	10847.2	10409	9727.89	12629.4	68711.4	75098.2	70521.6	59240.3	61265	60516.7	11382.3	10922.1	71443.7	60340.6	13.445	-0.0595497	0.99932		16.0078	-0.243659	0.272066		0	0
PF3D7_0312800	60S ribosomal protein L26, putative	4031.83	3734.29	3982.7	4322.39	3922.59	4660.31	8751.91	12542	9500.46	7790.86	8812.57	8077.39	3916.27	4301.76	10264.8	8226.94	12.0046	0.135515	0.99932		13.1746	-0.318925	0.272066		0	0
PF3D7_0815600	eukaryotic translation initiation factor 3 subunit G, putative	9107.28	7332.84	8463.13	7897.86	7512.41	9139.54	9137.4	10208.9	9183.28	7243.98	8783.13	7223.49	8301.08	8183.27	9509.86	7750.2	13.0088	-0.0204843	0.99932		13.0751	-0.294994	0.272066		0	0
PF3D7_0822900	PhIL1-interacting candidate PIC2	22.0782	38.2193	26.8075	39.3119	40.8937	41.1543	49.9959	51.1638	66.6439	88.3045	74.5913	90.1151	29.035	40.4533	55.9345	84.337	5.1187	0.458519	0.99932		6.13208	0.582754	0.272066		0	0
PF3D7_0904200	PH domain-containing protein, putative	17058	14365.9	16396.4	18911.9	15724.8	16705.3	52199.6	57069.8	55761.2	44209.4	47944.5	47761	15940.1	17114	55010.2	46638.3	14.0125	0.102543	0.99932		15.6332	-0.23817	0.272066		0	0
PF3D7_1250300	vacuolar protein sorting-associated protein 26, putative	4914.11	4606.09	4515.28	4513.2	4282.61	4943.45	5707.42	6644.47	5964.63	4857.75	5731.75	4834.34	4678.49	4579.75	6105.51	5141.28	12.1765	-0.0307466	0.99932		12.4572	-0.24752	0.272066		0	0
PF3D7_1431800	apyrase, putative	251.352	261.605	283.266	270.389	331.961	265.857	65.784	83.5675	127.117	127.439	124.646	140.667	265.408	289.402	92.1562	130.918	8.11585	0.1262	0.99932		6.80138	0.495369	0.272066		0	0
PF3D7_0108600	DnaJ domain-containing protein, putative	2282.55	2193.66	2237.53	2093.12	1866.68	2090.64	4994.32	5767.87	5420.37	4179.41	5070.25	4487.07	2237.91	2016.81	5394.19	4578.91	11.0549	-0.150186	0.99932		12.2838	-0.236007	0.272101		0	0
PF3D7_0527600	conserved Plasmodium protein, unknown function	3194.55	3126.08	3128.44	2949.35	2841.71	2916.19	6375.79	6306.79	6789.04	5518.03	6082.14	5815.72	3149.69	2902.42	6490.54	5805.29	11.5632	-0.118029	0.99932		12.5859	-0.161273	0.273812		0	0
PF3D7_1365500	aminomethyltransferase, mitochondrial, putative	879.733	819.08	798.864	815.003	767.358	744.069	1255.16	1534.91	1478.51	1174.05	1178.74	1261.61	832.559	775.477	1422.86	1204.8	9.65108	-0.102946	0.99932		10.3596	-0.239044	0.273812		0	0
PF3D7_0502400	merozoite surface protein 8	6262.58	5605.72	5201.55	6742.48	6369.79	6820.91	435.49	429.776	466.507	388.339	374.919	342.877	5689.95	6644.39	443.924	368.712	12.5904	0.223676	0.727169		8.66647	-0.26868	0.276488		0	0
PF3D7_0512600	ras-related protein Rab-1B	9708.49	8567.72	9067.19	9616.08	8445.75	9962.62	11358.3	13710.2	11406	9756.64	10765.7	10072	9114.47	9341.49	12158.1	10198.1	13.1718	0.0355278	0.99932		13.4484	-0.253347	0.277312		0	0
PF3D7_0721400	rhoptry protein, putative	960.404	983.818	999.92	1064.3	989.467	1180.3	2289.28	3755.42	2601.58	2044.05	2503.72	2010.01	981.381	1078.02	2882.1	2185.92	10.008	0.135511	0.99932		11.3072	-0.397731	0.277335		0	0
PF3D7_1415200	DNA-directed RNA polymerases I and III subunit RPAC2, putative	544.314	585.81	546.873	521.602	516.383	674.93	899.926	1263.75	979.912	748.581	929.447	747.296	558.999	570.972	1047.86	808.441	9.14207	0.0305366	0.99932		9.85822	-0.371715	0.282224		0	0
PF3D7_1116200	pyridoxine biosynthesis protein PDX2	232.671	303.119	318.116	253.13	306.302	372.035	1072.28	1405.3	1130.48	969.342	935.336	851.697	284.635	310.489	1202.69	918.792	8.21705	0.126633	0.99932		10.0509	-0.386814	0.282395		0	0
PF3D7_1146100	PH-like domain-containing protein, putative	6300.79	5767.17	6611.62	7209.42	6425.92	8080.23	44950.2	58241.5	47118.5	38548.9	43366	40741.9	6226.53	7238.53	50103.4	40885.6	12.7169	0.217372	0.99932		15.4734	-0.293255	0.282395		0	0
PF3D7_1221300	EF hand domain-containing protein, putative	2608.63	2797.26	2514.54	2624.31	2576.3	2623.17	12447.7	10207.2	12490.8	10210.2	9645.83	10258.8	2640.14	2607.93	11715.2	10038.3	11.3576	-0.0181099	0.99932		13.409	-0.223241	0.282395		0	0
PF3D7_1033200	early transcribed membrane protein 10.2	492.515	517.279	446.792	523.52	421.766	452.697	190.774	126.204	60.4732	89.3079	89.3133	47.2555	485.528	465.994	125.817	75.2922	8.89409	-0.0598315	0.99932		6.65184	-0.734776	0.282601		0	0
PF3D7_1329400	AMP deaminase	2550.89	2651.63	2804.96	2638.69	2604.37	3362.3	7407.28	8471.02	7345.64	6120.1	6964.47	5988.26	2669.16	2868.45	7741.31	6357.61	11.435	0.104088	0.99932		12.7833	-0.283798	0.282601		0	0
PF3D7_1458900	golgi apparatus membrane protein TVP23, putative	63.6873	64.5775	61.6573	68.0768	75.3727	70.7853	278.924	301.866	278.917	366.263	342.531	341.778	63.3073	71.4116	286.569	350.191	6.07381	0.174379	0.99932		8.31461	0.292538	0.28301		0	0
PF3D7_1466000	conserved protein, unknown function	4552.37	4646.94	4851.27	4741.4	4423.74	5513.03	20597	31305.4	23046.4	17547.5	22371.5	17945	4683.52	4892.72	24982.9	19288	12.2252	0.0630711	0.99932		14.4341	-0.373116	0.283054		0	0
PF3D7_1136100	conserved Plasmodium protein, unknown function	701.409	681.358	643.38	978.004	967.016	807.447	3977.3	3168.74	3833.26	4784.5	3936.65	4716.75	675.383	917.489	3659.77	4479.3	9.63741	0.441418	0.150614		11.9906	0.290793	0.284177		0	0
PF3D7_0503400	actin-depolymerizing factor 1	4835.14	4600.82	4847.69	5366.56	5110.11	5333.59	5960.03	6218.11	5957.22	5181.87	5704.27	5356.35	4761.21	5270.09	6045.12	5414.16	12.2922	0.146633	0.88478		12.4842	-0.158682	0.284177		0	0
PF3D7_1006900	PPPDE peptidase, putative	9395.14	9181.87	9544.37	8803.96	8221.24	11462.3	27051.7	34999.4	28650.7	21674.7	27398.6	22140.8	9373.79	9495.83	30234	23738	13.2038	0.0186978	0.99932		14.7199	-0.348891	0.284177		0	0
PF3D7_1123300	RING zinc finger protein, putative	635.174	552.203	581.723	567.626	532.42	483.151	569.69	526.987	522.044	722.491	591.823	647.29	589.7	527.732	539.574	653.868	9.12597	-0.160095	0.99932		9.22091	0.276585	0.284177		0	0
PF3D7_1207300	LIMP protein, putative	2433.7	2165.98	2275.96	2775.81	2302.88	2520.29	9368.96	14498.1	10431	8101.94	9789.13	8782.92	2291.88	2532.99	11432.7	8891.33	11.2363	0.144269	0.99932		13.3109	-0.362413	0.284177		0	0
PF3D7_1310700	PhIL1-interacting candidate PIC5	13258	13981	13848.8	13750.5	12398.8	15696.2	17672.2	23579.7	18707.2	15264.6	17769.4	15511.9	13695.9	13948.5	19986.4	16182	13.7547	0.0263552	0.99932		14.1424	-0.304465	0.284177		0	0
PF3D7_0215900	palmitoyltransferase DHHC11, putative	385.52	360.448	431.601	450.649	428.181	499.613	349.971	537.22	382.585	324.118	350.383	295.621	392.523	459.481	423.259	323.374	8.73472	0.228664	0.99932		8.54425	-0.380999	0.284334		0	0
PF3D7_0605900	elongation of fatty acids protein, putative	743.867	896.836	730.058	680.768	773.773	789.339	1168.32	1062.5	1166.27	942.249	987.353	905.546	790.254	747.96	1132.36	945.05	9.58704	-0.0804412	0.99932		10.0206	-0.261806	0.284334		0	0
PF3D7_1342500	sporozoite protein essential for cell traversal	178.324	193.074	204.631	186.013	199.657	225.525	465.751	793.039	533.151	457.578	489.751	364.856	192.009	203.732	597.314	437.395	7.62841	0.0865997	0.99932		9.01501	-0.444601	0.284334		0	0
PF3D7_0921000	ubiquitin-conjugating enzyme E2, putative	6203.99	5875.23	6372.14	6477.84	6187.78	7628.35	16772.3	25024.2	17011.5	13696.2	17585.9	13841.5	6150.46	6764.66	19602.7	15041.2	12.6568	0.137378	0.99932		14.0803	-0.381963	0.290994		0	0
PF3D7_1314300	MACRO domain-containing protein, putative	425.431	417.777	458.408	435.308	483.508	466.689	389.442	378.612	454.166	461.592	500.547	509.919	433.872	461.835	407.406	490.686	8.80688	0.0924613	0.99932		8.81072	0.263695	0.292001		0	0
PF3D7_1347900	conserved Plasmodium protein, unknown function	1013.9	937.692	929.327	893.627	911.689	856.009	596.003	561.096	599.795	679.342	678.192	676.962	960.307	887.108	585.632	678.165	9.85129	-0.114091	0.99932		9.30355	0.209379	0.292001		0	0
PF3D7_1423600	calcium-dependent protein kinase, putative	5046.58	4999.48	4864.67	4600.45	4182.38	5030.7	32651.3	42829.2	35426.2	28421	33755.5	29087.4	4970.24	4604.51	36968.9	30421.3	12.225	-0.110305	0.99932		15.0403	-0.28114	0.292001		0	0
PF3D7_0937800	erythrocyte membrane protein 1, PfEMP1	5911.03	6445.89	6197	6327.3	6466.82	5730.32	9750.51	7074.25	9101.83	7146.64	7101.88	7231.18	6184.64	6174.81	8642.19	7159.9	12.5933	-0.00237482	0.99932		12.9478	-0.271885	0.292454		0	0
PF3D7_0820600	conserved protein, unknown function	326.079	374.945	449.473	510.096	517.185	755.592	1009.13	1516.15	1129.24	1541.31	1984.52	1506.68	383.499	594.291	1218.17	1677.51	8.93338	0.632892	0.251846		10.4997	0.463101	0.292619		0	0
PF3D7_0705800	cysteine-rich secretory protein	4375.74	4017.64	3938.02	4447.04	4112.62	4398.57	15067.2	18437.7	15852.6	13615.9	14615	14168.9	4110.47	4319.41	16452.5	14133.3	12.0413	0.0714905	0.99932		13.9006	-0.218981	0.292619		0	0
PF3D7_1444300	1-acyl-sn-glycerol-3-phosphate acyltransferase, putative	7480.28	7322.96	8214.71	9295.83	8432.92	9588.12	19105	26649.5	19183.6	16552.1	19061	16532.8	7672.65	9105.63	21646	17382	13.0343	0.247071	0.99932		14.2522	-0.316333	0.292619		0	0
PF3D7_0206200	pantothenate transporter	5578.15	5906.21	5399.93	5450.94	5078.84	6151.74	2123.51	2225.63	2123.97	1778.13	2028.69	1637.46	5628.1	5560.5	2157.7	1814.76	12.4497	-0.017543	0.99932		10.9558	-0.248984	0.293745		0	0
PF3D7_0919100	DnaJ protein, putative	2660.43	2291.84	2438.59	2388.44	2322.12	2557.33	4479.89	4585.98	4604.6	3821.18	4176.13	3968.36	2463.62	2422.63	4556.82	3988.56	11.2545	-0.023665	0.99932		12.0609	-0.192092	0.293745		0	0
PF3D7_1006300	conserved Plasmodium protein, unknown function	2323.31	1957.09	2214.3	2552.4	1988.56	2285.71	11834.5	16715.2	13567	10606.6	11795.2	11262.2	2164.9	2275.55	14038.9	11221.3	11.1165	0.0719335	0.99932		13.6246	-0.322998	0.293745		0	0
PF3D7_1106000	RuvB-like helicase 2	1840.99	1654.63	1674.58	1607.95	1445.71	1927.67	1827.48	2339.89	1791.98	1447.99	1808.84	1427.55	1723.4	1660.44	1986.45	1561.46	10.7244	-0.0535482	0.99932		10.7928	-0.345919	0.293745		0	0
PF3D7_1137800	sporozoite surface protein essential for liver stage development, putative	906.057	1118.25	839.075	684.603	764.151	1040.38	611.792	873.195	635.585	449.55	607.527	483.544	954.459	829.711	706.857	513.54	9.80104	-0.202314	0.99932		9.25314	-0.458245	0.293745		0	0
PF3D7_1362100	14-3-3 protein	6596.3	7257.72	5743.96	6035.82	5424.43	5912.22	6858.64	7647.28	7420.92	5888.3	6521.83	6177.28	6532.66	5790.82	7308.95	6195.8	12.5891	-0.174233	0.99932		12.7212	-0.238216	0.297835		0	0
PF3D7_1131600	kelch domain-containing protein, putative	2605.23	2559.38	2255.4	2670.33	2402.3	1984.46	1416.99	997.694	1192.18	1728.96	1288.66	1666.03	2473.34	2352.37	1202.29	1561.22	11.2365	-0.0726528	0.99932		10.4323	0.375387	0.299118		0	0
PF3D7_0703900	conserved Plasmodium membrane protein, unknown function	1006.26	1114.95	821.203	917.598	1067.25	972.887	1699.86	1354.14	1443.95	2010.93	1721.49	1856.15	980.804	985.91	1499.32	1862.86	9.94157	0.00667581	0.99932		10.7152	0.312374	0.299675		0	0
PF3D7_0729700	zinc finger protein, putative	574.884	552.203	529.001	663.509	656.705	544.059	838.089	651.486	791.088	1090.76	799.894	983.573	552.03	621.424	760.221	958.076	9.19655	0.170314	0.99932		9.74676	0.331125	0.300853		0	0
PF3D7_1014500	conserved Plasmodium protein, unknown function	344.76	355.176	333.307	327.919	353.61	354.75	257.873	267.757	270.278	333.149	326.828	296.72	344.414	345.426	265.303	318.899	8.43012	0.00415629	0.99932		8.19032	0.266965	0.300853		0	0
PF3D7_1419600	conserved Plasmodium protein, unknown function	345.61	313.662	351.178	280.936	271.021	276.557	1181.48	1111.96	1258.83	985.398	964.78	1096.77	336.817	276.171	1184.09	1015.65	8.25972	-0.284256	0.578202		10.1031	-0.223624	0.301845		0	0
PF3D7_0825800	PH-like domain-containing protein, putative	11653.1	10228.9	10764.1	12759.1	11716.4	12897.7	52636.4	56704.8	56324	47999.5	48378.3	50064.4	10882	12457.8	55221.7	48814.1	13.5105	0.195166	0.652289		15.6667	-0.177927	0.301845		0	0
PF3D7_0521100	conserved Plasmodium protein, unknown function	663.197	574.608	523.64	716.244	688.778	735.015	317.079	310.394	296.195	421.453	326.828	398.924	587.148	713.346	307.889	382.402	9.34484	0.280756	0.833988		8.43106	0.312627	0.301845		0	0
PF3D7_0624500	anaphase-promoting complex subunit 11, putative	2670.62	2610.78	2560.12	2488.16	2400.7	3135.95	6746.81	9248.71	7043.27	5642.46	6859.46	5773.96	2613.84	2674.94	7679.6	6091.96	11.3687	0.0334117	0.99932		12.7494	-0.333736	0.301845		0	0
PF3D7_0713500	conserved Plasmodium protein, unknown function	501.856	522.551	582.616	536.943	500.346	451.051	722.309	694.122	735.551	932.214	767.505	884.666	535.674	496.114	717.327	861.462	9.01093	-0.11096	0.99932		9.6246	0.262882	0.301845		0	0
PF3D7_0714100	MAATS1 domain-containing protein, putative	725.186	657.636	755.972	696.109	638.262	560.521	1236.74	1074.44	1282.28	1497.16	1319.09	1522.07	712.931	631.631	1197.82	1446.11	9.39292	-0.174504	0.99932		10.3685	0.269758	0.301845		0	0
PF3D7_1012800	conserved Plasmodium protein, unknown function	226.727	230.634	262.714	221.489	242.155	211.533	174.986	191.012	167.844	241.834	213.959	211.001	240.025	225.059	177.947	222.265	7.86135	-0.0902282	0.99932		7.64462	0.326769	0.301845		0	0
PF3D7_1124400	U6 snRNA-associated Sm-like protein LSm1, putative	492.515	481.036	498.62	546.532	489.121	512.782	1960.36	2883.93	2148.65	1811.25	1985.5	1842.96	490.724	516.145	2330.98	1879.9	8.97566	0.0725842	0.99932		11.0399	-0.308681	0.301845		0	0
PF3D7_1137900	conserved Plasmodium protein, unknown function	433.073	429.638	486.109	387.366	428.983	429.651	726.256	822.032	762.702	890.069	966.743	859.39	449.607	415.333	770.33	905.401	8.75646	-0.111401	0.99932		9.71057	0.235585	0.301845		0	0
PF3D7_1140400	conserved Plasmodium protein, unknown function	117.185	123.883	125.995	154.371	123.483	192.602	335.499	388.845	273.98	218.754	277.754	248.366	122.354	156.819	332.775	248.292	7.12502	0.357551	0.99932		8.18256	-0.417571	0.301845		0	0
PF3D7_1437600	conserved protein, unknown function	292.961	245.131	319.903	279.019	292.671	309.48	323.657	308.688	264.107	362.249	377.864	370.351	285.998	293.723	298.818	370.155	8.17922	0.0437895	0.99932		8.3858	0.311425	0.301845		0	0
PF3D7_1472900	dihydroorotase, putative	4432.63	4319.44	4391.96	4820.03	4171.96	5068.56	956.5	1064.21	891.053	811.799	882.337	728.613	4381.35	4686.85	970.587	807.583	12.1466	0.0972044	0.99932		9.79618	-0.262276	0.301845		0	0
PF3D7_1447100	conserved Plasmodium protein, unknown function	1280.54	1230.27	1242.08	1154.43	1071.25	1246.97	2256.39	2701.45	2465.82	1989.86	2269.15	2075.94	1250.96	1157.55	2474.55	2111.65	10.2339	-0.111879	0.99932		11.1631	-0.227738	0.301901		0	0
PF3D7_1364200	nucleoporin NUP205, putative	1027.49	1014.79	967.751	944.445	991.873	934.202	792.04	617.376	740.488	890.069	788.116	879.171	1003.34	956.84	716.635	852.452	9.93677	-0.0685353	0.99932		9.61571	0.245869	0.304402		0	0
PF3D7_0407100	methyltransferase, putative	211.442	184.507	218.034	228.201	252.579	214.002	149.988	158.608	154.268	202.699	211.996	172.537	204.661	231.594	154.288	195.744	7.76903	0.182773	0.99932		7.45134	0.347155	0.304698		0	0
PF3D7_0508000	6-cysteine protein P38	4210.15	4212.69	4080.1	4355	3781.46	4889.95	11387.2	17452	12552.5	9683.39	12271.3	10123.7	4167.65	4342.14	13797.2	10692.8	12.0549	0.0591346	0.99932		13.5799	-0.36752	0.304698		0	0
PF3D7_0722700	respiratory chain complex 3 associated protein 1	3073.97	2643.72	3268.73	2920.59	2852.94	3609.23	2685.3	3533.71	2741.04	1988.86	2844.28	2022.09	2995.47	3127.58	2986.69	2285.08	11.58	0.0625223	0.99932		11.3641	-0.385535	0.304698		0	0
PF3D7_0921800	ribosome production factor 1, putative	905.208	866.525	854.266	978.963	886.03	1037.09	1486.72	1922.05	1529.11	1297.47	1520.29	1212.16	875.333	967.36	1645.96	1343.31	9.8476	0.14412	0.99932		10.5456	-0.291045	0.304698		0	0
PF3D7_1030900	ookinete surface protein P28	10159.4	10593.3	10513	11859.7	10578.6	12454.9	14171.2	21833.3	15219.5	12253.3	15128.3	12722.7	10421.9	11631.1	17074.7	13368.1	13.4287	0.158349	0.99932		13.8938	-0.35286	0.304698		0	0
PF3D7_1135100	protein phosphatase PPM8, putative	1148.07	1243.45	1203.66	1087.31	958.195	1396.78	7317.82	9342.51	7297.51	6165.26	6830.01	6086.06	1198.39	1147.43	7985.94	6360.44	10.1959	-0.06278	0.99932		12.8084	-0.328016	0.304698		0	0
PF3D7_1213200	mediator of RNA polymerase II transcription subunit 18, putative	287.866	285.986	260.033	297.237	267.814	258.449	390.757	540.631	472.678	400.381	369.031	363.757	277.962	274.5	468.022	377.723	8.10973	-0.0207179	0.99932		8.72408	-0.30444	0.304698		0	0
PF3D7_1217500	conserved Plasmodium protein, unknown function	1649.08	1287.6	1629.9	1585.9	1491.42	1572.09	374.969	441.714	380.117	472.63	482.881	504.425	1522.19	1549.8	398.933	486.645	10.585	0.0268894	0.99932		8.79048	0.290665	0.304698		0	0
PF3D7_1303000	ATP synthase-associated protein, putative	1238.93	1218.41	1236.72	1310.72	1238.04	1177.01	1531.45	2208.57	1846.28	1364.71	1635.12	1542.95	1231.35	1241.92	1862.1	1514.26	10.2722	0.0121651	0.99932		10.7213	-0.296815	0.304698		0	0
PF3D7_1461700	conserved Plasmodium protein, unknown function	8059.41	6376.7	7887.66	8022.51	7413.79	7946.89	17518.3	23100.5	19177.4	15253.6	17480.9	16225.1	7441.26	7794.4	19932	16319.9	12.8952	0.0670295	0.99932		14.1458	-0.288322	0.304698		0	0
PF3D7_0522300	18S rRNA (guanine-N(7))-methyltransferase, putative	2734.31	2822.96	2767.43	2358.72	2209.86	3081.63	2184.03	2703.15	2202.95	1688.82	2197.5	1684.71	2774.9	2550.07	2363.38	1857.01	11.3786	-0.121851	0.99932		11.0432	-0.346938	0.306073		0	0
PF3D7_1249000	conserved Plasmodium membrane protein, unknown function	394.012	372.309	427.133	386.408	403.324	371.211	152.619	170.546	174.015	234.81	179.608	211.001	397.818	386.981	165.727	208.473	8.61618	-0.0379723	0.99932		7.54766	0.331366	0.306073		0	0
PF3D7_1004100	conserved Plasmodium protein, unknown function	437.319	459.95	441.43	438.184	454.642	371.211	477.592	353.03	444.293	587.024	462.27	552.779	446.233	421.346	424.972	534.024	8.76085	-0.0835758	0.99932		8.90538	0.324224	0.306477		0	0
PF3D7_1242900	mitochondrial import inner membrane translocase subunit TIM13, putative	803.309	775.589	861.415	803.498	801.035	820.616	1805.11	2368.88	1974.63	1661.73	1781.36	1746.25	813.437	808.383	2049.54	1729.78	9.6634	-0.0081711	0.99932		10.8839	-0.242969	0.3107		0	0
PF3D7_1457200	thioredoxin 1	2295.29	2387.39	2430.55	2550.48	2370.23	2664.33	6038.97	7098.12	6273.16	5483.91	5860.32	5592.63	2371.08	2528.35	6470.09	5645.62	11.2584	0.0925593	0.99932		12.5646	-0.196083	0.3107		0	0
PF3D7_0718700	conserved Plasmodium membrane protein, unknown function	194.458	178.577	184.078	232.036	222.109	233.756	98.6761	144.964	99.9658	140.484	153.108	145.063	185.704	229.3	114.535	146.219	7.69698	0.305176	0.88478		7.02655	0.373068	0.311051		0	0
PF3D7_0205500	DNA-directed RNA polymerase II 16 kDa subunit, putative	698.012	646.434	670.188	776.65	619.018	860.947	2522.16	3862.87	2601.58	2047.06	2669.58	2060.56	671.545	752.205	2995.54	2259.07	9.47548	0.163636	0.99932		11.3594	-0.406134	0.311051		0	0
PF3D7_0607500	4-hydroxybenzoate polyprenyltransferase	733.677	711.011	760.44	754.597	848.344	897.986	606.529	595.206	626.946	748.581	701.747	690.15	735.043	833.642	609.56	713.493	9.61534	0.183551	0.99932		9.36965	0.226251	0.311051		0	0
PF3D7_1026800	40S ribosomal protein S2	20182.1	17878.1	18255.9	18595.5	17384.6	21570.6	22131.1	26942.9	22129.5	18603.1	21709	18597.8	18772	19183.6	23734.5	19636.6	14.212	0.0313117	0.99932		14.4044	-0.273308	0.311051		0	0
PF3D7_0525900	NIMA related kinase 2	7319.79	7160.19	6103.18	7093.41	6312.06	6502.37	7969.08	8624.51	8761.2	7117.54	7405.15	7401.52	6861.05	6635.95	8451.6	7308.07	12.7204	-0.0483949	0.99932		12.9439	-0.209698	0.311773		0	0
PF3D7_0923500	cyclin-dependent kinases regulatory subunit, putative	1048.72	1039.83	1144.68	1085.39	1074.46	991.818	874.928	864.668	809.6	1004.46	904.91	1060.5	1077.74	1050.56	849.732	989.958	10.0555	-0.036474	0.99932		9.84525	0.220557	0.311773		0	0
PF3D7_0305700	ubiquitin-conjugating enzyme MMS2, putative	2207.82	2374.21	2302.76	1929.16	2187.41	2759.8	7609.9	10558.5	7868.91	6156.23	7793.81	6259.7	2294.93	2292.13	8679.1	6736.58	11.1634	-0.00161398	0.99932		12.9121	-0.365226	0.312265		0	0
PF3D7_1369200	conserved Plasmodium protein, unknown function	947.666	1013.47	873.925	1031.7	1141.82	961.364	1242	992.578	1343.98	1563.39	1314.18	1524.26	945.021	1044.96	1192.86	1467.28	9.95854	0.14447	0.99932		10.3773	0.296225	0.316888		0	0
PF3D7_0102800	seipin domain-containing protein, putative	322.682	343.974	327.945	284.772	349.601	341.58	228.928	257.524	239.424	283.979	332.716	276.939	331.534	325.318	241.959	297.878	8.35942	-0.0259564	0.99932		8.07638	0.304539	0.318512		0	0
PF3D7_1435200	conserved protein, unknown function	9712.73	8193.43	9804.4	10064.8	9509.79	9835.05	22698.1	23018.6	23090.9	19726	20825.7	19890.2	9236.85	9803.22	22935.9	20147.3	13.2168	0.0860601	0.99932		14.3948	-0.187007	0.318512		0	0
PF3D7_0213200	mitochondrial respiratory chain complex II subunit, putative	615.643	498.169	587.084	713.368	663.921	580.275	494.696	438.303	446.761	626.159	546.676	523.107	566.966	652.521	459.92	565.314	9.25206	0.203795	0.99932		9.00174	0.296921	0.319122		0	0
PF3D7_1441100	conserved Plasmodium protein, unknown function	17676.2	15937.5	18180.9	16707.6	15786.6	19939.2	19374.7	21790.7	18108.6	15711.2	17657.5	16220.7	17264.8	17477.8	19758	16529.8	14.0844	0.0177473	0.99932		14.1472	-0.257239	0.319164		0	0
PF3D7_1136400	signal recognition particle subunit SRP72, putative	713.297	629.96	750.61	689.397	605.387	640.36	469.698	383.728	406.034	524.81	475.029	525.305	697.956	645.048	419.82	508.381	9.39125	-0.112922	0.99932		8.85829	0.272795	0.319981		0	0
PF3D7_0317600	40S ribosomal protein S11, putative	6783.97	5902.91	6760.85	6467.29	6267.96	8332.92	13033.1	18260.4	13091.8	10263.4	13615.9	10245.6	6482.58	7022.72	14795.1	11375	12.7212	0.115557	0.99932		13.6756	-0.379075	0.321011		0	0
PF3D7_1139800	conserved Plasmodium protein, unknown function	235.218	237.223	245.735	220.53	292.671	244.456	202.615	131.32	209.805	264.913	224.755	230.782	239.392	252.552	181.247	240.15	7.94235	0.0794321	0.99932		7.71904	0.393687	0.321011		0	0
PF3D7_1423300	serine/threonine protein phosphatase 7	5747.99	5344.78	5063.94	5001.24	4507.13	4911.35	2462.95	2791.84	2876.79	2276.85	2477.22	2263.87	5385.57	4806.57	2710.53	2339.31	12.3152	-0.164215	0.99932		11.302	-0.212179	0.321011		0	0
PF3D7_1358800	40S ribosomal protein S15	4077.68	3996.56	3829.9	3973.38	3882.5	4521.21	4945.64	6687.11	5353.73	4310.86	5236.11	4360.69	3968.05	4125.69	5662.16	4635.89	11.9826	0.0562153	0.99932		12.3301	-0.28791	0.321083		0	0
PF3D7_1018700	conserved Plasmodium protein, unknown function	1558.21	1534.05	1809.51	1660.69	1795.31	1600.9	1873.53	1763.45	1927.74	2212.63	2047.34	2194.63	1633.92	1685.63	1854.9	2151.53	10.6968	0.0458428	0.99932		10.9681	0.213071	0.321157		0	0
PF3D7_0514500	conserved Plasmodium membrane protein, unknown function	4940.43	4341.19	4333.88	5748.17	4564.06	4840.56	9625.52	12091.7	9950.92	8471.21	9121.73	8693.91	4538.5	5050.93	10556.1	8762.28	12.2272	0.15421	0.99932		13.2377	-0.26842	0.321252		0	0
PF3D7_1231700	conserved protein, unknown function	527.33	498.169	541.512	531.191	548.457	579.452	457.857	627.609	515.873	425.467	481.899	394.528	522.337	553.033	533.78	433.965	9.07062	0.0836	0.99932		8.91848	-0.292757	0.321252		0	0
PF3D7_1255200	erythrocyte membrane protein 1, PfEMP1	344.76	483.013	520.959	450.649	537.231	488.913	2434.01	1777.09	2148.65	1662.73	1648.86	1692.4	449.578	492.264	2119.92	1668	8.87934	0.131139	0.99932		10.8872	-0.346734	0.321252		0	0
PF3D7_1341900	V-type proton ATPase subunit D, putative	10929.6	11084.9	10618.5	12075.5	10789.5	12872.2	9470.27	11948.5	9380.74	8276.54	9263.06	8267.51	10877.7	11912.4	10266.5	8602.37	13.4761	0.13106	0.99932		13.2037	-0.254759	0.321252		0	0
PF3D7_1465700	plasmepsin VIII, putative	3775.38	3482.57	3765.56	4295.55	3623.5	4355.77	29519.9	40607	31769.4	25944.5	30293.9	27020.2	3674.5	4091.61	33965.4	27752.9	11.923	0.155146	0.99932		14.9134	-0.291333	0.321252		0	0
PF3D7_0815900	dihydrolipoyl dehydrogenase, apicoplast	520.537	401.303	529.001	483.249	481.904	561.344	1909.05	2077.25	1967.23	1556.37	1840.25	1460.52	483.614	508.832	1984.51	1619.05	8.95485	0.0764212	0.99932		10.8152	-0.292991	0.32179		0	0
PF3D7_0705200	conserved Plasmodium protein, unknown function	69.6314	72.4849	72.3803	85.3357	87.4002	67.493	67.0997	34.1092	69.1122	76.263	86.3689	86.8182	71.4989	80.0763	56.7737	83.15	6.24389	0.161768	0.99932		6.1285	0.520657	0.323854		0	0
PF3D7_1342600	myosin A	21010	20961.3	20780.3	20773	18959.4	24369.9	19816.8	21865.7	19831.5	17094.9	18891.2	16298.7	20917.2	21367.4	20504.7	17428.3	14.3678	0.0307265	0.99932		14.2112	-0.234411	0.327817		0	0
PF3D7_0200100	erythrocyte membrane protein 1, PfEMP1	95.1063	125.201	94.7199	68.0768	89.8058	71.6084	288.134	189.306	271.512	211.73	159.979	183.527	105.009	76.497	249.651	185.079	6.50387	-0.459873	0.88478		7.76397	-0.43858	0.328275		0	0
PF3D7_0422900	methyltransferase, putative	1161.66	1155.15	1283.19	1198.53	1044.79	1164.67	717.046	1028.39	833.049	667.301	723.339	713.228	1200	1136	859.496	701.289	10.1898	-0.0790485	0.99932		9.60806	-0.290072	0.328275		0	0
PF3D7_1002400	transformer-2 protein homolog beta, putative	7972.8	7299.23	7435.51	6573.72	6917.45	8112.33	15796.1	16328.1	15574.9	12788.1	14850.5	13287.6	7569.18	7201.17	15899.7	13642.1	12.8504	-0.0717535	0.99932		13.8505	-0.220864	0.328275		0	0
PF3D7_1216200	glycerol-3-phosphate dehydrogenase [NAD(+)], putative	2655.33	2697.1	3039.08	2587.88	2593.14	3587.01	6469.2	9426.08	6764.35	5279.2	6775.05	5239.86	2797.17	2922.67	7553.21	5764.7	11.4818	0.0634963	0.99932		12.7011	-0.389502	0.328729		0	0
PF3D7_0802700	conserved Plasmodium protein, unknown function	671.688	485.649	575.468	613.65	607.793	564.636	673.629	644.664	715.805	793.737	794.986	883.567	577.602	595.36	678.032	824.097	9.19594	0.0456573	0.99932		9.55279	0.279695	0.329018		0	0
PF3D7_1027900	palmitoyltransferase DHHC10, putative	5572.21	5697.32	5767.19	5935.14	5327.41	6920.5	31189.5	42054.9	32451.9	26812.5	31817.1	27067.5	5678.91	6061.02	35232.1	28565.7	12.5191	0.0939488	0.99932		14.9612	-0.302517	0.329018		0	0
PF3D7_0211400	beta-ketoacyl-ACP synthase III	838.124	840.825	705.037	704.738	739.294	776.992	1114.38	1258.63	1182.31	986.401	1039.37	1020.94	794.662	740.342	1185.11	1015.57	9.58403	-0.102931	0.99932		10.1037	-0.221423	0.32912		0	0
PF3D7_0819600	ubiquitin-like protein, putative	3970.69	3497.07	4256.14	4585.11	4373.22	4853.73	16056.6	18737.9	16986.8	14619.4	15140.1	14925	3907.97	4604.02	17260.4	14894.8	12.0553	0.236898	0.701476		13.9728	-0.212512	0.329265		0	0
PF3D7_1325300	conserved Plasmodium protein, unknown function	675.934	635.232	831.033	662.55	722.455	732.546	269.715	359.852	250.532	389.342	397.493	329.689	714.066	705.85	293.366	372.175	9.47159	-0.0151258	0.99932		8.37838	0.352408	0.329731		0	0
PF3D7_0625500	conserved Plasmodium membrane protein, unknown function	61.1398	59.9648	68.8059	101.636	70.5617	84.7778	90.782	105.739	87.6244	126.436	109.924	148.36	63.3035	85.6584	94.715	128.24	6.2188	0.434062	0.88478		6.80061	0.442249	0.330227		0	0
PF3D7_0517800	apicortin	6525.82	6490.04	6541.93	7501.87	7006.45	8278.59	15629	17569.6	16076	14133.7	14924.1	14330.5	6519.26	7595.64	16424.9	14462.8	12.7849	0.220477	0.572573		13.9147	-0.183359	0.330492		0	0
PF3D7_0217800	40S ribosomal protein S26	2845.55	2600.23	3026.57	2877.44	2771.95	3369.71	9834.71	14010.4	10174.3	8335.74	10138.5	8664.23	2824.12	3006.37	11339.8	9046.17	11.5094	0.090456	0.99932		13.3153	-0.325728	0.330492		0	0
PF3D7_1330300	DnaJ protein, putative	1080.14	1249.38	1268.89	1056.63	1153.04	1280.72	2835.29	3013.55	2861.98	2355.12	2653.88	2437.5	1199.47	1163.46	2903.61	2482.17	10.2064	-0.0436127	0.99932		11.3949	-0.225824	0.330492		0	0
PF3D7_1419800	glutathione reductase	2155.18	2500.73	2441.27	2306.94	2191.42	2812.48	2484.01	2733.85	2443.61	2101.25	2292.7	2011.1	2365.73	2436.95	2553.82	2135.02	11.2296	0.0426979	0.99932		11.195	-0.257671	0.330492		0	0
PF3D7_0109000	photosensitized INA-labeled protein PHIL1	22445.9	20714.9	21877.6	22961	20658.5	25071.2	15154	18309.8	15913.1	13405.2	14969.3	13746.9	21679.5	22896.9	16459	14040.5	14.444	0.0788421	0.99932		13.8965	-0.229095	0.330904		0	0
PF3D7_1310100	conserved Plasmodium protein, unknown function	187.665	145.629	157.271	189.848	178.81	160.502	64.4684	63.102	72.8146	105.363	88.3318	80.2244	163.522	176.386	66.795	91.3065	7.409	0.110906	0.99932		6.30471	0.447459	0.330904		0	0
PF3D7_1459800	bax inhibitor 1, putative	5770.07	5106.23	5677.83	6792.33	5896.71	6246.39	4549.62	6530.21	5145.15	4067.02	4815.06	4332.12	5518.04	6311.81	5408.33	4404.74	12.5301	0.193932	0.99932		12.2605	-0.29553	0.332676		0	0
PF3D7_1204700	conserved protein, unknown function	3451	3578.12	3446.55	3525.61	3221.78	3811.71	6799.44	10007.6	7504.84	6119.1	7166.65	6399.27	3491.89	3519.7	8103.97	6561.67	11.7755	0.0113726	0.99932		12.8402	-0.304131	0.332702		0	0
PF3D7_1119100	tRNA m(1)G methyltransferase, putative	1998.08	1591.37	2081.16	2015.46	1814.56	2144.96	7557.27	8752.42	7824.49	6444.22	7168.62	6502.57	1890.2	1991.66	8044.73	6705.14	10.9225	0.0761715	0.99932		12.8484	-0.262539	0.33272		0	0
PF3D7_1113500	GTP-binding protein, putative	819.443	911.333	882.861	740.215	769.764	843.662	568.374	590.089	630.649	678.339	707.636	694.545	871.212	784.547	596.371	693.507	9.69328	-0.151218	0.99932		9.33302	0.216787	0.33274		0	0
PF3D7_0914400	protein KIC3	10238.4	9033.6	10353.1	9158.72	8289.39	11733.1	32535.5	46105.4	35038.6	27303.1	33426.7	28379.7	9875.01	9727.06	37893.2	29703.2	13.2587	-0.0217176	0.99932		15.0447	-0.351254	0.337709		0	0
PF3D7_1446300	conserved Plasmodium membrane protein, unknown function	755.755	672.133	699.676	768.98	804.243	654.353	548.639	504.816	528.214	726.505	521.158	720.92	709.188	742.525	527.223	656.194	9.50354	0.0665868	0.99932		9.20874	0.314055	0.337709		0	0
PF3D7_0817900	high mobility group protein B2	10538.1	7676.16	10809.7	10344.8	9108.07	11166	24959.8	33606.1	26782.2	20777.6	24426.7	22285.9	9674.65	10206.3	28449.4	22496.7	13.2791	0.0772899	0.99932		14.6367	-0.338604	0.338179		0	0
PF3D7_1467800	conserved Plasmodium protein, unknown function	664.046	655	680.911	749.803	675.949	874.117	442.069	682.184	422.078	379.308	449.511	340.679	666.652	766.623	515.444	389.833	9.4851	0.201731	0.99932		8.82221	-0.396798	0.341412		0	0
PF3D7_0414100	conserved Plasmodium membrane protein, unknown function	197.006	198.345	221.609	181.218	207.676	231.287	156.566	138.142	166.61	182.63	206.108	195.616	205.653	206.727	153.773	194.784	7.68783	0.0119406	0.99932		7.44525	0.333995	0.342328		0	0
PF3D7_0303900	phosphatidylethanolamine-binding protein, putative	5660.52	5033.09	5445.5	5941.85	5421.22	6370.68	28789.7	39967.5	31407.8	25991.6	29601	27066.4	5379.7	5911.25	33388.3	27553	12.4629	0.136016	0.99932		14.8951	-0.277031	0.342493		0	0
PF3D7_0829200	prohibitin 1	2764.03	2685.24	2731.68	2483.36	2524.99	3037.18	4733.82	5597.32	5003.23	3900.45	4917.14	3944.18	2726.98	2681.84	5111.46	4253.92	11.4011	-0.0238871	0.99932		12.1931	-0.264496	0.343497		0	0
PF3D7_0828100	conserved Plasmodium protein, unknown function	471.286	443.476	508.449	507.22	513.176	451.874	293.397	300.161	391.224	408.408	396.512	401.122	474.404	490.756	328.261	402.014	8.91462	0.0500234	0.99932		8.5123	0.287216	0.344826		0	0
PF3D7_1345000	RING zinc finger protein, putative	8044.12	6953.28	6730.47	7896.9	7286.29	7145.2	13535.7	14013.8	14134.7	11980.3	12419.5	12241.4	7242.63	7442.8	13894.7	12213.7	12.8421	0.0392835	0.99932		13.6722	-0.186022	0.344826		0	0
PF3D7_0816900	adenylate kinase 2	398.258	367.696	401.219	381.613	366.44	349.811	246.032	211.477	223.38	285.986	254.199	283.533	389.058	365.955	226.963	274.573	8.56036	-0.0874015	0.99932		7.97021	0.269972	0.345468		0	0
PF3D7_0927800	cytochrome c oxidase subunit 5B, putative	4487.83	4347.12	4648.42	4773.04	4403.69	5274.33	10739.9	14281.5	10723.5	9156.57	11000.3	9140.09	4494.46	4817.02	11915	9765.64	12.1848	0.100054	0.99932		13.4041	-0.286686	0.347185		0	0
PF3D7_1028200	RING zinc finger protein, putative	2251.98	2115.9	2150.86	2645.41	2303.68	2682.43	3345.78	5508.64	3743.16	2958.2	3860.1	2861.7	2172.91	2543.84	4199.19	3226.67	11.2036	0.22736	0.99932		11.8583	-0.379307	0.350817		0	0
PF3D7_1462500	conserved Plasmodium protein, unknown function	1845.23	1718.55	1629.9	1589.74	1419.25	1516.95	1318.31	1226.23	1278.58	1530.28	1399.57	1439.64	1731.23	1508.64	1274.37	1456.5	10.6617	-0.199098	0.816421		10.4151	0.19181	0.351128		0	0
PF3D7_0622600	cytochrome b-c1 complex subunit 9, putative	1328.09	1327.79	1376.12	1449.75	1277.33	1504.6	1320.94	2073.84	1529.11	1134.91	1483.97	1256.12	1344	1410.56	1641.3	1291.67	10.4276	0.0696901	0.99932		10.5181	-0.343785	0.351128		0	0
PF3D7_1123700	ribosomal protein L37, mitochondrial, putative	3559.69	3419.31	3464.42	3172.76	3022.12	3849.57	6632.35	9988.88	7487.56	5668.55	7389.45	5923.42	3481.14	3348.15	8036.26	6327.14	11.7375	-0.0561345	0.99932		12.8101	-0.344612	0.351128		0	0
PF3D7_1234600	protein TOC75, putative	647.063	568.677	589.765	561.873	596.567	624.722	472.329	349.619	450.463	504.74	533.917	498.93	601.835	594.387	424.137	512.529	9.22427	-0.0165744	0.99932		8.87139	0.266646	0.351128		0	0
PF3D7_1359000	conserved Plasmodium protein, unknown function	1185.43	1223.68	1070.51	1204.29	1311	1189.36	781.514	692.417	756.531	880.034	804.801	918.734	1159.87	1234.88	743.488	867.856	10.2257	0.0898225	0.99932		9.65405	0.220389	0.351128		0	0
PF3D7_1441000	cytoplasmic tRNA 2-thiolation protein 2, putative	415.241	348.587	449.473	462.155	454.642	465.043	431.543	506.522	562.771	393.356	394.549	440.685	404.433	460.613	500.278	409.53	8.75663	0.190588	0.99932		8.82942	-0.289904	0.351128		0	0
PF3D7_0719700	40S ribosomal protein S10, putative	4185.53	3575.48	4471.49	4489.23	4179.18	4645.49	5757.42	7133.94	5740.01	4947.06	5564.9	5088.2	4077.5	4437.97	6210.46	5200.06	12.0559	0.122501	0.99932		12.4781	-0.255662	0.351577		0	0
PF3D7_1135700	conserved Plasmodium protein, unknown function	421.185	400.644	403.006	431.472	339.979	380.265	301.291	446.83	355.434	257.889	303.273	309.908	408.278	383.906	367.852	290.357	8.62969	-0.0900451	0.99932		8.3624	-0.335642	0.351577		0	0
PF3D7_1343900	U4/U6 small nuclear ribonucleoprotein PRP4, putative	531.576	530.458	507.555	555.161	513.978	521.013	301.291	293.339	378.883	390.346	372.957	406.617	523.197	530.051	324.504	389.973	9.04063	0.0176192	0.99932		8.48074	0.258005	0.351577		0	0
PF3D7_1406900	radical SAM protein, putative	1290.73	1087.93	1218.85	1345.24	1245.25	1319.41	243.401	295.045	245.595	205.709	231.626	203.308	1199.17	1303.3	261.347	213.548	10.2891	0.120799	0.99932		7.89146	-0.282684	0.351577		0	0
PF3D7_1422500	ERAD-associated E3 ubiquitin-protein ligase HRD1	2257.93	2499.41	2427.87	2409.53	2290.05	2422.34	1999.83	1990.27	2048.68	1761.07	1857.91	1790.21	2395.07	2373.97	2012.93	1803.07	11.2195	-0.0133344	0.99932		10.8978	-0.159092	0.351577		0	0
PF3D7_0831800	histidine-rich protein II	1986.19	1979.5	2801.38	1481.39	1338.27	1834.66	2287.97	3402.39	2279.47	1868.44	2196.52	1946.27	2255.69	1551.44	2656.61	2003.74	10.8945	-0.53965	0.432539		11.1862	-0.406015	0.354402		0	0
PF3D7_0110400	DNA-directed RNA polymerase II subunit RPB9, putative	4253.46	3711.89	4346.39	4400.06	3814.34	4664.42	4950.91	6163.53	4811.94	4211.52	4759.12	4250.79	4103.91	4292.94	5308.79	4407.15	12.0356	0.0651237	0.99932		12.2461	-0.267936	0.354402		0	0
PF3D7_0514600	ribose-5-phosphate isomerase, putative	2156.03	2307	2530.63	2226.4	2144.11	3016.61	4620.67	6826.96	4921.77	3818.17	4854.32	3951.88	2331.22	2462.37	5456.47	4208.12	11.2269	0.0791078	0.99932		12.2385	-0.374326	0.354402		0	0
PF3D7_0521200	conserved protein, unknown function	688.672	693.879	698.782	711.45	829.901	730.077	586.794	419.543	524.512	622.145	582.99	648.389	693.777	757.143	510.283	617.841	9.50275	0.126722	0.99932		9.13971	0.270182	0.354402		0	0
PF3D7_1030000	transcription elongation factor SPT4, putative	3416.18	3163.64	3396.51	3401.92	3067.83	3683.31	3908.89	6045.86	4349.13	3491.04	4342	3476.02	3325.44	3384.35	4767.96	3769.69	11.7121	0.0253925	0.99932		12.0596	-0.338236	0.354402		0	0
PF3D7_1115200	histone-lysine N-methyltransferase SET7	5594.29	6180.33	6194.32	6228.54	6086.75	6904.04	42943.8	41359.1	43010	37596.6	38658.9	37513.1	5989.65	6406.44	42437.6	37922.9	12.5976	0.0970145	0.99932		15.2942	-0.162301	0.354402		0	0
PF3D7_1430200	plasmepsin IX	14776.3	14478.5	13926.5	13170.5	13373	13975.2	12730.5	10225.9	12339	10092.8	10454.6	10284.1	14393.8	13506.2	11765.2	10277.2	13.768	-0.0918167	0.99932		13.428	-0.195444	0.354402		0	0
PF3D7_0111300	P-loop containing nucleoside triphosphate hydrolase, putative	2161.97	1930.74	1926.57	2082.57	1993.37	1643.7	2003.78	1720.81	2033.87	2473.53	2054.21	2388.05	2006.42	1906.55	1919.49	2305.26	10.934	-0.0738096	0.99932		11.0446	0.263098	0.35469		0	0
PF3D7_0523700	conserved Plasmodium membrane protein, unknown function	500.157	451.384	447.685	540.779	463.462	559.698	198.668	192.717	214.741	250.865	255.181	235.178	466.409	521.313	202.042	247.075	8.94796	0.16032	0.99932		7.81095	0.287522	0.35469		0	0
PF3D7_1113800	conserved Plasmodium membrane protein, unknown function	405.9	477.083	478.961	433.39	492.328	494.674	403.914	392.256	375.18	493.702	490.732	418.705	453.981	473.464	390.45	467.713	8.85712	0.0610639	0.99932		8.74511	0.262119	0.35469		0	0
PF3D7_1223000	conserved Plasmodium protein, unknown function	143.509	144.311	207.311	180.26	188.432	200.833	510.484	857.846	573.878	457.578	546.676	438.487	165.044	189.841	647.403	480.913	7.47121	0.205756	0.99932		9.13996	-0.425018	0.35469		0	0
PF3D7_1320300	conserved protein, unknown function	246.257	214.16	226.97	220.53	214.091	226.348	109.202	76.7457	118.478	129.446	129.553	137.371	229.129	220.323	101.475	132.123	7.81202	-0.0547381	0.99932		6.86789	0.359803	0.35469		0	0
PF3D7_1326200	conserved Plasmodium protein, unknown function	224.179	214.819	193.908	271.348	230.127	227.995	309.185	419.543	296.195	435.502	447.548	389.033	210.969	243.157	341.641	424.028	7.82695	0.201944	0.99932		8.58058	0.320304	0.35469		0	0
PF3D7_1408400	FANCJ-like helicase, putative	2535.6	2266.14	2159.79	2345.29	2340.56	2007.5	3168.16	2515.55	2908.88	3863.32	3019.97	3500.2	2320.51	2231.12	2864.2	3461.16	11.1522	-0.0567567	0.99932		11.6269	0.272406	0.357212		0	0
PF3D7_0307100	40S ribosomal protein S12, putative	2456.63	2687.87	2269.7	2721.15	2371.03	2312.05	2359.02	3808.29	2749.68	2100.24	2546.9	2367.17	2471.4	2468.08	2972.33	2338.1	11.2701	-0.00229876	0.99932		11.3746	-0.345276	0.35794		0	0
PF3D7_0516200	40S ribosomal protein S11	6927.48	6024.16	7403.34	6860.41	6366.59	7815.19	9504.48	11276.5	9169.7	7795.88	9095.23	8033.43	6784.99	7014.06	9983.56	8308.18	12.7523	0.0480688	0.99932		13.1589	-0.264753	0.358977		0	0
PF3D7_1208500	conserved Plasmodium protein, unknown function	115.486	126.519	135.825	128.483	181.215	149.802	126.305	107.444	139.458	165.571	140.349	190.121	125.943	153.167	124.403	165.347	7.12469	0.28622	0.99932		7.17866	0.40008	0.358977		0	0
PF3D7_0708700	cytochrome c oxidase subunit 4, putative	8516.26	7558.2	8981.41	8296.74	7764.99	10151.9	10528.1	13756.2	10390.3	8459.17	10723.5	8564.23	8351.96	8737.89	11558.2	9248.96	13.0609	0.0652585	0.99932		13.3448	-0.321317	0.361577		0	0
PF3D7_0918200	50S ribosomal protein L3, apicoplast, putative	2640.05	3290.16	3160.61	3038.52	3091.88	3470.95	1676.18	1884.53	1617.97	1461.04	1551.7	1351.73	3030.27	3200.45	1726.23	1454.82	11.6052	0.0786817	0.99932		10.6353	-0.245353	0.361925		0	0
PF3D7_1234900	CHCH domain-containing protein, putative	19134.2	16180.6	19358.6	20383.7	19095.8	22625.8	31714.5	40711	32043.4	26918.8	31656.2	27957.6	18224.5	20701.8	34823	28844.2	14.2485	0.18393	0.99932		14.9583	-0.271667	0.361925		0	0
PF3D7_1447000	40S ribosomal protein S5	12402.9	10340.3	12493.2	11848.2	11387.7	13526.6	13501.5	14927.9	12748.7	10846.4	13009.3	10538	11745.5	12254.2	13726	11464.6	13.5507	0.0612759	0.99932		13.6206	-0.259567	0.361925		0	0
PF3D7_0502800	DnaJ protein, putative	118.883	107.41	154.59	148.618	131.501	139.924	282.871	388.845	362.839	228.789	280.699	292.324	126.961	140.015	344.852	267.271	7.06056	0.146046	0.99932		8.25768	-0.36551	0.362667		0	0
PF3D7_0800100	erythrocyte membrane protein 1, PfEMP1	6656.59	6687.07	6092.45	5977.33	5832.56	6853.01	5454.81	4500.71	5283.38	4253.67	4610.92	4231.01	6478.7	6220.97	5079.63	4365.2	12.6325	-0.0586107	0.99932		12.2053	-0.219189	0.362667		0	0
PF3D7_1201400	Plasmodium exported protein, unknown function	201.252	203.617	153.696	234.913	205.27	175.317	913.082	610.555	798.492	1072.7	836.208	1112.15	186.188	205.167	774.043	1007.02	7.61233	0.135751	0.99932		9.79852	0.377118	0.363795		0	0
PF3D7_0215200	conserved Plasmodium protein, unknown function	291.263	291.258	303.818	221.489	288.661	281.495	813.091	729.937	821.941	678.339	641.878	689.051	295.446	263.882	788.323	669.756	8.12755	-0.158473	0.99932		9.50985	-0.237489	0.364456		0	0
PF3D7_0422000	steroid dehydrogenase, putative	1564.16	1627.62	1427.95	1537.96	1471.37	1674.16	2941.86	4091.4	3286.53	2729.41	3105.35	2718.84	1539.91	1561.16	3439.93	2851.2	10.5986	0.0194325	0.99932		11.6191	-0.269818	0.364456		0	0
PF3D7_0516300	tRNA pseudouridine synthase, putative	3021.32	2612.75	2455.57	2694.31	2416.74	2680.79	3665.49	3705.96	3841.9	3326.47	3305.57	3126.55	2696.55	2597.28	3737.78	3252.87	11.3701	-0.0542426	0.99932		11.7712	-0.200489	0.364456		0	0
PF3D7_0812000	conserved protein, unknown function	579.129	490.921	607.637	592.555	590.954	622.252	210.509	269.463	245.595	306.055	286.588	286.83	559.229	601.921	241.856	293.158	9.18134	0.108635	0.99932		8.06343	0.283399	0.364456		0	0
PF3D7_1126900	small nuclear ribonucleoprotein F, putative	544.314	702.445	757.759	622.279	641.47	835.432	1555.13	2000.5	1694.48	1298.48	1563.47	1275.9	668.173	699.727	1750.04	1379.28	9.41775	0.0668847	0.99932		10.6116	-0.342465	0.364456		0	0
PF3D7_1234300	DNA polymerase epsilon subunit B, putative	1107.31	1024.01	1064.26	1145.8	1107.34	1061.78	970.972	1040.33	1024.34	1193.11	1083.54	1157.21	1065.19	1104.97	1011.88	1144.62	10.0836	0.0531503	0.99932		10.0745	0.178469	0.364456		0	0
PF3D7_1311700	cytochrome c, putative	1935.24	2125.13	1696.92	1776.71	1606.08	2098.04	4519.36	7210.68	5064.94	3865.33	5111.47	3885.94	1919.1	1826.94	5598.33	4287.58	10.8712	-0.0712424	0.99932		12.2712	-0.384351	0.364456		0	0
PF3D7_1316700	conserved protein, unknown function	2933.01	2631.2	2855.89	3048.11	2937.93	3472.6	20564.1	25283.4	21160.7	18521.9	20269.2	18513.2	2806.7	3152.88	22336.1	19101.4	11.541	0.168101	0.99932		14.3386	-0.225541	0.364456		0	0
PF3D7_1341300	60S ribosomal protein L18-2, putative	13354.8	11525.1	13198.2	13345	12411.6	14752.2	10309.7	13404.9	10196.5	8441.11	10757.8	8346.63	12692.7	13502.9	11303.7	9181.86	13.677	0.0893206	0.99932		13.3223	-0.299661	0.364456		0	0
PF3D7_1416700	conserved protein, unknown function	7909.96	6770.09	8288.88	8576.71	7877.25	9072.87	20786.4	30464.6	23269.8	18535.9	22211.5	19487.9	7656.31	8508.94	24840.3	20078.5	12.9806	0.152425	0.99932		14.455	-0.30691	0.364456		0	0
PF3D7_1461200	U3 small nucleolar ribonucleoprotein protein IMP3, putative	1124.29	1060.26	1185.79	1282.91	1229.22	1307.88	1649.86	2604.24	1898.12	1496.16	1809.82	1622.07	1123.44	1273.34	2050.74	1642.68	10.2269	0.180982	0.99932		10.8507	-0.318476	0.364456		0	0
PF3D7_0213700	conserved protein, unknown function	1009.66	1225.65	1085.7	1005.81	1016.73	1203.35	1002.55	1684.99	1131.71	861.972	1162.05	873.677	1107	1075.3	1273.09	965.901	10.0916	-0.0421555	0.99932		10.1286	-0.396162	0.364846		0	0
PF3D7_1358300	rhomboid protease ROM7, putative	228.425	204.276	252.884	280.936	236.542	267.503	140.778	131.32	154.268	185.64	170.775	180.23	228.528	261.66	142.122	178.882	7.93719	0.197676	0.99932		7.32645	0.325518	0.364846		0	0
PF3D7_0931400	PUB domain-containing protein, putative	4492.92	3716.5	4562.64	4258.15	4201.63	4187.86	7749.36	7127.12	7312.31	6159.24	6790.75	6400.37	4257.35	4215.88	7396.26	6450.12	12.0487	-0.013672	0.99932		12.7572	-0.197581	0.36512		0	0
PF3D7_1226500	heptatricopeptide repeat and RAP domain-containing protein, putative	655.554	661.59	648.742	662.55	674.345	684.807	588.109	557.685	520.81	695.398	589.86	639.597	655.295	673.901	555.535	641.618	9.37634	0.0403782	0.99932		9.22539	0.208446	0.36512		0	0
PF3D7_1306000	conserved Plasmodium protein, unknown function	206.347	276.761	213.566	234.913	218.1	187.663	126.305	95.5058	122.18	171.592	127.59	160.449	232.225	213.559	114.664	153.21	7.8002	-0.126091	0.99932		7.06541	0.407833	0.36512		0	0
PF3D7_1361800	glideosome-associated connector	39450.4	38693.1	35508.3	41394.5	34250.5	46677.2	89297.9	93783.2	95946.2	79109.8	80369.2	78377	37884	40774	93009.1	79285.3	15.2633	0.106047	0.99932		16.3945	-0.230317	0.36512		0	0
PF3D7_1420000	splicing factor 3B subunit 4, putative	5546.74	6458.41	5533.96	5761.6	5678.61	6373.97	7545.43	7166.34	6868.02	6498.41	6275.48	6136.62	5846.37	5938.06	7193.26	6303.5	12.5246	0.0221856	0.99932		12.7203	-0.190437	0.36512		0	0
PF3D7_0210500	conserved Plasmodium protein, unknown function	356.649	299.165	305.606	340.384	339.177	260.918	184.195	139.848	183.888	243.841	176.664	247.267	320.473	313.493	169.31	222.59	8.30826	-0.0317027	0.99932		7.61434	0.385627	0.366148		0	0
PF3D7_0934400	AP2 domain transcription factor, putative	5066.11	5765.19	6140.71	5554.49	5793.27	6989.64	11189.9	15282.6	11534.3	9031.14	11866.9	9410.43	5657.33	6112.47	12668.9	10102.8	12.5228	0.111683	0.99932		13.475	-0.326323	0.366148		0	0
PF3D7_0606200	ubiquitin-conjugating enzyme E2 PEX4, putative	8973.11	7711.74	8758.01	9068.59	8415.28	10121.5	4873.28	7342	5215.5	4144.29	5490.31	4022.21	8480.95	9201.78	5810.26	4552.27	13.1101	0.117739	0.99932		12.3391	-0.351494	0.367567		0	0
PF3D7_0632500	erythrocyte membrane protein 1, PfEMP1	114.637	177.259	118.847	158.207	160.367	116.878	752.569	428.07	593.624	495.709	350.383	432.992	136.914	145.151	591.421	426.361	7.13988	0.0781594	0.99932		8.99121	-0.474579	0.367567		0	0
PF3D7_0815400	ATP synthase-associated protein, putative	937.476	918.582	989.197	1151.55	998.287	1015.69	793.356	1129.01	950.292	786.713	852.893	727.514	948.418	1055.18	957.554	789.04	9.96837	0.153711	0.99932		9.77033	-0.276097	0.367567		0	0
PF3D7_0909200	GDP-fucose protein O-fucosyltransferase 2	429.677	431.615	478.067	426.678	406.531	379.442	552.586	593.5	597.327	478.65	505.454	518.711	446.453	404.217	581.138	500.939	8.73246	-0.143101	0.99932		9.07959	-0.214066	0.367567		0	0
PF3D7_1114100	rhomboid protease ROM1	2893.1	3140.58	3076.61	3313.71	3412.62	3945.05	1484.09	2038.02	1568.6	1331.59	1558.57	1289.08	3036.76	3557.12	1696.9	1393.08	11.6869	0.228194	0.99932		10.5934	-0.282598	0.367567		0	0
PF3D7_0612500	conserved Plasmodium protein, unknown function	3634.42	3279.61	4010.4	4281.17	3805.52	4094.03	10742.5	15054.1	12077.4	9935.26	10658.7	10840.2	3641.48	4060.24	12624.7	10478	11.911	0.157207	0.99932		13.4958	-0.26864	0.37081		0	0
PF3D7_1348800	E1-E2 ATPase, putative	3389.86	3242.05	2744.2	3180.43	3029.34	2959.81	1593.29	1287.62	1441.48	1875.47	1498.7	1806.7	3125.37	3056.53	1440.8	1726.95	11.5938	-0.0323922	0.99932		10.6292	0.259998	0.37081		0	0
PF3D7_0914900	BSD-domain protein, putative	2185.75	1990.7	2332.25	2089.29	2348.58	2317.81	1810.38	1787.32	1910.46	2005.92	2168.06	2114.41	2169.57	2251.89	1836.05	2096.13	11.1103	0.0548405	0.99932		10.9411	0.190549	0.370956		0	0
PF3D7_0905600	WD repeat-containing protein 66, putative	1648.23	1634.21	1427.05	1522.62	1457.74	1340.81	1261.74	1105.14	1169.97	1457.02	1263.14	1394.59	1569.83	1440.39	1178.95	1371.58	10.5557	-0.12496	0.99932		10.3166	0.217034	0.372748		0	0
PF3D7_1333900	conserved Plasmodium protein, unknown function	60.2906	85.0051	88.4648	78.6239	104.239	107.824	140.778	83.5675	108.605	167.578	137.405	154.954	77.9201	96.8956	110.983	153.312	6.44969	0.316195	0.99932		7.04601	0.455656	0.372748		0	0
PF3D7_0317000	proteasome subunit alpha type-3, putative	3930.78	3699.37	3878.15	3785.45	3516.06	4390.34	1568.29	2317.72	1622.9	1395.81	1668.49	1330.85	3836.1	3897.28	1836.3	1465.05	11.9169	0.0228935	0.99932		10.6888	-0.324008	0.372875		0	0
PF3D7_0626100	oxidoreductase, short-chain dehydrogenase family, putative	2533.05	2676.67	2236.64	2650.2	2520.17	2889.03	2491.9	2885.64	2613.92	2131.35	2519.42	2157.27	2482.12	2686.47	2663.82	2269.35	11.3356	0.113724	0.99932		11.2683	-0.23038	0.372875		0	0
PF3D7_0702900	centrin, putative	690.37	657.636	794.396	685.562	697.598	846.955	2348.49	3460.38	2668.22	1978.82	2620.51	2100.12	714.134	743.372	2825.7	2233.15	9.50929	0.0588588	0.99932		11.3046	-0.338617	0.372875		0	0
PF3D7_1013700	thioredoxin-like protein, putative	227.576	245.79	255.565	241.625	240.551	309.48	967.025	1444.52	992.253	816.816	983.427	876.973	242.977	263.885	1134.6	892.406	7.98545	0.119868	0.99932		9.98514	-0.343858	0.372875		0	0
PF3D7_1224100	conserved protein, unknown function	248.805	277.42	225.183	218.613	194.045	205.771	1506.45	2061.9	1762.36	1372.73	1628.25	1381.4	250.469	206.143	1776.91	1460.79	7.83483	-0.285336	0.99932		10.6608	-0.281163	0.372875		0	0
PF3D7_1245800	epsin-like protein, putative	2420.96	2739.27	2699.52	2701.98	2615.59	2381.19	4089.14	3028.9	3964.08	3256.23	2927.71	3124.36	2619.92	2566.25	3694.04	3102.76	11.3405	-0.0301005	0.99932		11.7306	-0.252578	0.372875		0	0
PF3D7_1342700	DNA-directed RNA polymerases I, II, and III subunit RPABC4, putative	2080.45	1912.28	2104.39	2038.47	1938.84	2522.76	1435.41	2321.13	1550.09	1187.09	1648.86	1206.66	2032.37	2166.69	1768.88	1347.54	11.0359	0.0924943	0.99932		10.6057	-0.390925	0.372875		0	0
PF3D7_1415500	conserved Plasmodium membrane protein, unknown function	162.19	147.606	164.419	180.26	185.224	211.533	160.513	179.073	155.502	188.65	222.792	197.814	158.072	192.339	165.03	203.085	7.4529	0.287613	0.925273		7.52401	0.30611	0.373937		0	0
PF3D7_1406100	tubby domain-containing protein, putative	485.721	483.013	489.684	517.767	507.563	410.72	449.963	383.728	476.38	561.938	482.881	536.295	486.14	478.683	436.691	527.038	8.91412	-0.0230188	0.99932		8.91248	0.266416	0.373937		0	0
PF3D7_1436900	histidine triad protein, putative	80.6705	76.4387	93.8263	97.8004	79.3819	82.3085	44.7331	46.0474	44.4293	68.2353	63.7952	56.0472	83.6452	86.4969	45.0699	62.6926	6.4106	0.0492798	0.99932		5.75171	0.480636	0.374166		0	0
PF3D7_0630600	deubiquitinating enzyme MINDY, putative	3939.27	3953.07	3763.77	3663.68	3916.97	3877.55	2690.57	2791.84	3153.24	3232.14	3223.13	3234.25	3885.37	3819.4	2878.55	3229.84	11.9115	-0.0246652	0.99932		11.5766	0.165433	0.375561		0	0
PF3D7_1351200	conserved Plasmodium protein, unknown function	476.381	639.185	569.213	434.349	521.194	491.382	421.018	354.736	433.185	511.765	471.103	497.831	561.593	482.308	402.98	493.566	9.02777	-0.220159	0.99932		8.80823	0.288308	0.376509		0	0
PF3D7_0304700	conserved Plasmodium protein, unknown function	21.2291	35.5835	31.2754	33.559	25.6588	35.3927	134.199	112.56	160.439	157.543	185.497	208.803	29.3627	31.5368	135.733	183.948	4.92836	0.0864441	0.99932		7.32049	0.429177	0.376602		0	0
PF3D7_1366800	phosphatidylserine synthase	1655.87	1890.54	1845.25	1898.48	1816.16	2006.68	1909.05	2960.68	1869.73	1604.53	1984.52	1728.67	1797.22	1907.11	2246.49	1772.57	10.855	0.0854966	0.99932		10.9726	-0.340286	0.379478		0	0
PF3D7_0929500	CH domain-containing protein, putative	151.151	163.421	189.44	142.865	143.529	195.071	232.876	334.27	222.146	325.121	342.531	346.174	168.004	160.488	263.097	337.942	7.35972	-0.0632491	0.99932		8.23132	0.369653	0.380304		0	0
PF3D7_0935000	U2 small nuclear ribonucleoprotein B'', putative	668.292	797.334	679.124	618.444	607.793	749.831	1019.65	1355.84	1115.67	911.142	1051.15	892.359	714.917	658.689	1163.72	951.55	9.42375	-0.118987	0.99932		10.0466	-0.288177	0.380304		0	0
PF3D7_0922000	dynein intermediate chain, putative	6121.62	6117.73	5512.52	5059.73	4890.4	5377.22	5294.3	4979.94	4930.41	5832.11	5695.44	5461.85	5917.29	5109.12	5068.22	5663.13	12.4287	-0.21203	0.502866		12.3895	0.160095	0.38197		0	0
PF3D7_0219400	ribosome associated membrane protein RAMP4, putative	7570.29	6560.55	8397.9	8379.19	8233.26	10068	22220.5	31436.7	23057.5	19124.9	23089	19290.1	7509.58	8893.48	25571.6	20501.3	13.0017	0.244141	0.99932		14.4916	-0.31871	0.38197		0	0
PF3D7_0627400	mitochondrial import inner membrane translocase subunit TIM22, putative	394.012	374.945	379.773	428.596	391.297	452.697	1661.7	2670.75	2024	1579.45	1901.1	1598.99	382.91	424.196	2118.82	1693.18	8.65661	0.147784	0.99932		10.8963	-0.322078	0.38197		0	0
PF3D7_0911500	conserved Plasmodium protein, unknown function	3969.84	3431.17	4306.18	4275.41	3853.63	4419.14	11232	13843.2	12519.2	10034.6	11121	10805	3902.4	4182.73	12531.5	10653.5	11.9811	0.100382	0.99932		13.5009	-0.23406	0.38197		0	0
PF3D7_1468900	zinc finger protein, putative	933.231	899.472	955.241	782.403	914.896	898.809	386.81	353.03	389.99	459.585	457.362	409.914	929.315	865.37	376.61	442.287	9.80951	-0.101199	0.99932		8.67754	0.229502	0.38197		0	0
PF3D7_0423200	BSD-domain protein, putative	117.185	156.831	141.186	116.018	145.133	134.986	284.187	262.641	311.005	350.208	326.828	382.44	138.401	132.046	285.944	353.158	7.0792	-0.0692099	0.99932		8.3199	0.299875	0.383869		0	0
PF3D7_1247800	dipeptidyl aminopeptidase 2	31841.1	27251	29253.2	31415	27912.8	33615.6	85365.3	95178.3	89504	74216.9	83311.6	76861.6	29448.5	30981.1	90015.9	78130	14.883	0.0732206	0.99932		16.3594	-0.204283	0.383869		0	0
PF3D7_0321100	conserved Plasmodium protein, unknown function	127.375	103.456	154.59	161.083	164.377	181.079	151.303	163.724	183.888	201.695	207.089	225.288	128.473	168.846	166.305	211.357	7.21587	0.403816	0.676188		7.56095	0.343117	0.388626		0	0
PF3D7_0813800	GDP-mannose 4,6-dehydratase	5389.64	5412.65	5673.36	7445.3	6659.26	7335.34	15244.8	21737.8	16835	14007.3	16209.9	14703	5491.88	7146.63	17939.2	14973.4	12.6255	0.379953	0.339747		14.0064	-0.260507	0.388893		0	0
PF3D7_1028800	conserved protein, unknown function	1950.53	2003.88	1925.67	1932.04	1753.62	2050.31	1341.99	2053.37	1596.98	1199.13	1560.53	1251.72	1960.03	1911.99	1664.12	1337.13	10.9189	-0.035921	0.99932		10.5513	-0.313851	0.389121		0	0
PF3D7_1140500	myosin K, putative	2627.31	2755.75	2480.59	2351.05	2474.47	2251.14	4870.65	4294.35	4802.06	5433.74	4930.88	5439.87	2621.22	2358.88	4655.69	5268.16	11.282	-0.152476	0.99932		12.2767	0.17763	0.389121		0	0
PF3D7_1248400	conserved Plasmodium protein, unknown function	8782.9	7199.07	8381.81	8148.12	7087.44	8676.14	50647.1	64258.3	53708.8	45108.5	49881	46863.1	8121.26	7970.57	56204.7	47284.2	12.974	-0.0269272	0.99932		15.6591	-0.249285	0.389121		0	0
PF3D7_0919300	thioredoxin-like protein 1, putative	1626.15	1837.82	2051.67	1656.85	1735.98	2356.49	4423.32	6375.01	4072.68	3354.57	4632.51	3222.16	1838.55	1916.44	4957	3736.41	10.8746	0.0600502	0.99932		12.0857	-0.407316	0.389451		0	0
PF3D7_1120800	conserved Plasmodium protein, unknown function	108.693	109.386	135.825	148.618	104.239	113.586	96.0447	175.662	139.458	90.3114	98.1465	108.797	117.968	122.148	137.055	99.0851	6.90759	0.0489911	0.99932		6.8835	-0.459341	0.389451		0	0
PF3D7_1204400	sexual stage-specific protein G37, putative	2968.68	2719.5	2509.18	3417.26	2585.12	2765.57	16660.5	18217.7	17370.6	15385	13702.2	15237.1	2732.45	2922.65	17416.3	14774.8	11.4653	0.096622	0.99932		13.9744	-0.237261	0.389451		0	0
PF3D7_1433700	conserved Plasmodium protein, unknown function	328.626	340.679	347.604	398.872	370.449	293.841	260.505	201.244	253	335.156	247.329	326.392	338.97	354.387	238.25	302.959	8.43746	0.0629933	0.99932		8.08004	0.339804	0.389451		0	0
PF3D7_1458300	alpha/beta hydrolase, putative	1063.15	1157.78	1135.74	986.634	1145.83	1186.89	989.392	922.654	1050.26	1188.1	1104.15	1128.64	1118.89	1106.45	987.435	1140.29	10.1198	-0.0155629	0.99932		10.0551	0.205758	0.389451		0	0
PF3D7_1228200	conserved Plasmodium protein, unknown function	200.403	207.571	193.014	191.766	207.676	227.995	96.0447	95.5058	112.307	134.464	121.702	128.579	200.329	209.145	101.286	128.248	7.67763	0.0624438	0.99932		6.84256	0.333866	0.390468		0	0
PF3D7_0914700	major facilitator superfamily-related transporter, putative	1283.09	1406.87	1297.48	1240.72	1327.04	1555.63	973.604	1173.36	910.8	780.692	953.984	791.254	1329.15	1374.46	1019.25	841.977	10.4007	0.0483641	0.99932		9.86204	-0.272899	0.390702		0	0
PF3D7_1426900	cytochrome b-c1 complex subunit 6, putative	3058.69	3205.15	3279.45	3017.43	3024.53	3679.19	3008.96	4599.63	3437.1	2596.95	3456.72	2729.83	3181.1	3240.38	3681.89	2927.83	11.6487	0.0267008	0.99932		11.6904	-0.329837	0.394131		0	0
PF3D7_0217100	ATP synthase subunit alpha, mitochondrial	12256	12174.8	11305.6	11208.7	10976.3	12376.7	8053.28	8092.41	8351.47	7050.31	7744.74	7139.97	11912.1	11520.6	8165.72	7311.67	13.5162	-0.0482517	0.99932		12.9179	-0.159396	0.395647		0	0
PF3D7_0306700	ER membrane protein complex subunit 5, putative	235.218	245.79	293.095	278.06	276.634	322.649	786.777	1282.51	1014.47	729.515	921.595	764.879	258.035	292.448	1027.92	805.33	8.10455	0.182184	0.99932		9.84019	-0.349785	0.395647		0	0
PF3D7_1018500	pre-mRNA-splicing factor RDS3, putative	4402.06	3582.73	4610	4252.4	4022.02	5082.55	14738.3	20068.1	14985	12532.2	14875.1	12812.8	4198.26	4452.32	16597.1	13406.7	12.0786	0.0850077	0.99932		13.8729	-0.307813	0.395647		0	0
PF3D7_1120300	CorA-like Mg2+ transporter protein, putative	298.906	353.199	301.138	333.672	311.915	282.318	239.454	221.71	249.297	300.035	256.162	311.007	317.748	309.302	236.82	289.068	8.29243	-0.0431729	0.99932		8.03861	0.282692	0.395647		0	0
PF3D7_1308300	40S ribosomal protein S27	7565.2	6666.64	7869.79	7952.52	7646.32	9041.59	6386.31	8581.87	6674.26	5590.28	6661.2	5677.25	7367.21	8213.48	7214.15	5976.24	12.9275	0.156993	0.99932		12.6872	-0.271142	0.395811		0	0
PF3D7_1127600	CRAL/TRIO domain-containing protein, putative	5945.84	5985.28	6243.47	6166.22	5553.52	7220.1	17323.6	26426.1	18880	15553.6	18947.2	15595.4	6058.2	6313.28	20876.5	16698.7	12.5947	0.0595199	0.99932		14.1975	-0.321992	0.396323		0	0
PF3D7_0816000	ribosome assembly protein RRB1, putative	775.286	687.289	663.039	666.385	598.171	637.068	424.965	395.667	433.185	345.19	377.864	348.372	708.538	633.875	417.939	357.142	9.39061	-0.161174	0.99932		8.5982	-0.228994	0.396419		0	0
PF3D7_1415600	conserved Plasmodium protein, unknown function	550.258	577.903	613.892	448.731	532.42	458.458	561.796	487.762	515.873	618.131	619.304	589.045	580.684	479.87	521.81	608.827	9.0506	-0.273435	0.578202		9.14292	0.220511	0.39856		0	0
PF3D7_0524700	mitochondrial import receptor subunit TOM22, putative	1045.32	1103.09	1077.66	1173.61	1148.23	1246.97	1240.69	1869.18	1498.25	1200.14	1350.5	1267.11	1075.36	1189.6	1536.04	1272.58	10.1453	0.145531	0.99932		10.4556	-0.269361	0.39856		0	0
PF3D7_0601900	conserved Plasmodium protein, unknown function	1519.15	1457.61	1510.16	1420.98	1418.45	1716.96	1156.48	1345.61	1131.71	972.353	1184.63	824.223	1495.64	1518.8	1211.27	993.735	10.5577	0.0224543	0.99932		10.1066	-0.283583	0.39856		0	0
PF3D7_1016500	Plasmodium exported protein (PHISTc), unknown function	271.732	237.882	239.48	212.86	243.758	241.987	138.146	110.855	134.522	141.488	180.589	161.548	249.698	232.868	127.841	161.208	7.91458	-0.0978194	0.99932		7.17517	0.325842	0.400628		0	0
PF3D7_1251300	thymidylate kinase	7420.84	6732.53	6867.19	7088.61	6921.46	8849.81	9622.89	14341.2	10222.4	7947.4	10972.8	7863.09	7006.85	7619.96	11395.5	8927.76	12.8363	0.121058	0.99932		13.3108	-0.351852	0.400628		0	0
PF3D7_0509700	conserved Plasmodium protein, unknown function	3582.62	3519.47	3439.4	3489.17	3079.05	3897.31	26051.8	30848.4	27324	22990.3	25761.5	23991.5	3513.83	3488.51	28074.7	24247.7	11.7736	-0.010496	0.99932		14.6751	-0.211329	0.400765		0	0
PF3D7_1204900	conserved Plasmodium protein, unknown function	476.381	426.343	416.41	429.555	426.577	418.95	318.395	342.797	330.751	397.37	380.808	374.747	439.711	425.028	330.648	384.308	8.75612	-0.0486349	0.99932		8.48171	0.219363	0.400765		0	0
PF3D7_0810000	acyl-CoA binding protein, putative	1204.11	1097.82	1323.4	1667.4	1528.3	1564.69	1982.73	3052.77	2302.92	1860.41	2169.04	1939.67	1208.44	1586.8	2446.14	1989.71	10.4488	0.393357	0.571616		11.115	-0.296648	0.402367		0	0
PF3D7_0527500	Hsc70-interacting protein	20995.6	19023.3	22361.9	21900.6	19904.8	23046.4	23070.5	24410.2	21783.9	19089.8	21538.2	19942.9	20793.6	21617.3	23088.2	20190.3	14.3721	0.0560983	0.99932		14.4014	-0.193401	0.402367		0	0
PF3D7_0912000	conserved Plasmodium protein, unknown function	292.112	285.327	210.886	363.396	312.716	241.987	393.389	281.401	359.136	507.751	344.494	538.492	262.775	306.033	344.642	463.579	8.1518	0.217245	0.99932		8.65861	0.423975	0.402367		0	0
PF3D7_1202400	peptidyl-prolyl cis-trans isomerase	2762.33	2940.91	2820.15	3199.61	2984.44	3377.12	10040	13495.3	9853.42	8939.83	10299.5	8654.34	2841.13	3187.05	11129.6	9297.89	11.5575	0.16564	0.99932		13.3182	-0.259059	0.402367		0	0
PF3D7_1305800	conserved Plasmodium protein, unknown function	193.609	190.438	204.631	206.148	200.459	180.256	96.0447	76.7457	106.137	129.446	110.905	117.589	196.226	195.621	92.9756	119.314	7.61415	-0.00425426	0.99932		6.72989	0.344281	0.402367		0	0
PF3D7_1326500	conserved Plasmodium protein, unknown function	2820.07	2862.5	2465.4	2898.54	2892.23	2185.29	3226.05	2186.4	2855.81	3838.23	2882.56	3728.79	2715.99	2658.68	2756.09	3483.19	11.392	-0.0309789	0.99932		11.6072	0.337021	0.402367		0	0
PF3D7_0619800	WD repeat-containing protein, putative	349.855	403.939	368.156	318.331	376.062	315.242	256.558	199.539	270.278	342.18	245.366	331.887	373.984	336.545	242.125	306.478	8.47275	-0.152574	0.99932		8.09962	0.331984	0.402672		0	0
PF3D7_0612900	nucleolar GTP-binding protein 1, putative	8420.3	7120	7937.7	7831.7	7737.73	7975.7	18241.9	14235.5	17386.6	14682.6	13786.6	14592	7826	7848.38	16621.3	14353.8	12.9361	0.00425156	0.99932		13.9188	-0.211828	0.403638		0	0
PF3D7_1108500	succinate--CoA ligase [ADP-forming] subunit alpha, putative	18563.6	16549	18735.8	18515.9	17185.8	21653.7	22295.5	31723.3	21878.9	18324.2	23993.9	18096.6	17949.4	19118.5	25299.2	20138.2	14.1779	0.0910545	0.99932		14.4716	-0.329035	0.403638		0	0
PF3D7_0510300	stripes inner membrane complex protein, putative	7107.5	6767.46	6707.24	7014.78	6513.32	7741.94	7305.98	9073.05	7712.18	6138.17	7845.83	6319.04	6860.73	7090.02	8030.4	6767.68	12.7681	0.0474347	0.99932		12.8531	-0.246459	0.404019		0	0
PF3D7_0105400	conserved Plasmodium protein, unknown function	118.883	141.675	168.887	173.548	150.745	174.494	222.35	284.812	244.361	177.612	207.089	213.199	143.148	166.262	250.508	199.3	7.27338	0.216404	0.99932		7.81316	-0.325453	0.405032		0	0
PF3D7_0216800	TMEM121 domain-containing protein, putative	46.704	50.0805	66.1252	50.8179	46.5066	58.4391	189.458	117.677	197.463	132.457	118.757	129.678	54.3032	51.9212	168.199	126.964	5.73097	-0.0590345	0.99932		7.20537	-0.417229	0.405032		0	0
PF3D7_0303400	palmitoyltransferase DHHC1	422.883	444.135	357.433	417.09	412.946	463.397	239.454	248.997	253	222.768	183.534	205.506	408.151	431.144	247.15	203.936	8.71303	0.07702	0.99932		7.81726	-0.27768	0.405032		0	0
PF3D7_0417900	conserved Plasmodium protein, unknown function	1885.99	1712.62	1809.51	1839.03	1709.52	1457.68	2448.48	2049.96	2453.48	2833.77	2482.12	2857.31	1802.71	1668.74	2317.31	2724.4	10.7613	-0.111524	0.99932		11.2997	0.232355	0.405032		0	0
PF3D7_0504600	2-oxoisovalerate dehydrogenase subunit beta, mitochondrial, putative	6545.35	7027.74	6759.96	6152.8	6293.62	7848.94	3974.67	5911.12	4668.77	3514.12	4575.59	3595.81	6777.69	6765.12	4851.52	3895.17	12.7252	-0.00266314	0.99932		12.0945	-0.316206	0.405032		0	0
PF3D7_0526900	transmembrane emp24 domain-containing protein, putative	1122.59	1080.03	1146.47	1071.97	979.845	1230.51	3126.06	3716.2	3381.56	2745.47	3235.89	2761.7	1116.36	1094.11	3407.94	2914.35	10.1101	-0.028701	0.99932		11.6262	-0.225065	0.405032		0	0
PF3D7_0606800	VFT protein	793.968	776.248	751.504	778.568	702.409	846.955	348.655	504.816	362.839	278.962	359.216	338.481	773.906	775.977	405.437	325.553	9.59794	0.00368184	0.99932		8.51371	-0.309909	0.405032		0	0
PF3D7_0711300	conserved Plasmodium protein, unknown function	797.364	731.439	759.546	859.11	768.16	814.854	884.137	1180.18	1015.7	843.91	901.966	883.567	762.783	814.041	1026.67	876.481	9.62281	0.093803	0.99932		9.89418	-0.225324	0.405032		0	0
PF3D7_0817400	phosphatase, putative	566.392	512.007	643.38	643.373	647.083	609.083	294.712	250.703	369.01	383.322	369.031	370.351	573.926	633.18	304.808	374.234	9.23734	0.143333	0.99932		8.40736	0.287916	0.405032		0	0
PF3D7_0902300	serine/threonine protein kinase, FIKK family	234.369	270.171	291.308	168.754	200.459	281.495	781.514	648.075	677.546	543.875	595.749	537.393	265.283	216.903	702.378	559.006	7.91344	-0.28765	0.99932		9.30079	-0.330064	0.405032		0	0
PF3D7_0920500	ADP-ribosylation factor, putative	1161.66	1169.64	1206.34	1181.28	1181.11	1187.71	1657.76	2391.05	1935.14	1507.2	1895.21	1563.83	1179.21	1183.36	1994.65	1655.41	10.2061	0.00515539	0.99932		10.8337	-0.267334	0.405032		0	0
PF3D7_1008900	adenylate kinase	1462.26	1507.69	1440.46	1330.85	1425.67	1753.17	2366.91	3856.04	2499.15	1942.7	2779.51	1942.97	1470.13	1503.23	2907.37	2221.72	10.5379	0.0322157	0.99932		11.3245	-0.387076	0.405032		0	0
PF3D7_1010600	eukaryotic translation initiation factor 2 subunit beta	3418.73	3560.99	3174.9	3138.24	3289.14	3356.54	4279.91	3827.05	3907.31	3619.48	3611.79	3560.64	3384.87	3261.31	4004.76	3597.3	11.6983	-0.0538865	0.99932		11.8922	-0.155169	0.405032		0	0
PF3D7_1038200	conserved Plasmodium protein, unknown function	225.028	251.72	251.097	273.266	240.551	299.603	289.45	451.947	287.556	247.855	309.161	234.079	242.615	271.14	342.984	263.698	8.00494	0.159658	0.99932		8.2448	-0.37077	0.405032		0	0
PF3D7_1123900	13 kDa ribonucleoprotein-associated protein, putative	3124.07	3204.49	3080.18	2990.58	3077.45	3954.1	2527.42	3520.07	2670.69	2178.51	2712.77	2151.77	3136.25	3340.71	2906.06	2347.68	11.6611	0.091176	0.99932		11.3591	-0.306853	0.405032		0	0
PF3D7_1139500	AAA family ATPase, putative	3918.89	3941.2	3731.61	4015.57	3957.07	4512.98	5677.16	5820.73	5988.08	5178.86	5422.59	5153.04	3863.9	4161.87	5828.66	5251.5	11.9704	0.107119	0.99932		12.4357	-0.150434	0.405032		0	0
PF3D7_1329900	conserved Plasmodium protein, unknown function	397.408	365.061	402.113	279.978	397.711	369.565	334.183	317.216	346.795	418.443	401.419	391.231	388.194	349.085	332.731	403.698	8.52607	-0.14885	0.99932		8.5244	0.277131	0.405032		0	0
PF3D7_1361700	cytochrome c oxidase subunit 2A, putative	3496.01	3867.4	3473.36	3819.97	3577	4128.6	2940.55	4708.77	3347	2550.8	3447.88	2707.85	3612.26	3841.85	3665.44	2902.18	11.8638	0.0888008	0.99932		11.6812	-0.336026	0.405032		0	0
PF3D7_1363200	bifunctional polynucleotide phosphatase/kinase	387.219	351.881	368.156	412.296	394.504	370.388	126.305	112.56	120.946	163.564	137.405	142.865	369.085	392.396	119.937	147.945	8.57267	0.0887366	0.99932		7.06545	0.298344	0.405032		0	0
PF3D7_1406000	RNA-binding protein 8A, putative	846.616	906.721	980.261	877.327	842.731	1180.3	2723.46	4110.16	2831.13	2167.47	3048.43	2225.4	911.199	966.787	3221.58	2480.43	9.87497	0.0856972	0.99932		11.4773	-0.376406	0.405032		0	0
PF3D7_1458800	DNA-directed RNA polymerase III subunit RPC5, putative	375.33	350.564	357.433	356.684	389.693	325.942	144.725	129.615	161.673	179.619	174.701	181.329	361.109	357.439	145.338	178.55	8.48894	-0.0137315	0.99932		7.33935	0.287226	0.405032		0	0
PF3D7_1459700	pyridoxal 5'-phosphate synthase, putative	864.448	909.357	890.009	897.463	859.569	1150.67	3131.32	4383.03	3529.66	2681.25	3454.76	2781.48	887.938	969.235	3681.34	2972.49	9.85889	0.126461	0.99932		11.7	-0.307888	0.405032		0	0
PF3D7_1464800	EF-hand calcium-binding domain-containing protein, putative	82.3689	92.2536	129.57	105.471	99.4278	104.532	139.462	220.004	148.098	226.782	214.941	219.793	101.397	103.144	169.188	220.505	6.67625	0.0287024	0.99932		7.60619	0.39374	0.405032		0	0
PF3D7_0103800	actin-related protein ARP1, putative	20281.4	19567.6	21206.5	22512.3	20446	25797.1	27175.4	33887.5	27558.5	22988.3	27936.4	23714.5	20351.9	22918.5	29540.5	24879.7	14.4011	0.171371	0.99932		14.7319	-0.24762	0.40537		0	0
PF3D7_1012300	cytochrome b-c1 complex subunit 7, putative	4879.29	4896.69	4711.87	4681	4302.66	5559.94	2943.18	4186.9	3180.39	2548.79	3236.87	2584.76	4829.28	4847.87	3436.83	2790.14	12.2404	0.005532	0.99932		11.6043	-0.299877	0.40537		0	0
PF3D7_0935100	protein kish, putative	28.8716	36.9014	45.5728	29.7237	34.479	32.1003	94.729	75.0402	64.1756	54.1868	51.0362	62.641	37.1152	32.101	77.9816	55.9547	5.11304	-0.203247	0.99932		6.0654	-0.481222	0.409537		0	0
PF3D7_0422300	alpha tubulin 2	158484	131796	161658	179367	158624	173333	138043	169722	131801	123206	127125	124041	150646	170441	146522	124791	17.2926	0.178119	0.99932		17.0496	-0.231582	0.409676		0	0
PF3D7_0922700	pre-mRNA-splicing factor 18, putative	2114.42	1803.56	2186.6	1947.38	1857.05	1891.45	8301.95	8128.22	8199.67	7138.61	7307.98	7529	2034.86	1898.63	8209.94	7325.2	10.9416	-0.0990471	0.99932		12.9232	-0.164582	0.409676		0	0
PF3D7_1433200	conserved Plasmodium protein, unknown function	560.448	662.908	511.13	691.315	657.506	461.751	890.716	574.74	797.258	1177.06	734.135	1131.93	578.162	603.524	754.238	1014.38	9.20663	0.0607163	0.99932		9.7884	0.425479	0.409676		0	0
PF3D7_0817700	rhoptry neck protein 5	7299.41	7007.32	7133.48	7099.16	6481.25	7299.94	6990.21	6842.31	6784.1	6239.51	6349.09	6223.43	7146.73	6960.12	6872.21	6270.68	12.7841	-0.0381855	0.99932		12.682	-0.132141	0.411378		0	0
PF3D7_0517000	60S ribosomal protein L12, putative	6879.07	6882.12	6182.7	6086.64	5980.1	7610.25	5954.77	8174.27	6531.1	5106.61	6579.74	5133.26	6647.96	6559	6886.71	5606.54	12.689	-0.0194458	0.99932		12.6089	-0.296323	0.412256		0	0
PF3D7_0608800	ornithine aminotransferase	31082.8	31674.6	28041.5	34664.5	29802.7	32441.9	15185.6	12229.9	14264.3	12730.9	11052.3	12183.1	30266.3	32303	13893.2	11988.8	14.9332	0.0939139	0.99932		13.6597	-0.212911	0.412256		0	0
PF3D7_1251000	HSP20-like chaperone, putative	736.225	789.427	804.225	734.462	725.663	824.731	2156.4	2626.41	2352.28	1876.47	2329.02	1857.25	776.626	761.619	2378.36	2020.91	9.58707	-0.0280245	0.99932		11.1031	-0.233909	0.412256		0	0
PF3D7_0526300	WD repeat-containing protein 55, putative	476.381	502.782	506.662	489.002	464.264	531.713	773.62	900.483	768.873	751.592	697.821	661.576	495.275	494.993	814.325	703.663	8.95167	-0.00102193	0.99932		9.56795	-0.207071	0.413147		0	0
PF3D7_0610400	histone H3	19185.1	16782.9	20377.3	20448	18342	23269.4	14643.5	22421.7	14126	12349.6	15196	12881	18781.8	20686.5	17063.7	13475.5	14.2684	0.139381	0.99932		13.8984	-0.340409	0.413147		0	0
PF3D7_0912100	zinc finger protein, putative	2083.85	2076.36	2089.2	1901.36	2096.8	2290.65	1044.65	978.934	1009.53	1152.98	1184.63	1102.26	2083.14	2096.27	1011.04	1146.62	11.0291	0.00961924	0.99932		10.0753	0.18099	0.413147		0	0
PF3D7_1203200	signal recognition particle subunit SRP14	1766.26	1504.39	1561.98	1398.93	1335.06	1650.29	6688.92	10222.5	7601.1	6077.96	7487.59	6177.28	1610.88	1461.42	8170.85	6580.94	10.5851	-0.140226	0.99932		12.8486	-0.311829	0.413147		0	0
PF3D7_1304700	cyclin	308.246	327.5	264.501	301.072	297.482	315.242	321.026	467.296	319.644	299.031	312.106	278.038	300.082	304.598	369.322	296.392	8.24003	0.0195233	0.99932		8.37876	-0.308742	0.413147		0	0
PF3D7_1352700	intron-binding protein aquarius, putative	861.052	893.542	741.674	764.186	849.947	763	643.368	554.274	614.605	716.47	657.581	747.296	832.089	792.378	604.082	707.116	9.66575	-0.0713774	0.99932		9.35667	0.224095	0.413147		0	0
PF3D7_1453000	conserved Plasmodium protein, unknown function	228.425	201.64	223.396	205.189	190.035	214.825	388.126	346.208	398.629	428.477	427.919	478.049	217.82	203.35	377.654	444.815	7.71826	-0.0965051	0.99932		8.68382	0.231069	0.413147		0	0
PF3D7_1031200	MORN repeat-containing protein 1	1505.57	1781.81	1447.61	1415.23	1382.37	1595.14	14018.6	15149.6	13795.3	12434.9	12752.2	12422.7	1578.33	1464.25	14321.2	12536.6	10.5711	-0.109249	0.99932		13.713	-0.191876	0.414894		0	0
PF3D7_1464300	conserved Plasmodium protein, unknown function	602.906	621.394	643.38	605.979	534.024	424.712	690.732	654.897	586.219	845.917	718.432	759.384	622.56	521.572	643.949	774.578	9.16004	-0.256686	0.99932		9.47018	0.267216	0.414894		0	0
PF3D7_0417700	conserved Plasmodium protein, unknown function	1534.44	1358.76	1550.37	1555.22	1640.56	1366.32	1824.85	1650.89	2075.83	2211.63	2056.17	2206.72	1481.19	1520.7	1850.52	2158.17	10.5517	0.038559	0.99932		10.9689	0.220385	0.4158		0	0
PF3D7_1355200	RAP protein, putative	154.548	117.953	132.25	157.248	148.34	127.578	114.464	131.32	125.883	143.495	166.849	157.152	134.917	144.389	123.889	155.832	7.1257	0.100512	0.99932		7.12785	0.3344	0.4158		0	0
PF3D7_0920300	conserved Plasmodium protein, unknown function	1355.26	1348.88	1499.43	1510.15	1326.24	1381.96	6937.58	7812.71	7654.17	6634.88	6522.81	6811.38	1401.19	1406.12	7468.16	6656.36	10.455	0.00501216	0.99932		12.7859	-0.165864	0.416007		0	0
PF3D7_0423000	conserved Plasmodium protein, unknown function	797.364	738.029	771.163	767.062	817.874	788.516	1590.66	1662.82	1753.72	1472.08	1488.88	1542.95	768.852	791.151	1669.07	1501.3	9.60733	0.0428778	0.99932		10.6304	-0.153386	0.41619		0	0
PF3D7_0721500	conserved Plasmodium membrane protein, unknown function	486.571	467.198	461.983	505.302	531.618	381.088	560.48	428.07	512.171	694.394	537.843	620.915	471.917	472.67	500.24	617.717	8.88354	0.00196437	0.99932		9.12665	0.301149	0.41619		0	0
PF3D7_1125000	conserved protein, unknown function	6828.12	7027.09	7360.45	6959.17	6858.91	8719.77	8226.95	11148.6	8307.04	6856.64	8842.01	6821.27	7071.89	7512.62	9227.53	7506.64	12.8321	0.0872632	0.99932		13.0305	-0.297457	0.41619		0	0
PF3D7_1350100	lysine--tRNA ligase	10825.1	9863.88	10285.1	9641.01	8877.94	11195.6	10953	12465.2	11361.5	9437.54	11068	9421.42	10324.7	9904.85	11593.3	9975.65	13.3042	-0.0598448	0.99932		13.3967	-0.216622	0.41619		0	0
PF3D7_1413700	DET1 domain-containing protein, putative	338.816	321.57	346.71	348.054	368.845	368.742	122.358	126.204	124.649	96.3322	103.054	104.402	335.699	361.881	124.404	101.263	8.44621	0.110792	0.99932		6.81805	-0.296549	0.41619		0	0
PF3D7_1347500	DNA/RNA-binding protein Alba 4	16028	14711.1	14922.8	14879.1	13815.7	15489.6	12464.8	11680.7	12260	11042.1	11018.9	10989.6	15220.7	14728.1	12135.2	11016.9	13.8702	-0.047433	0.99932		13.4989	-0.139636	0.417253		0	0
PF3D7_1419500	conserved Plasmodium protein, unknown function	580.828	587.787	670.188	523.52	499.545	574.514	384.179	457.063	450.463	334.152	375.901	382.44	612.934	532.526	430.568	364.164	9.16171	-0.201799	0.99932		8.63433	-0.240268	0.417721		0	0
PF3D7_1441800	vacuolar protein sorting-associated protein 60, putative	493.364	577.903	556.703	577.214	575.719	506.197	2155.09	2406.4	2405.35	1940.69	2011.02	2149.57	542.656	553.044	2322.28	2033.76	9.09764	0.025549	0.99932		11.0888	-0.191263	0.417721		0	0
PF3D7_0906100	vacuolar protein sorting-associated protein 46, putative	5410.87	4517.79	5217.63	5356.97	4870.36	6082.6	8470.35	11549.4	8716.77	7122.56	9026.53	7358.66	5048.76	5436.64	9578.83	7835.92	12.3561	0.10691	0.99932		13.088	-0.289444	0.417765		0	0
PF3D7_0604100	AP2 domain transcription factor	332.872	428.979	375.305	437.225	456.245	407.427	331.552	264.346	273.98	397.37	287.569	400.023	379.052	433.633	289.959	361.654	8.66655	0.192223	0.99932		8.34787	0.315377	0.417943		0	0
PF3D7_1016100	conserved Plasmodium protein, unknown function	272.581	262.264	319.009	283.813	274.228	297.134	90.782	107.444	85.1561	97.3356	121.702	141.766	284.618	285.058	94.4607	120.268	8.154	0.00440509	0.99932		6.74637	0.356198	0.417943		0	0
PF3D7_1413000	conserved Plasmodium protein, unknown function	1081.83	1122.86	1286.76	1163.06	1020.74	809.916	2598.47	2160.82	2328.83	3062.56	2518.44	3021.05	1163.82	997.904	2362.71	2867.35	10.078	-0.222265	0.99932		11.3526	0.278764	0.417943		0	0
PF3D7_1425500	conserved Plasmodium protein, unknown function	1227.89	1105.72	1298.38	1288.66	1205.96	1278.25	1214.37	1615.07	1393.35	1592.49	1733.27	1596.79	1210.66	1257.63	1407.6	1640.85	10.2693	0.0555613	0.99932		10.5739	0.223318	0.417943		0	0
PF3D7_1468700	eukaryotic initiation factor 4A	17089.4	16958.8	16282.9	16820.7	15740.9	19426.5	11285.9	14429.9	11984.8	9815.85	12095.6	9875.29	16777	17329.3	12566.9	10595.6	14.0578	0.0467251	0.99932		13.4995	-0.245927	0.417943		0	0
PF3D7_1232100	60 kDa chaperonin	3312.59	3508.93	3215.11	3219.74	3083.87	3191.1	9290.02	7232.86	9375.81	7525.95	7125.43	7803.74	3345.54	3164.9	8632.89	7485.04	11.6685	-0.0803202	0.99932		12.9764	-0.206342	0.418858		0	0
PF3D7_0930100	heptatricopeptide repeat-containing protein, putative	421.185	383.511	411.048	374.902	331.961	371.211	252.611	187.601	240.658	287.993	250.273	286.83	405.248	359.358	226.957	275.032	8.57857	-0.173064	0.99932		7.97151	0.266753	0.420408		0	0
PF3D7_0421800	conserved Plasmodium protein, unknown function	627.532	529.799	639.806	582.967	534.024	588.506	1144.64	1504.22	1305.73	1026.54	1223.89	1080.28	599.046	568.499	1318.19	1110.24	9.18926	-0.0741793	0.99932		10.2458	-0.245847	0.428748		0	0
PF3D7_0717700	serine--tRNA ligase, putative	7752.01	7089.69	6931.53	7226.68	6534.97	7637.41	6057.39	6988.97	6502.72	5501.97	6152.8	5513.5	7257.74	7133.02	6516.36	5722.76	12.8129	-0.0250192	0.99932		12.5792	-0.186992	0.428748		0	0
PF3D7_1222700	glideosome-associated protein 45	4903.07	4679.89	4822.67	4905.36	4698.77	5174.74	2359.02	2194.93	2285.64	2140.38	2078.74	1971.54	4801.88	4926.29	2279.86	2063.55	12.248	0.0370275	0.99932		11.0846	-0.14429	0.428748		0	0
PF3D7_1304500	small heat shock protein, putative	2448.99	2241.76	2390.34	2512.13	2054.31	2271.72	2182.71	3149.98	2504.08	1940.69	2396.74	2147.38	2360.36	2279.38	2612.26	2161.6	11.1798	-0.0504531	0.99932		11.2209	-0.272108	0.428748		0	0
PF3D7_1411600	GTP-binding protein Obg1	274.28	302.46	259.139	223.407	267.814	247.749	92.0977	73.3348	74.0488	122.422	94.2206	92.313	278.626	246.323	79.8271	102.985	8.03603	-0.178229	0.99932		6.51422	0.364588	0.428748		0	0
PF3D7_1132800	aquaglyceroporin	3154.64	3367.26	3078.4	3682.86	3248.24	3652.85	1457.77	1988.57	1568.6	1329.58	1581.14	1298.98	3200.1	3527.98	1671.65	1403.23	11.716	0.140494	0.99932		10.5863	-0.250436	0.429602		0	0
PF3D7_1477500	Plasmodium exported protein (PHISTb), unknown function	659.8	653.682	755.078	424.761	548.457	718.553	1001.23	1011.34	893.522	1189.1	1333.81	1098.96	689.52	563.924	968.697	1207.29	9.29168	-0.288247	0.99932		10.0875	0.318442	0.430512		0	0
PF3D7_0922300	conserved protein, unknown function	6554.69	7006.66	6665.24	6282.24	6264.75	7484.31	42242.6	60018.5	44706.9	37195.3	45997.3	38293.4	6742.2	6677.1	48989.3	40495.3	12.712	-0.0140023	0.99932		15.4494	-0.274645	0.43355		0	0
PF3D7_0525100	acyl-CoA synthetase	7577.09	7903.49	7515.04	7047.38	6489.27	8486.83	15306.6	18980.1	16883.1	13476.5	16330.6	13379.9	7665.21	7341.16	17056.6	14395.6	12.8733	-0.0623356	0.99932		13.9409	-0.244565	0.434108		0	0
PF3D7_0705900	ATP synthase subunit C, putative	5699.58	4865.72	6004.88	6244.84	5779.64	6833.25	6613.93	8851.34	6561.95	5404.64	7067.53	5549.77	5523.39	6285.91	7342.41	6007.31	12.5276	0.186702	0.99932		12.7045	-0.289134	0.434108		0	0
PF3D7_1242800	rab specific GDP dissociation inhibitor	5202.82	4874.94	4613.57	5433.68	4554.43	5266.92	2222.18	3049.36	2409.05	1997.89	2441.88	1939.67	4897.11	5085.01	2560.2	2126.48	12.2851	0.0542289	0.99932		11.1944	-0.266561	0.434108		0	0
PF3D7_1440000	conserved Plasmodium protein, unknown function	265.788	322.229	333.307	333.672	389.693	287.257	427.596	353.03	429.483	544.879	399.456	581.352	307.108	336.874	403.37	508.562	8.33088	0.133353	0.99932		8.83278	0.330714	0.434108		0	0
PF3D7_1232800	conserved Plasmodium protein, unknown function	830.482	828.964	842.649	763.227	721.653	947.371	1036.76	1580.96	1156.39	912.145	1178.74	924.229	834.032	810.75	1258.04	1005.04	9.68368	-0.0406397	0.99932		10.1441	-0.32171	0.434572		0	0
PF3D7_1105300	conserved Plasmodium protein, unknown function	409.297	407.893	445.005	454.484	501.148	576.16	386.81	434.892	370.244	479.654	503.491	424.2	420.731	510.597	397.315	469.115	8.86315	0.281378	0.833988		8.75894	0.244526	0.435237		0	0
PF3D7_1035100	probable protein, unknown function	439.017	456.655	474.493	342.301	384.882	439.528	2655.04	2293.84	2620.09	2104.26	2310.37	2183.64	456.722	388.904	2522.99	2199.42	8.72387	-0.229716	0.97479		11.2053	-0.198861	0.435237		0	0
PF3D7_0213100	protein SIS1	9757.74	9295.86	9321.86	8146.2	7762.59	10126.4	8359.84	9369.8	8789.59	7188.79	8444.52	7097.11	9458.49	8678.4	8839.74	7576.81	13.1466	-0.124133	0.99932		13.0029	-0.222231	0.435237		0	0
PF3D7_0315200	circumsporozoite- and TRAP-related protein	6180.21	5927.29	6205.94	6697.41	6462.01	7309.82	4186.5	3252.31	2901.48	3049.52	2965	2724.33	6104.48	6823.08	3446.76	2912.95	12.6582	0.160605	0.99932		11.6347	-0.242773	0.435237		0	0
PF3D7_0507900	conserved Plasmodium protein, unknown function	61.1398	56.67	57.1893	69.0356	81.7874	62.5545	253.926	422.954	322.112	257.889	252.236	274.741	58.3331	71.1258	332.998	261.622	6.01635	0.288789	0.99932		8.21582	-0.34207	0.435237		0	0
PF3D7_0622700	conserved Plasmodium membrane protein, unknown function	84.0672	73.1439	56.2958	83.418	76.9764	85.6009	209.193	209.772	197.463	244.844	257.144	246.168	71.1689	81.9984	205.476	249.385	6.25897	0.198959	0.99932		7.82928	0.28117	0.435237		0	0
PF3D7_0712900	erythrocyte membrane protein 1, PfEMP1	28.8716	34.2656	35.7433	29.7237	49.7139	29.6311	848.614	559.391	751.595	559.931	594.768	559.373	32.9602	36.3562	719.867	571.357	5.11512	0.149471	0.99932		9.33452	-0.335841	0.435237		0	0
PF3D7_0713600	ribosomal protein S5, mitochondrial, putative	576.582	510.689	554.022	575.297	611.802	646.945	440.753	392.256	388.756	473.633	483.862	453.872	547.098	611.348	407.255	470.456	9.17797	0.162668	0.99932		8.7776	0.207407	0.435237		0	0
PF3D7_0828700	coiled-coil domain-containing protein 39, putative	1490.28	1601.26	1630.79	1688.5	1694.28	1128.45	2933.97	1829.96	2471.99	3551.25	2446.79	3433.16	1574.11	1503.74	2411.97	3143.73	10.5877	-0.0661485	0.99932		11.4398	0.381543	0.435237		0	0
PF3D7_0906500	arginase	14989.4	13109.9	15592.1	16381.6	14951.1	18174.5	22685	28360.1	22789.7	19526.3	22915.2	20197.9	14563.8	16502.4	24611.6	20879.8	13.9231	0.180348	0.99932		14.4733	-0.237107	0.435237		0	0
PF3D7_0907400	ATP-dependent protease ATPase subunit ClpY	2381.05	2588.37	2295.62	2419.12	2504.14	2568.03	1863	1703.75	1768.53	1917.61	1980.6	2038.58	2421.68	2497.1	1778.43	1978.93	11.2641	0.0437338	0.99932		10.8755	0.153108	0.435237		0	0
PF3D7_0920400	conserved Plasmodium protein, unknown function	376.179	426.343	392.283	370.107	395.306	312.772	269.715	228.532	264.107	318.097	267.94	340.679	398.269	359.395	254.118	308.905	8.56541	-0.149674	0.99932		8.13705	0.275641	0.435237		0	0
PF3D7_1005200	conserved Plasmodium protein, unknown function	846.616	695.855	831.033	707.615	639.064	652.707	3102.38	4246.6	3443.27	2967.23	3173.07	2988.08	791.168	666.462	3597.41	3042.8	9.50941	-0.246737	0.99932		11.697	-0.240684	0.435237		0	0
PF3D7_1016200	Rab3 GTPase-activating protein non-catalytic subunit, putative	444.112	438.204	448.579	481.331	447.425	585.214	405.23	474.118	364.073	479.654	487.788	508.82	443.632	504.657	414.474	492.087	8.88918	0.186493	0.99932		8.82426	0.252867	0.435237		0	0
PF3D7_1130200	60S ribosomal protein P0	16710.7	14867.3	16751.1	17196.6	15473.1	17706.2	13400.2	15661.2	13649.7	12188	13213.5	12200.7	16109.7	16791.9	14237	12534.1	14.0059	0.0598904	0.99932		13.7084	-0.183565	0.435237		0	0
PF3D7_1137600	conserved Plasmodium protein, unknown function	527.33	629.96	549.554	604.061	625.433	455.989	1431.46	1144.36	1265	1777.13	1262.16	1730.87	568.948	561.828	1280.27	1590.05	9.1431	-0.0194213	0.99932		10.487	0.311659	0.435237		0	0
PF3D7_1250000	rRNA-processing protein FCF2, putative	1873.25	1653.32	1770.19	1588.78	1451.33	1715.31	2384.01	3219.91	2743.51	2112.28	2647.99	2251.78	1765.59	1585.14	2782.48	2337.35	10.7103	-0.155327	0.99932		11.3219	-0.250552	0.435237		0	0
PF3D7_1302800	40S ribosomal protein S7, putative	2268.12	1977.52	2153.54	2029.84	1875.5	2135.91	3529.97	4374.5	3832.02	3227.13	3656.94	3305.68	2133.06	2013.75	3912.17	3396.58	11.0178	-0.0827279	0.99932		11.8354	-0.203118	0.435237		0	0
PF3D7_1309100	60S ribosomal protein L24, putative	10208.6	9240.51	9632.83	9045.58	8384.01	9481.94	11214.9	11501.6	11118.4	9572.01	10848.1	9955.52	9694	8970.51	11278.3	10125.2	13.188	-0.111841	0.99932		13.3856	-0.15549	0.435237		0	0
PF3D7_1318800	translocation protein SEC63, putative	3256.54	3593.28	3294.64	3397.13	3123.16	3449.55	2920.81	3141.46	2981.7	2721.38	2798.16	2617.73	3381.49	3323.28	3014.66	2712.42	11.711	-0.0256076	0.99932		11.4836	-0.151674	0.435237		0	0
PF3D7_1340700	ras-related protein Rab-11B	10122	9177.91	11362.8	11303.6	10415.9	12390.7	12176.6	17061.4	12514.2	10600.6	12978.9	10762.2	10220.9	11370.1	13917.4	11447.2	13.3981	0.153785	0.99932		13.6305	-0.28167	0.435237		0	0
PF3D7_1464400	zinc finger protein, putative	427.978	394.713	439.643	432.431	437.803	451.051	743.36	958.468	772.575	681.349	746.895	694.545	420.778	440.428	824.801	707.596	8.75022	0.0677163	0.99932		9.58157	-0.216862	0.435237		0	0
PF3D7_1466100	protein phosphatase containing kelch-like domains	2856.59	3070.07	3315.2	2253.24	2294.06	3328.56	6687.61	9134.44	6982.8	5499.96	7189.23	5302.5	3080.62	2625.29	7601.62	5997.23	11.4782	-0.23059	0.99932		12.7312	-0.341728	0.435237		0	0
PF3D7_0613400	50S ribosomal protein L18, apicoplast, putative	5351.43	4649.58	5422.27	5054.94	4578.49	5890	12963.4	17481	13769.4	11073.2	13961.3	11473.2	5141.09	5174.48	14737.9	12169.2	12.3325	0.00946544	0.99932		13.7157	-0.276109	0.437319		0	0
PF3D7_1429500	diphthamide biosynthesis protein 2, putative	276.827	243.154	234.119	227.242	250.173	244.456	182.88	170.546	212.273	216.747	250.273	218.694	251.367	240.624	188.566	228.572	7.94249	-0.0611725	0.99932		7.70438	0.271473	0.437346		0	0
PF3D7_0706700	DNA mismatch repair protein MSH2, putative	1486.04	1438.5	1230.46	1266.61	1092.1	1168.78	3836.53	4043.65	3582.73	4317.89	4409.72	4285.96	1385	1175.83	3820.97	4337.86	10.3224	-0.237462	0.727169		11.9941	0.183568	0.437551		0	0
PF3D7_0716800	eukaryotic translation initiation factor 3 subunit I, putative	4509.91	4506.59	4496.51	4222.68	4188	5014.24	5145.63	5411.42	4918.07	4341.97	4926.95	4378.27	4504.34	4474.97	5158.37	4549.07	12.1324	-0.00933836	0.99932		12.2449	-0.180946	0.437551		0	0
PF3D7_1105500	centrin-4	797.364	823.034	965.07	829.386	810.657	947.371	1535.4	2094.3	1687.08	1367.72	1640.03	1426.46	861.823	862.471	1772.26	1478.07	9.75179	0.00178774	0.99932		10.6664	-0.260303	0.437551		0	0
PF3D7_1111300	protein transport protein BOS1, putative	166.436	149.583	169.781	160.124	135.51	191.779	156.566	136.437	130.819	165.571	164.886	204.407	161.933	162.471	141.274	178.288	7.34165	0.00708076	0.99932		7.31995	0.332854	0.437551		0	0
PF3D7_1433900	protein kinase, putative	560.448	568.677	527.214	701.862	727.266	509.49	869.665	607.144	840.453	1161	749.839	1068.19	552.113	646.206	772.421	993.012	9.2268	0.226527	0.99932		9.78581	0.360129	0.437551		0	0
PF3D7_1460700	60S ribosomal protein L27	4142.22	3512.23	4067.59	3736.55	3629.92	4490.75	4578.57	7270.38	4921.77	3947.61	5253.78	4077.16	3907.35	3952.41	5590.24	4426.18	11.9403	0.0166844	0.99932		12.2901	-0.336323	0.437551		0	0
PF3D7_1305500	mitogen-activated protein kinase phosphatase 1, putative	315.04	301.801	268.969	327.919	311.113	266.68	160.513	165.43	188.824	250.865	169.793	224.189	295.27	301.904	171.589	214.949	8.22201	0.0303186	0.99932		7.59447	0.321357	0.440028		0	0
PF3D7_1222500	diphthine--ammonia ligase, putative	1062.3	1198.64	1139.32	1039.37	1055.22	1287.31	1823.53	2049.96	1831.47	1575.43	1778.41	1572.62	1133.42	1127.3	1901.66	1642.15	10.1426	-0.00789095	0.99932		10.7911	-0.210573	0.443387		0	0
PF3D7_0912700	conserved Plasmodium protein, unknown function	1910.62	1652	1903.33	2114.21	1517.08	1854.41	2690.57	3545.65	2806.45	2285.88	2698.05	2488.05	1821.98	1828.57	3014.22	2490.66	10.8339	0.00512212	0.99932		11.4265	-0.274479	0.444707		0	0
PF3D7_1431600	succinate--CoA ligase [ADP-forming] subunit beta	4058.15	4055.86	3866.54	4294.59	3976.31	4170.57	2810.29	3035.72	3211.25	2659.17	2764.79	2775.98	3993.52	4147.16	3019.09	2733.31	11.9909	0.0541723	0.99932		11.4899	-0.143629	0.446803		0	0
PF3D7_1453700	HSP90 co-chaperone p23	26004.8	21101	24629	25774.2	24515.4	26138.7	18163	18270.6	17278	15596.8	16590.7	15621.8	23911.6	25476.1	17903.9	15936.4	14.5919	0.0915092	0.99932		14.0465	-0.167881	0.446803		0	0
PF3D7_1105400	40S ribosomal protein S4, putative	11173.3	10108.4	10783.8	10456	10010.9	12232.7	9071.62	10660.8	9096.89	7579.13	9488.8	7455.37	10688.5	10899.9	9609.78	8174.44	13.398	0.0283144	0.99932		13.1183	-0.233116	0.448796		0	0
PF3D7_1328800	transcriptional regulatory protein sir2a	3329.57	2855.25	3018.53	2776.76	2742.28	3203.45	2516.9	3076.65	2420.16	2039.03	2655.84	1979.23	3067.78	2907.5	2671.24	2224.7	11.5448	-0.077224	0.99932		11.2574	-0.262852	0.454989		0	0
PF3D7_0502600	conserved Plasmodium protein, unknown function	996.069	1002.93	884.648	1028.82	1076.07	851.07	1847.22	1407	1631.54	2150.41	1628.25	2126.5	961.215	985.319	1628.59	1968.39	9.92669	0.0352349	0.99932		10.8126	0.272228	0.456657		0	0
PF3D7_0313200	conserved protein, unknown function	473.833	470.493	560.277	538.861	479.499	479.859	1197.27	1306.38	1262.53	1134.91	1056.06	1117.65	501.534	499.406	1255.39	1102.87	8.96714	-0.00543387	0.99932		10.2035	-0.186234	0.457544		0	0
PF3D7_1434200	calmodulin	10743.6	9470.49	10169	8628.49	8952.51	12203.9	6881.01	9901.9	7276.52	5367.51	8102.97	5203.6	10127.7	9928.3	8019.81	6224.69	13.2917	-0.0286398	0.99932		12.7981	-0.365295	0.457544		0	0
PF3D7_1448600	SNARE protein, putative	3026.42	2426.27	2712.92	2883.19	2506.54	2792.73	6102.13	7234.56	6974.16	5475.88	6291.19	5797.04	2721.87	2727.49	6770.28	5854.7	11.4119	0.00318588	0.99932		12.624	-0.209413	0.457544		0	0
PF3D7_1229500	T-complex protein 1 subunit gamma	8236.89	8237.58	7350.62	7578.57	7081.83	8239.91	5020.64	5617.78	5148.86	4587.82	4853.34	4613.45	7941.7	7633.44	5262.43	4684.87	12.927	-0.057229	0.99932		12.2801	-0.167253	0.461993		0	0
PF3D7_0319800	conserved Plasmodium protein, unknown function	486.571	539.024	558.49	526.396	642.272	502.082	211.825	206.361	266.576	261.903	270.884	303.314	528.028	556.917	228.254	278.7	9.08341	0.0774267	0.99932		7.98571	0.281273	0.463222		0	0
PF3D7_0701800	rifin	75.5755	92.2536	64.338	47.9414	40.0919	80.6624	3953.62	5622.9	3911.01	3030.45	4240.91	2830.93	77.389	56.2319	4495.84	3367.43	6.062	-0.46442	0.99932		11.9409	-0.416552	0.463948		0	0
PF3D7_0818900	heat shock protein 70	97725.1	85123	92168.7	91105.9	81983.8	101049	103059	124647	108425	92764.9	104190	94679.1	91672.3	91379.4	112043	97211.4	16.4819	-0.00460917	0.99932		16.6749	-0.204836	0.463948		0	0
PF3D7_1141700	OTU domain-containing protein, putative	509.498	416.459	454.834	552.285	424.172	471.628	367.075	371.79	378.883	437.509	440.678	441.784	460.264	482.695	372.583	439.99	8.88105	0.0683701	0.99932		8.66635	0.239653	0.464607		0	0
PF3D7_0516900	60S ribosomal protein L2	11580.9	10337	12898.9	10570.1	10499.3	13948.8	13926.5	17762.4	13521.3	11424.4	14300.9	11175.4	11605.6	11672.7	15070	12300.2	13.5067	0.00840402	0.99932		13.7403	-0.292838	0.464816		0	0
PF3D7_1363400	polyubiquitin binding protein, putative	1437.63	1150.53	1129.49	1316.47	1382.37	1115.28	790.724	695.828	772.575	947.266	827.375	901.151	1239.22	1271.37	753.042	891.931	10.2938	0.0371855	0.99932		9.68385	0.242554	0.465468		0	0
PF3D7_0104700	major facilitator superfamily-related transporter, putative	1267.8	1165.69	1275.14	1667.4	1491.42	1519.42	1199.9	897.072	1321.77	1415.88	1255.29	1393.49	1236.21	1559.41	1139.58	1354.89	10.449	0.335201	0.607559		10.2845	0.24654	0.466278		0	0
PF3D7_1473600	conserved Plasmodium protein, unknown function	48.4023	52.7163	78.6354	85.3357	109.05	128.401	169.723	168.841	130.819	181.626	269.903	178.032	59.918	107.596	156.461	209.854	6.38813	0.85403	0.149856		7.51694	0.428065	0.466598		0	0
PF3D7_0523300	cytochrome c oxidase subunit ApiCOX18, putative	4162.6	4063.11	3946.96	3542.87	3594.64	4761.55	2137.98	3368.28	2468.29	1847.37	2624.44	1788.01	4057.56	3966.35	2658.19	2086.61	11.9701	-0.0327475	0.99932		11.2121	-0.348363	0.466598		0	0
PF3D7_0618600	rhomboid protease ROM10	448.358	508.054	544.192	588.72	591.756	639.537	1649.86	2391.05	1674.74	1532.28	1695.97	1511.08	500.201	606.671	1905.22	1579.78	9.11227	0.278623	0.99932		10.7669	-0.268355	0.466598		0	0
PF3D7_0707900	ribosomal protein S8e, putative	1916.56	1898.45	2014.14	1558.09	1597.26	1959.77	2285.34	3271.07	2643.54	1942.7	2719.64	1999.02	1943.05	1705.04	2733.32	2220.45	10.8329	-0.188289	0.99932		11.2743	-0.298922	0.466598		0	0
PF3D7_0726200	serine/threonine protein kinase, FIKK family	7522.74	8130.18	6951.19	6723.3	6769.11	7167.43	7077.05	7514.26	7792.4	6470.31	7108.75	6471.8	7534.7	6886.61	7461.23	6683.62	12.8159	-0.129938	0.99932		12.788	-0.158737	0.466598		0	0
PF3D7_0812600	ubiquitin-conjugating enzyme E2, putative	6450.25	5444.94	7045.01	6248.68	6016.18	7682.68	9484.74	13688	10271.8	8020.66	10648.9	8273	6313.4	6649.18	11148.2	8980.85	12.6621	0.0748942	0.99932		13.297	-0.311661	0.466598		0	0
PF3D7_0817000	NEDD8-activating enzyme E1 catalytic subunit, putative	401.654	352.54	369.05	433.39	442.614	348.988	235.507	192.717	201.166	281.972	234.57	247.267	374.415	408.331	209.797	254.603	8.6124	0.125563	0.99932		7.85922	0.27599	0.466598		0	0
PF3D7_0820200	phosphatidylglycerophosphate synthase	487.42	577.903	584.404	509.137	546.853	554.759	582.847	518.46	546.727	652.249	595.749	651.686	549.909	536.917	549.344	633.228	9.0859	-0.0344735	0.99932		9.20771	0.20271	0.466598		0	0
PF3D7_0922900	3-oxoacyl-[acyl-carrier-protein] reductase	2987.36	2963.98	2831.77	2858.27	2751.1	3377.94	3337.88	4232.95	3488.93	2977.27	3516.59	2954.02	2927.7	2995.77	3686.59	3149.29	11.5322	0.0331677	0.99932		11.7389	-0.226419	0.466598		0	0
PF3D7_1034200	ribosomal protein L27, putative	1812.96	2089.54	1750.53	1525.49	1640.56	2437.16	3662.86	5691.12	3967.78	2950.17	4283.11	2880.39	1884.35	1867.74	4440.58	3371.22	10.8735	-0.0127838	0.99932		11.9314	-0.397017	0.466598		0	0
PF3D7_1105700	tRNA-splicing ligase RtcB, putative	5073.75	5709.84	5429.41	5189.18	5407.59	6406.9	4549.62	5085.68	4431.82	3879.38	4500.01	3795.82	5404.33	5667.89	4689.04	4058.4	12.4347	0.0686885	0.99932		12.0946	-0.207865	0.466598		0	0
PF3D7_1144000	40S ribosomal protein S21	6216.73	4947.43	6701.88	6395.38	6097.97	7118.86	8826.9	12925.7	9091.95	7682.49	9367.1	7988.37	5955.34	6537.41	10281.5	8345.99	12.6088	0.134695	0.99932		13.1851	-0.300617	0.466598		0	0
PF3D7_1144400	conserved Plasmodium protein, unknown function	1155.71	1298.14	1198.3	1160.18	1296.57	1035.44	1574.87	1117.08	1374.84	1835.33	1353.44	1763.84	1217.38	1164.06	1355.59	1650.87	10.2176	-0.0648498	0.99932		10.5539	0.282723	0.466598		0	0
PF3D7_1215600	conserved protein, unknown function	1100.52	955.483	1100	1290.58	1188.32	1260.97	1920.89	2715.09	2144.95	1865.43	2056.17	1820.98	1052	1246.62	2260.31	1914.19	10.1666	0.245431	0.99932		11.0274	-0.238235	0.466598		0	0
PF3D7_1342800	phosphoenolpyruvate carboxykinase	5961.13	6405.69	5483.92	5837.34	5086.05	7039.85	29258.1	33251.4	31082	25670.5	28391.8	26023.5	5950.25	5987.75	31197.1	26695.3	12.5433	0.00893393	0.99932		14.8211	-0.224788	0.466598		0	0
PF3D7_1355800	splicing factor 3B subunit 5, putative	505.252	495.533	519.172	467.908	463.462	613.199	1339.36	1952.75	1392.12	1173.04	1452.57	1163.8	506.653	514.856	1561.41	1263.14	8.99649	0.0238738	0.99932		10.4638	-0.303992	0.466598		0	0
PF3D7_1404100	cytochrome c, putative	1542.08	1257.94	1712.11	1627.13	1533.11	1943.3	4324.64	6122.6	4362.71	3481	4739.49	3593.61	1504.04	1701.18	4936.65	3938.04	10.6462	0.178249	0.99932		12.1155	-0.325554	0.466598		0	0
PF3D7_1461100	conserved Plasmodium protein, unknown function	2009.12	1961.71	2067.75	2064.36	2156.14	1852.76	2024.83	1727.63	1945.01	2258.79	1967.84	2255.07	2012.86	2024.42	1899.16	2160.57	10.9792	0.00842197	0.99932		10.9872	0.184626	0.466598		0	0
PF3D7_0304200	EH domain-containing protein	607.152	576.585	620.147	613.65	569.304	612.375	1319.63	1546.85	1320.54	1119.86	1284.74	1273.7	601.295	598.443	1395.67	1226.1	9.2285	-0.0063588	0.99932		10.3563	-0.184921	0.466743		0	0
PF3D7_0416600	prohibitin-like protein PHBL, putative	349.855	349.246	394.964	379.696	402.522	355.573	340.761	276.285	357.902	429.481	351.364	381.341	364.688	379.264	324.983	387.395	8.53907	0.0579611	0.99932		8.4765	0.246632	0.466743		0	0
PF3D7_1405300	conserved Plasmodium protein, unknown function	1541.23	1219.72	1296.59	1307.84	1102.53	1120.22	311.816	213.182	256.702	338.166	282.662	341.778	1352.52	1176.86	260.567	320.869	10.3046	-0.200741	0.99932		8.18348	0.293398	0.466758		0	0
PF3D7_0223500	erythrocyte membrane protein 1, PfEMP1	720.94	933.738	728.271	754.597	767.358	747.361	1610.39	1400.18	1445.18	1254.33	1369.14	1213.26	794.316	756.439	1485.25	1278.91	9.59876	-0.0726334	0.99932		10.4326	-0.216181	0.467612		0	0
PF3D7_1350200	small nuclear ribonucleoprotein E, putative	155.397	156.831	187.653	149.577	140.322	141.571	110.517	158.608	180.185	121.419	105.017	127.48	166.627	143.823	149.77	117.972	7.27822	-0.210947	0.99932		7.0647	-0.345394	0.467907		0	0
PF3D7_0515800	BolA-like protein, putative	310.794	328.818	318.116	336.549	336.772	304.542	609.16	868.079	715.805	640.208	606.545	613.222	319.243	325.954	731.015	619.992	8.33359	0.0288868	0.99932		9.39982	-0.233621	0.469415		0	0
PF3D7_1365900	ubiquitin-60S ribosomal protein L40	13672.4	12344.2	14069.5	13892.5	12360.3	15387.6	15073.8	20312	16336.4	13133.3	16544.5	13720.6	13362	13880.1	17240.7	14466.1	13.7336	0.0549194	0.99932		13.9525	-0.252976	0.471189		0	0
PF3D7_1329600	conserved Plasmodium protein, unknown function	1482.64	1264.53	1422.59	1537.96	1432.88	1423.11	1063.07	1021.57	962.634	1113.84	1123.78	1197.87	1389.92	1464.65	1015.76	1145.16	10.4791	0.0762187	0.99932		10.0774	0.173136	0.472367		0	0
PF3D7_0707500	conserved Plasmodium protein, unknown function	106.145	96.2073	128.676	95.8828	94.6168	131.694	131.568	115.971	112.307	146.505	158.997	150.558	110.343	107.398	119.949	152.02	6.76647	-0.03097	0.99932		7.0873	0.341172	0.473387		0	0
PF3D7_1112000	conserved protein, unknown function	855.957	674.769	855.159	1012.52	907.68	829.67	755.201	1048.86	857.731	701.419	791.06	715.426	795.295	916.624	887.263	735.968	9.7414	0.205624	0.99932		9.66465	-0.267055	0.475715		0	0
PF3D7_1112600	ATPase, putative	1228.74	1211.16	1141.11	1155.39	1123.37	1014.86	1114.38	1057.39	1070	1233.25	1160.09	1222.05	1193.67	1097.88	1080.59	1205.13	10.1621	-0.121623	0.99932		10.1584	0.156633	0.475715		0	0
PF3D7_1232300	cytochrome b5, putative	1559.91	1526.8	1757.68	1618.5	1518.68	1810.79	4160.18	5177.78	4561.4	3693.74	4461.74	3783.73	1614.8	1649.32	4633.12	3979.74	10.6725	0.0309373	0.99932		12.0723	-0.218771	0.47618		0	0
PF3D7_1126300	DnaJ protein, putative	695.465	783.496	733.632	592.555	647.083	686.453	1230.16	1115.37	1235.38	1065.67	1110.04	991.266	737.531	642.03	1193.64	1055.66	9.42999	-0.200122	0.97479		10.1353	-0.178334	0.476209		0	0
PF3D7_0407200	peptidyl-tRNA hydrolase 2, putative	1992.14	1998.61	2149.96	1829.44	1791.3	2386.12	3230	4268.77	3422.29	2765.54	3458.68	2846.32	2046.9	2002.29	3640.35	3023.51	10.9834	-0.0315493	0.99932		11.7021	-0.267166	0.476209		0	0
PF3D7_0320800	ATP-dependent RNA helicase DDX6	12374	13113.8	11049.2	14176.3	12903.2	12706.8	6858.64	5825.85	6150.98	5676.57	5033.93	5812.42	12179	13262.1	6278.49	5507.64	13.6349	0.12277	0.99932		12.5248	-0.189314	0.476477		0	0
PF3D7_0513300	purine nucleoside phosphorylase	4135.43	4780.71	4177.5	4069.26	4360.39	5748.43	3535.23	5188.01	3845.6	2970.24	4130.98	2830.93	4364.55	4726.03	4189.61	3310.72	12.1502	0.114778	0.99932		11.8727	-0.339119	0.476477		0	0
PF3D7_0913000	conserved protein, unknown function	1551.42	1539.98	1483.35	1379.75	1320.63	1621.48	2495.85	3230.14	2787.94	2152.42	2793.25	2245.18	1524.92	1440.62	2837.97	2396.95	10.5341	-0.0820151	0.99932		11.354	-0.242805	0.476477		0	0
PF3D7_0623500	superoxide dismutase [Fe]	2346.24	2345.88	2329.57	2295.43	2134.49	2498.06	5296.93	6717.81	5624	4646.02	5827.94	4623.34	2340.56	2309.33	5879.58	5032.43	11.183	-0.0194077	0.99932		12.4136	-0.223931	0.476812		0	0
PF3D7_0915900	conserved Plasmodium protein, unknown function	322.682	260.946	371.731	307.784	317.528	324.296	236.823	310.394	330.751	320.104	383.753	374.747	318.453	316.536	292.656	359.534	8.31059	-0.00495686	0.99932		8.34915	0.297677	0.477956		0	0
PF3D7_1242400	GAS8-like protein, putative	702.258	637.209	777.418	712.409	699.202	595.091	363.128	368.379	408.502	476.644	398.475	473.654	705.628	668.901	380.003	449.591	9.42472	-0.0761903	0.99932		8.69626	0.240272	0.477956		0	0
PF3D7_1469900	protein MGET	12970.1	11513.2	13159.8	17029.7	14680.8	10983.2	30819.8	24035	28220	35250.5	29851.2	36083.4	12547.7	14231.3	27691.6	33728.4	13.7088	0.181628	0.99932		14.9064	0.284456	0.477956		0	0
PF3D7_1323100	60S ribosomal protein L6, putative	2651.09	2519.18	2851.43	2810.32	2670.12	3094.8	4398.32	6103.84	4784.78	3971.69	4803.29	4163.98	2673.9	2858.41	5095.65	4312.99	11.4337	0.0964756	0.99932		12.1998	-0.239931	0.479575		0	0
PF3D7_0104100	protein E140, putative	558.75	584.492	621.041	483.249	626.235	557.229	3191.84	2573.54	3071.79	2651.14	2387.9	2591.36	588.094	555.571	2945.72	2543.47	9.15945	-0.0802584	0.99932		11.4224	-0.212722	0.479965		0	0
PF3D7_1020900	ADP-ribosylation factor 1	5771.76	5578.71	6432.01	5817.21	5720.31	7050.55	7405.97	9646.08	7698.6	6189.34	8226.64	6105.84	5927.49	6196.02	8250.22	6840.61	12.5655	0.0640251	0.99932		12.8814	-0.269992	0.479965		0	0
PF3D7_1105100	histone H2B	16709.8	14608.4	17871.7	17965.6	15111.4	18544.1	20837.8	29250.3	22050.5	19061.7	21033.8	20400.1	16396.6	17207	24046.2	20165.2	14.0363	0.069633	0.99932		14.4321	-0.253817	0.479965		0	0
PF3D7_1116300	peptidyl-prolyl cis-trans isomerase	2838.75	2591.01	3308.94	2713.48	2718.23	3281.64	5392.98	6354.54	5135.28	4474.43	5284.21	4543.12	2912.9	2904.45	5627.6	4767.25	11.5061	-0.00374775	0.99932		12.3436	-0.238928	0.479965		0	0
PF3D7_1132100	RNA-binding protein, putative	1762.01	1918.22	1580.75	2033.67	1968.51	1539.99	176.301	119.382	151.8	195.675	168.812	195.616	1753.66	1847.39	149.161	186.701	10.8142	0.0745064	0.99932		7.39172	0.313006	0.479965		0	0
PF3D7_1213600	dynein light chain 1, putative	2491.45	2164.01	2624.45	2627.19	2297.26	2764.74	1802.48	3122.7	2275.77	1721.94	2223.02	1795.71	2426.64	2563.06	2400.31	1913.55	11.2847	0.0790713	0.99932		11.0748	-0.325855	0.479965		0	0
PF3D7_0709700	prodrug activation and resistance esterase	8988.39	7855.39	9301.31	9695.67	8872.33	10694.3	29858.1	29275.9	30094.6	26246.5	26748.8	26499.3	8715.03	9754.11	29742.9	26498.2	13.1728	0.162686	0.99932		14.7793	-0.166667	0.480269		0	0
PF3D7_1452900	conserved protein, unknown function	1366.3	1145.92	1301.95	1436.32	1194.74	1248.62	1485.4	1850.42	1714.23	1364.71	1477.1	1512.17	1271.39	1293.23	1683.35	1451.33	10.3245	0.0247061	0.99932		10.6141	-0.213062	0.480269		0	0
PF3D7_0308800	conserved protein, unknown function	1444.43	1238.17	1445.82	1484.27	1354.3	1803.38	2835.29	3905.5	2722.53	2391.25	2992.49	2310.02	1376.14	1547.32	3154.44	2564.58	10.5135	0.169554	0.99932		11.4816	-0.297748	0.48148		0	0
PF3D7_1354000	conserved Plasmodium protein, unknown function	557.9	481.036	606.743	589.679	574.115	497.967	723.624	654.897	761.468	832.872	792.042	862.687	548.56	553.92	713.33	829.2	9.10654	0.0157945	0.99932		9.59108	0.214579	0.48241		0	0
PF3D7_1350400	ubiquitin-activating enzyme E1, putative	118.034	121.907	81.3161	114.1	136.312	82.3085	182.88	170.546	186.356	255.882	199.237	241.772	107.085	110.907	179.927	232.297	6.76814	0.0455007	0.99932		7.68729	0.366166	0.483354		0	0
PF3D7_1348300	elongation factor Tu, putative	702.258	670.815	747.036	650.085	702.409	746.538	978.867	955.058	1013.23	1067.68	1147.33	1086.88	706.703	699.678	982.386	1100.63	9.45777	-0.0119409	0.99932		10.0245	0.163106	0.486158		0	0
PF3D7_1017100	rhoptry neck protein 12	178.324	164.08	203.737	163.96	153.151	164.617	59.2056	64.8075	59.239	65.2249	82.443	87.9171	182.047	160.576	61.084	78.5284	7.42048	-0.17788	0.99932		6.12528	0.365462	0.488795		0	0
PF3D7_1106100	ribosomal protein S15, apicoplast, putative	894.169	776.907	817.629	776.65	775.377	725.138	627.58	632.726	741.722	570.969	555.509	625.311	829.568	759.055	667.342	583.929	9.63356	-0.127502	0.99932		9.28918	-0.19572	0.488795		0	0
PF3D7_1436200	basal complex protein BCP1	133.319	100.82	123.315	116.977	115.465	88.0701	107.886	75.0402	83.9219	131.453	98.1465	119.787	119.151	106.837	88.9493	116.462	6.8201	-0.154426	0.99932		6.68237	0.380249	0.488795		0	0
PF3D7_1442700	conserved Plasmodium protein, unknown function	1599.82	1636.18	1494.97	1780.54	1764.84	1279.9	939.396	578.151	870.073	1079.72	840.134	1090.17	1576.99	1608.43	795.873	1003.34	10.6373	0.0282052	0.99932		9.81315	0.331299	0.488795		0	0
PF3D7_1464100	conserved Plasmodium protein, unknown function	39.9107	33.6067	50.9343	50.8179	51.3176	39.5081	52.6272	46.0474	58.0049	72.2491	66.7396	73.6306	41.4839	47.2145	52.2265	70.8731	5.47084	0.198119	0.99932		5.94368	0.429634	0.491194		0	0
PF3D7_1403900	serine/threonine protein phosphatase CPPED1, putative	2235.85	2478.99	2510.08	2337.62	2257.17	2807.54	1498.56	2240.97	1762.36	1364.71	1706.77	1475.91	2408.3	2467.45	1833.97	1515.79	11.2514	0.0350188	0.99932		10.7098	-0.273437	0.491197		0	0
PF3D7_0416700	CDGSH iron-sulfur domain-containing protein, putative	263.241	262.264	264.501	260.801	266.21	308.657	1441.99	2179.58	1683.38	1349.65	1643.95	1412.17	263.335	278.556	1768.31	1468.59	8.08186	0.0818661	0.99932		10.6604	-0.26625	0.491494		0	0
PF3D7_0728800	conserved Plasmodium protein, unknown function	951.063	907.38	966.857	946.363	902.067	889.755	1109.12	1256.92	1129.24	1320.55	1221.92	1345.13	941.767	912.728	1165.1	1295.87	9.85681	-0.0449056	0.99932		10.265	0.15546	0.491588		0	0
PF3D7_1235100	conserved protein, unknown function	4206.76	3287.52	4422.35	4913.03	4471.04	5396.15	6923.11	9738.18	7229.63	6003.7	7337.43	6321.24	3972.21	4926.74	7963.64	6554.12	12.1194	0.310936	0.99932		12.8255	-0.280688	0.492605		0	0
PF3D7_1467100	DNA-3-methyladenine glycosylase	369.386	330.795	332.413	397.913	364.836	313.595	167.091	167.135	234.488	250.865	229.663	217.595	344.198	358.782	189.571	232.708	8.45734	0.0591922	0.99932		7.72205	0.288633	0.495585		0	0
PF3D7_1445400	protein serine/threonine kinase-1	7749.47	6870.25	6481.16	6220.87	5529.47	6340.23	13035.8	13597.6	13668.2	11577.9	12099.5	12369.9	7033.63	6030.19	13433.9	12015.8	12.6733	-0.222134	0.701476		13.6354	-0.16094	0.498584		0	0
PF3D7_0417000	conserved Plasmodium protein, unknown function	2553.43	2517.86	2453.78	2701.98	2507.34	2942.53	3037.91	3259.13	3185.33	2749.48	3065.11	2680.37	2508.36	2717.28	3160.79	2831.66	11.3514	0.115338	0.99932		11.5489	-0.158143	0.498584		0	0
PF3D7_0420600	apicomplexan kinetochore protein 6, putative	1167.6	1045.1	1125.92	1097.86	1193.13	1004.16	1173.59	1067.62	1184.78	1383.77	1176.78	1347.33	1112.87	1098.39	1142	1302.63	10.1107	-0.0181375	0.99932		10.2554	0.188231	0.498584		0	0
PF3D7_0718500	prefoldin subunit 3, putative	6296.55	5089.76	6052.24	5946.65	5123.74	6462.87	4556.2	6641.06	4871.17	3815.16	5242.98	3971.66	5812.85	5844.42	5356.15	4343.27	12.5089	0.00789402	0.99932		12.2437	-0.301924	0.498584		0	0
PF3D7_1113400	ubiquitin domain-containing protein DSK2, putative	7336.77	7085.07	7517.72	6529.62	6480.45	8505.76	5456.13	6436.41	5721.5	4563.74	5838.73	4439.82	7313.19	7171.94	5871.34	4947.43	12.8223	-0.028055	0.99932		12.4012	-0.24669	0.498584		0	0
PF3D7_1226800	ataxin-3, putative	1785.79	1941.28	1811.29	1926.28	1726.36	2051.13	4985.11	5863.37	5167.37	4744.36	4821.94	4694.77	1846.12	1901.26	5338.62	4753.69	10.8717	0.041898	0.99932		12.301	-0.166833	0.498584		0	0
PF3D7_1322300	BRCT domain-containing protein, putative	2477.86	2578.49	2383.19	2592.67	2371.03	2221.51	6152.12	5109.56	5503.06	6836.57	5585.51	6820.17	2479.84	2395.07	5588.25	6414.09	11.2512	-0.0506214	0.99932		12.551	0.198476	0.498584		0	0
PF3D7_1136200	asparagine-rich merozoite protein ARMA	610.548	771.635	654.997	590.638	569.304	498.79	205.246	201.244	225.849	161.557	161.942	201.11	679.06	552.911	210.78	174.87	9.26675	-0.29863	0.833988		7.59115	-0.274874	0.498685		0	0
PF3D7_0802200	1-cys peroxiredoxin	922.191	1179.53	935.582	844.727	894.048	893.048	239.454	201.244	285.088	198.685	192.367	213.199	1012.43	877.274	241.929	201.417	9.88395	-0.207784	0.99932		7.79229	-0.273897	0.499686		0	0
PF3D7_1411300	DnaJ protein, putative	552.805	480.378	571.893	493.796	530.014	501.259	442.069	465.591	473.912	519.792	527.046	526.404	535.025	508.357	460.524	524.414	9.02705	-0.0703131	0.99932		8.94389	0.187586	0.499686		0	0
PF3D7_0309600	60S acidic ribosomal protein P2	8211.41	6755.6	9144.04	8851.9	7598.21	9572.48	8883.48	12211.1	8663.7	7448.68	9139.4	7814.73	8037.02	8674.2	9919.42	8134.27	13.0285	0.110168	0.99932		13.14	-0.28597	0.500117		0	0
PF3D7_0315000	zinc finger protein, putative	144.358	148.265	168.887	153.412	141.123	131.694	203.931	218.299	206.102	170.588	190.404	164.845	153.837	142.076	209.444	175.279	7.20903	-0.114648	0.99932		7.58768	-0.252977	0.500117		0	0
PF3D7_1208800	zinc finger protein, putative	3840.77	3481.91	3443.87	4015.57	4189.6	4050.4	6636.29	5315.92	6058.42	6950.97	6352.04	6998.2	3588.85	4085.19	6003.55	6767.07	11.9058	0.187005	0.99932		12.6405	0.172153	0.500117		0	0
PF3D7_1326000	respiratory chain complex 3 associated protein 2	1556.52	1376.56	1446.71	1793.97	1502.64	1493.9	1180.17	1734.45	1462.46	1131.9	1319.09	1223.15	1459.93	1596.84	1459.03	1224.71	10.5778	0.129184	0.99932		10.39	-0.250896	0.500117		0	0
PF3D7_1424400	60S ribosomal protein L7-3, putative	4359.6	4422.24	4116.74	4017.49	3872.07	3703.06	3982.57	3622.4	4012.21	3549.24	3533.27	3547.46	4299.53	3864.21	3872.39	3543.32	11.995	-0.154396	0.88478		11.8564	-0.128999	0.501026		0	0
PF3D7_0204600	5'-3' exonuclease, putative	409.297	491.58	465.557	395.996	501.148	473.274	331.552	255.819	362.839	418.443	364.123	368.153	455.478	456.806	316.736	383.573	8.83334	0.0045772	0.99932		8.45185	0.269306	0.501026		0	0
PF3D7_0715600	GTP-binding translation elongation factor tu family protein, putative	2965.28	3083.9	2750.45	2443.09	2435.18	3027.31	2044.57	1800.97	2011.66	1674.77	1849.08	1556.13	2933.21	2635.19	1952.4	1693.33	11.443	-0.154631	0.99932		10.832	-0.2059	0.501026		0	0
PF3D7_1348100	GTPase, putative	1037.68	1033.9	1009.75	1102.65	963.808	890.578	960.447	1113.67	1061.37	873.01	904.91	973.682	1027.11	985.679	1045.16	917.201	9.97498	-0.060532	0.99932		9.93837	-0.187509	0.501026		0	0
PF3D7_1034100	conserved protein, unknown function	424.582	568.677	453.94	357.643	464.264	459.282	678.891	1050.56	815.77	590.035	802.838	628.608	482.4	427.063	848.408	673.827	8.82887	-0.17618	0.99932		9.57198	-0.329989	0.501409		0	0
PF3D7_0621400	Pf77 protein	20810.4	18748.6	20399.6	21506.5	19588.9	22952.6	59824	57879.9	61245.7	53824.6	54640.1	53939.4	19986.2	21349.3	59649.9	54134.7	14.3351	0.0952371	0.99932		15.7959	-0.139989	0.502032		0	0
PF3D7_1017400	phosphomannomutase	10728.3	9312.34	9702.53	11470.5	9930.75	11359.4	14655.4	21280.7	15987.1	13596.9	16232.4	13815.1	9914.4	10920.2	17307.7	14548.1	13.3467	0.139411	0.99932		13.9593	-0.250388	0.502032		0	0
PF3D7_1458500	spindle assembly abnormal protein 4, putative	875.487	981.183	906.987	997.181	952.583	674.93	1019.65	786.217	971.273	1206.16	940.243	1266.01	921.219	874.898	925.714	1137.47	9.81067	-0.0752248	0.99932		10.0107	0.295347	0.502032		0	0
PF3D7_1106700	DNA replication ATP-dependent helicase/nuclease DNA2, putative	2349.64	2061.87	1915.84	2215.85	2157.74	2116.98	1092.02	943.119	1110.73	1242.28	1170.89	1166	2109.12	2163.52	1048.62	1193.06	11.0609	0.0366516	0.99932		10.1304	0.18386	0.503319		0	0
PF3D7_1313000	ubiquitin-like protein Nedd8	903.51	870.478	892.69	809.251	797.828	1025.56	794.671	1202.35	997.19	704.429	978.52	745.098	888.893	877.548	998.07	809.349	9.78663	-0.0182015	0.99932		9.81972	-0.300263	0.503531		0	0
PF3D7_0804800	peptidyl-prolyl cis-trans isomerase	405.051	359.13	345.817	395.996	316.726	345.696	532.851	690.711	578.814	495.709	530.972	506.622	369.999	352.806	600.792	511.101	8.49746	-0.0703395	0.99932		9.1188	-0.229326	0.503808		0	0
PF3D7_1411100	conserved Plasmodium membrane protein, unknown function	357.498	285.986	360.114	411.337	425.776	443.643	302.607	455.358	370.244	425.467	465.214	459.367	334.533	426.919	376.069	450.016	8.57261	0.354978	0.726804		8.69015	0.26488	0.504009		0	0
PF3D7_0415900	60S ribosomal protein L15, putative	15393.6	12490.5	14191.9	14415	13598.4	17098	14680.4	17697.6	14678.9	12439.9	15078.2	12527.1	14025.3	15037.1	15685.6	13348.4	13.8269	0.100558	0.99932		13.8255	-0.232619	0.504313		0	0
PF3D7_1134200	conserved Plasmodium protein, unknown function	603.755	586.469	584.404	637.62	634.253	556.406	457.857	392.256	410.971	503.737	453.437	486.841	591.543	609.426	420.361	481.338	9.22998	0.0425356	0.99932		8.8165	0.192365	0.504313		0	0
PF3D7_0608310	sorting assembly machinery 50 kDa subunit, putative	189.363	175.282	187.653	230.119	205.27	233.756	117.096	114.266	102.434	137.474	139.368	126.381	184.099	223.048	111.265	134.408	7.66941	0.277946	0.88478		6.94059	0.277561	0.504342		0	0
PF3D7_0203600	conserved Plasmodium protein, unknown function	256.447	304.437	307.393	271.348	305.5	232.933	326.289	238.764	302.366	394.36	284.625	398.924	289.426	269.927	289.14	359.303	8.12761	-0.101014	0.99932		8.34083	0.3076	0.504342		0	0
PF3D7_0304800	conserved Plasmodium membrane protein, unknown function	64.5364	59.9648	50.0407	57.5297	64.147	55.9698	88.1506	59.6911	78.9853	107.37	91.2762	95.6099	58.1806	59.2155	75.609	98.0854	5.87524	0.0236825	0.99932		6.44041	0.361332	0.504342		0	0
PF3D7_0306900	40S ribosomal protein S23, putative	9605.74	8422.09	10000.1	10120.4	9624.45	11598.9	10191.3	14421.4	10252.1	8763.22	11142.6	8985.13	9342.64	10447.9	11621.6	9630.3	13.2725	0.161386	0.99932		13.3753	-0.270878	0.504342		0	0
PF3D7_0721600	40S ribosomal protein S5, putative	9477.51	8709.4	9601.56	8965.04	8752.05	10748.7	8600.61	12693.7	8444.03	7001.14	9893.16	7086.12	9262.82	9488.59	9912.79	7993.47	13.1947	0.0347838	0.99932		13.1282	-0.310171	0.504342		0	0
PF3D7_1017000	DNA polymerase delta catalytic subunit	3547.8	3582.73	3270.52	3142.08	2765.54	3462.72	7983.55	8174.27	7910.88	8754.19	9276.8	8876.33	3467.02	3123.44	8022.9	8969.11	11.6862	-0.150832	0.99932		13.0526	0.160937	0.504342		0	0
PF3D7_1227900	RNA pseudouridylate synthase, putative	210.593	163.421	237.693	173.548	195.648	190.956	227.613	196.128	224.615	179.619	174.701	180.23	203.902	186.717	216.118	178.183	7.60962	-0.119092	0.99932		7.62316	-0.282969	0.504342		0	0
PF3D7_1355900	RWD domain-containing protein, putative	4891.18	4930.95	4929.01	4634.01	4591.32	4986.25	1153.85	1265.45	1334.11	1004.46	1285.72	967.088	4917.05	4737.19	1251.14	1085.76	12.2369	-0.0537383	0.99932		10.1904	-0.203935	0.504342		0	0
PF3D7_0931900	adenylate kinase-like protein 2	1189.68	1167.67	1259.06	1455.5	1216.39	1052.73	1045.97	912.421	1040.39	1230.24	1035.45	1262.71	1205.47	1241.54	999.591	1176.13	10.2568	0.042057	0.99932		10.0873	0.233	0.50529		0	0
PF3D7_1212200	conserved protein, unknown function	449.207	434.91	482.535	441.061	445.02	446.935	523.641	501.405	624.478	680.346	592.805	623.113	455.551	444.339	549.841	632.088	8.8136	-0.0344988	0.99932		9.20693	0.197127	0.50529		0	0
PF3D7_0603400	trophozoite exported protein 1	1115.8	1194.02	1313.57	901.298	1097.72	1079.89	981.498	842.497	956.463	1100.8	987.353	1120.94	1207.8	1026.3	926.819	1069.7	10.1255	-0.233806	0.951001		9.96327	0.204683	0.50606		0	0
PF3D7_0818100	C3H1-type zinc finger protein CZIF2	152.849	187.143	188.546	140.948	178.81	173.671	196.036	163.724	166.61	119.412	142.312	164.845	176.179	164.476	175.457	142.19	7.41217	-0.0974403	0.99932		7.31128	-0.30797	0.506062		0	0
PF3D7_1007000	transmembrane protein 147, putative	630.928	727.485	788.141	754.597	695.995	819.793	963.078	1511.04	1131.71	942.249	1090.41	934.12	715.518	756.795	1201.94	988.925	9.52387	0.0809144	0.99932		10.0973	-0.279021	0.507151		0	0
PF3D7_0718000	dynein heavy chain, putative	4076.83	4556.67	3550.21	3705.87	3949.05	3777.14	4528.57	3144.87	3714.78	4971.14	3699.14	5132.16	4061.24	3810.69	3796.07	4600.81	11.9425	-0.092023	0.99932		12.0356	0.276852	0.507298		0	0
PF3D7_1222300	endoplasmin, putative	23083.7	19080	19775.9	22744.4	20246.4	18757.3	41728.1	34371.8	41820.3	34723.7	31428.5	35909.8	20646.5	20582.7	39306.7	34020.6	14.3314	-0.00447291	0.99932		15.1621	-0.208439	0.507298		0	0
PF3D7_1230400	ATP-dependent protease subunit ClpQ	1165.9	1465.51	1293.91	1241.68	1383.17	1822.31	1407.78	1739.57	1379.78	1132.91	1474.16	1057.2	1308.44	1482.39	1509.04	1221.42	10.4465	0.179986	0.99932		10.4149	-0.303816	0.507298		0	0
PF3D7_1038700	Plasmodium exported protein, unknown function	1408.76	1505.71	1270.68	1271.41	1318.22	1372.08	321.026	335.976	324.58	394.36	366.086	362.658	1395.05	1320.57	327.194	374.368	10.4071	-0.0799096	0.99932		8.45443	0.196219	0.507721		0	0
PF3D7_0313700	conserved Plasmodium protein, unknown function	452.604	595.036	475.386	510.096	502.752	481.505	797.303	891.956	905.863	785.709	688.988	763.78	507.675	498.118	865.04	746.159	8.97412	-0.0307516	0.99932		9.65392	-0.213122	0.508451		0	0
PF3D7_0710000	Sfi1-like protein SLP	1924.2	1877.36	1928.35	1782.46	1812.15	1811.61	4533.84	3700.85	3638.26	4650.03	4101.54	4662.91	1909.97	1802.07	3957.65	4471.49	10.858	-0.083716	0.99932		12.0412	0.17573	0.508744		0	0
PF3D7_1147600	conserved Plasmodium protein, unknown function	360.045	330.795	382.454	344.219	339.177	390.142	178.933	148.375	178.951	198.685	240.459	174.735	357.765	357.846	168.753	204.626	8.48303	0.00243006	0.99932		7.5445	0.273489	0.510171		0	0
PF3D7_1446800	heme detoxification protein	2575.51	2642.41	2786.19	2934.01	2727.05	3242.13	4039.14	5720.11	4203.5	3727.85	4364.57	3725.49	2668.04	2967.73	4654.25	3939.31	11.4604	0.153628	0.99932		12.069	-0.239827	0.510171		0	0
PF3D7_0205000	conserved Plasmodium protein, unknown function	467.889	664.226	487.897	766.103	694.391	344.05	3016.86	1858.95	2415.22	3778.03	2458.57	3840.88	540.004	601.515	2430.34	3359.16	9.15674	0.154338	0.99932		11.4992	0.466548	0.510532		0	0
PF3D7_0520000	40S ribosomal protein S9, putative	5075.45	4635.08	4715.44	4716.47	4270.58	5069.38	4952.22	6731.45	5280.91	4297.82	5490.31	4617.85	4808.66	4685.48	5654.86	4801.99	12.2128	-0.0374139	0.99932		12.3522	-0.235309	0.510532		0	0
PF3D7_0608400	respiratory chain complex 4 associated protein 4	1398.57	1260.58	1453.86	1402.76	1302.18	1430.52	2073.51	3247.2	2467.06	1927.65	2451.7	2081.44	1371	1378.49	2595.92	2153.59	10.425	0.00814431	0.99932		11.2136	-0.268355	0.510532		0	0
PF3D7_0624900	GAS8-like protein, putative	4823.25	4281.88	4675.23	4645.52	4364.4	3989.49	7479.65	7345.42	7323.42	8226.37	7962.62	8208.16	4593.45	4333.14	7382.83	8132.38	12.1239	-0.0840877	0.99932		12.9214	0.13947	0.510532		0	0
PF3D7_0710500	conserved protein, unknown function	1142.12	1068.82	1189.36	1343.32	1216.39	1201.7	1180.17	1403.59	1388.41	1075.71	1183.65	1240.73	1133.44	1253.8	1324.06	1166.7	10.2211	0.145815	0.99932		10.2824	-0.181991	0.510532		0	0
PF3D7_0822200	phosphorylated CTD interacting factor 1 WW domain-containing protein, putative	165.587	129.814	178.717	209.024	194.045	170.379	224.981	257.524	234.488	291.003	272.847	292.324	158.039	191.149	238.998	285.392	7.44786	0.279989	0.99932		8.0345	0.259094	0.510532		0	0
PF3D7_1250500	AP-3 complex subunit sigma, putative	174.928	156.831	143.867	166.836	148.34	148.978	260.505	300.161	345.561	215.744	248.311	287.929	158.542	154.718	302.076	250.661	7.29122	-0.0373439	0.99932		8.11045	-0.271986	0.510532		0	0
PF3D7_0929600	G2 protein, putative	10003.1	9274.12	9462.16	9990.03	9380.69	11382.4	18226.1	20284.7	18966.4	16156.7	18533	16419.6	9579.81	10251.1	19159.1	17036.4	13.2755	0.0977543	0.99932		14.1435	-0.169298	0.512592		0	0
PF3D7_0916700	RNA-binding protein musashi, putative	1058.91	1322.52	1293.02	856.233	894.048	1191	3353.67	4265.36	3851.77	3002.35	3584.31	2965.01	1224.81	980.429	3823.6	3183.89	10.1067	-0.320942	0.929115		11.7747	-0.263732	0.512699		0	0
PF3D7_0506100	60S ribosomal subunit protein L24, putative	833.878	860.594	938.263	975.128	885.228	801.685	3118.16	3586.58	3265.55	2862.87	2907.1	3086.99	877.578	887.347	3323.43	2952.32	9.78539	0.0155133	0.99932		11.6156	-0.170285	0.513586		0	0
PF3D7_0726700	conserved Plasmodium protein, unknown function	1718.71	1463.54	1534.28	1690.41	1504.25	1637.94	1503.82	2232.45	1752.49	1463.04	1682.23	1488	1572.18	1610.87	1829.59	1544.42	10.6362	0.0351655	0.99932		10.7202	-0.242725	0.513586		0	0
PF3D7_1314000	conserved protein, unknown function	550.258	511.348	487.003	487.084	562.088	451.051	459.173	371.79	417.141	546.886	431.844	494.534	516.203	500.074	416.035	491.088	8.98908	-0.0453761	0.99932		8.82515	0.23578	0.513586		0	0
PF3D7_1432100	voltage-dependent anion-selective channel protein	226.727	264.9	282.372	255.048	313.518	260.918	277.609	359.852	291.258	276.955	260.088	232.98	258	276.495	309.573	256.674	8.06203	0.101201	0.99932		8.14529	-0.263382	0.513586		0	0
PF3D7_0917900	heat shock protein 70	22749.1	21008.1	20967.9	20994.5	19075.7	23479.3	17513	19675.9	18465.3	15620.9	18077.6	15447	21575	21183.2	18551.4	16381.8	14.3839	-0.0264369	0.99932		14.0923	-0.179325	0.514255		0	0
PF3D7_0927500	dynein light chain, putative	2552.59	2407.16	2459.14	2658.83	2435.98	2683.26	1530.14	2125	1914.16	1573.43	1722.47	1529.76	2472.96	2592.69	1856.43	1608.55	11.3065	0.0682153	0.99932		10.7586	-0.205274	0.514255		0	0
PF3D7_0928200	conserved Plasmodium protein, unknown function	796.515	778.884	690.74	838.015	829.1	772.877	477.592	429.776	504.766	591.038	549.62	485.742	755.38	813.331	470.711	542.133	9.61536	0.10567	0.99932		8.9842	0.201006	0.514255		0	0
PF3D7_0933000	CSTF domain-containing protein, putative	1135.33	1174.26	1133.96	977.045	1063.24	1089.76	1828.8	1528.09	1816.66	2097.23	1785.28	1967.15	1147.85	1043.35	1724.52	1949.89	10.0975	-0.13745	0.99932		10.8433	0.175378	0.514255		0	0
PF3D7_1011300	protein ARV1, putative	191.062	190.438	203.737	201.354	225.316	204.125	155.25	151.786	171.546	200.692	191.386	175.834	195.079	210.265	159.528	189.304	7.663	0.110945	0.99932		7.44639	0.243783	0.514255		0	0
PF3D7_1424100	60S ribosomal protein L5, putative	10691	10332.4	10480.8	9561.43	8793.75	10645	8842.69	9518.17	8900.66	7391.49	9171.79	7389.44	10501.4	9666.71	9087.17	7984.24	13.2998	-0.119471	0.99932		13.0593	-0.186481	0.514255		0	0
PF3D7_0611700	60S ribosomal protein L39	1927.6	1737	2242	2035.59	2032.66	2335.92	2470.85	3654.8	2571.96	2181.52	2791.29	2144.08	1968.87	2134.72	2899.2	2372.3	11.0027	0.117079	0.99932		11.364	-0.288354	0.514536		0	0
PF3D7_0708600	inner membrane complex protein 1d, putative	1659.27	1624.32	1833.63	2040.39	1897.95	2269.25	5636.38	8126.52	6560.72	5334.39	6324.56	5587.13	1705.74	2069.19	6774.54	5748.69	10.8822	0.27892	0.977592		12.6123	-0.236449	0.515305		0	0
PF3D7_0730100	tRNA pseudouridine synthase D, putative	539.219	652.365	753.291	614.609	757.736	662.584	635.474	503.111	619.541	692.387	664.451	742.9	648.291	678.309	586.042	699.913	9.37352	0.0662968	0.99932		9.32862	0.252912	0.515305		0	0
PF3D7_0107300	conserved Plasmodium protein, unknown function	1255.06	1109.68	1091.96	1163.06	1095.31	1174.54	5066.69	4964.59	5140.22	4498.51	4729.68	4625.54	1152.23	1144.3	5057.17	4617.91	10.1652	-0.0098073	0.99932		12.2401	-0.131266	0.516477		0	0
PF3D7_0614800	endonuclease III-like protein 1, putative	4147.31	4308.24	4055.98	3856.4	3845.61	3805.95	7675.68	6871.3	7631.96	6684.05	6990.97	6764.12	4170.51	3835.99	7392.98	6813.05	11.967	-0.120896	0.99932		12.7942	-0.118384	0.519709		0	0
PF3D7_0211100	conserved Plasmodium protein, unknown function	291.263	297.188	356.54	286.689	346.394	329.234	221.034	257.524	290.024	309.066	301.31	302.215	314.997	320.772	256.194	304.197	8.31236	0.0298962	0.99932		8.13029	0.24671	0.520718		0	0
PF3D7_0618800	heptatricopeptide repeat-containing protein, putative	484.872	419.095	515.598	456.402	496.337	500.436	652.578	777.69	677.546	792.733	836.208	774.77	473.188	484.392	702.605	801.237	8.90325	0.0374606	0.99932		9.55444	0.192874	0.521291		0	0
PF3D7_0704000	conserved Plasmodium membrane protein, unknown function	336.269	432.933	362.795	395.037	428.983	433.766	415.755	334.27	391.224	465.605	422.03	450.575	377.332	419.262	380.417	446.07	8.6377	0.14957	0.99932		8.69085	0.224994	0.521291		0	0
PF3D7_0719300	actin-related protein ARP6	6755.09	6627.76	5691.23	5678.18	5749.97	5667.77	5854.78	4707.07	5944.88	4746.37	4901.43	4907.97	6358.03	5698.64	5502.24	4851.92	12.5575	-0.158072	0.99932		12.3379	-0.182129	0.521291		0	0
PF3D7_0817800	respiratory chain complex 3 associated protein 3	1909.77	1682.31	1850.61	1848.62	1767.25	2029.73	1914.32	2843	2067.19	1698.86	2198.48	1782.52	1814.23	1881.87	2274.84	1893.29	10.8518	0.0530491	0.99932		11.0252	-0.263472	0.521291		0	0
PF3D7_0827400	conserved protein, unknown function	2595.89	2270.76	2541.35	2365.43	2055.91	3091.51	17124.9	23903.7	18043.2	15200.4	17838.1	15641.6	2469.33	2504.28	19690.6	16226.7	11.2801	0.0204747	0.99932		14.1324	-0.279018	0.521291		0	0
PF3D7_1120600	DDRGK domain-containing protein, putative	4863.16	5508.86	4643.06	5444.22	5317.78	4323.67	7234.93	4464.89	5793.08	7588.16	6038.95	7808.14	5005.02	5028.56	5830.97	7145.09	12.2925	0.00662295	0.99932		12.6636	0.292831	0.521291		0	0
PF3D7_0705700	40S ribosomal protein S29, putative	4191.47	3982.72	4664.51	4457.59	4547.22	5280.09	3833.89	5133.43	3999.87	3305.4	4229.13	3430.97	4279.57	4761.63	4322.4	3655.16	12.1423	0.154179	0.99932		11.9617	-0.241214	0.521914		0	0
PF3D7_1127500	protein disulfide-isomerase, putative	8787.14	8073.51	7775.96	7358.04	6495.68	8469.55	5783.73	8445.44	6921.09	5111.63	7026.3	5284.92	8212.2	7441.09	7050.09	5807.62	12.9342	-0.142257	0.99932		12.6503	-0.279367	0.521914		0	0
PF3D7_1135800	conserved Plasmodium protein, unknown function	371.084	303.119	353.859	449.69	325.546	398.373	284.187	286.517	256.702	328.131	305.235	354.965	342.687	391.203	275.802	329.444	8.51942	0.19129	0.99932		8.24138	0.257591	0.521914		0	0
PF3D7_1241300	ribosome-binding factor A, putative	27.1732	28.335	30.3818	30.6825	25.6588	32.9234	227.613	194.422	225.849	183.633	179.608	179.131	28.63	29.7549	215.961	180.791	4.86752	0.0546331	0.99932		7.63209	-0.261482	0.521914		0	0
PF3D7_1358200	conserved Plasmodium protein, unknown function	479.777	514.643	458.408	437.225	523.6	430.474	485.486	451.947	520.81	550.9	539.805	587.946	484.276	463.766	486.081	559.55	8.88881	-0.0628348	0.99932		9.03016	0.199525	0.521914		0	0
PF3D7_1403200	EGF domain-containing protein, putative	6667.63	5567.5	6062.07	6156.63	5472.54	6967.42	5068	7021.38	5485.78	4526.61	5694.46	4477.18	6099.07	6198.86	5858.39	4899.42	12.5861	0.0234846	0.99932		12.3931	-0.257421	0.524173		0	0
PF3D7_0714500	transcription elongation factor s-II, putative	661.498	682.676	703.25	713.368	731.275	637.891	653.893	620.787	686.185	763.633	680.155	769.275	682.475	694.178	653.622	737.688	9.42695	0.0244042	0.99932		9.44223	0.171862	0.52497		0	0
PF3D7_0923600	lipoate-protein ligase 2	127.375	122.565	116.166	141.906	109.852	111.94	164.46	184.19	196.229	241.834	197.274	216.496	122.035	121.233	181.626	218.535	6.9264	-0.0153285	0.99932		7.64444	0.266463	0.52497		0	0
PF3D7_1323600	conserved protein, unknown function	1261.01	1279.69	1122.34	1208.12	1087.29	1177.84	1928.79	2094.3	2089.41	1679.79	1988.45	1772.63	1221.01	1157.75	2037.5	1813.62	10.216	-0.0778713	0.99932		10.9111	-0.167482	0.52497		0	0
PF3D7_0814600	structural integrity maintenance protein SIMP, putative	307.397	384.17	396.751	320.248	324.744	521.013	3866.79	6114.07	4177.58	3148.86	4640.36	3021.05	362.773	388.668	4719.48	3603.42	8.55352	0.0998597	0.99932		12.0229	-0.388855	0.525888		0	0
PF3D7_1439500	oocyst rupture protein 2, putative	677.632	700.468	638.019	886.916	821.081	671.638	805.197	631.02	642.99	874.014	681.136	942.911	672.04	793.211	693.069	832.687	9.51693	0.238187	0.99932		9.57531	0.263126	0.525888		0	0
PF3D7_1226100	haloacid dehalogenase-like hydrolase, putative	5055.92	5113.48	5105.94	5426.96	5403.58	5815.1	2633.99	2483.15	2612.69	2372.18	2383.98	2405.63	5091.78	5548.55	2576.61	2387.26	12.3773	0.123991	0.984395		11.2773	-0.111037	0.527035		0	0
PF3D7_0204300	conserved Plasmodium protein, unknown function	1453.77	1442.45	1492.28	1556.18	1344.68	1130.92	1323.57	1076.15	1314.37	1584.46	1240.57	1573.72	1462.83	1343.93	1238.03	1466.25	10.4547	-0.122753	0.99932		10.401	0.24244	0.527035		0	0
PF3D7_0825300	SAYSvFN domain-containing protein, putative	546.861	568.018	636.232	636.662	618.216	654.353	3769.43	5588.79	4318.28	3770	3939.6	3980.45	583.704	636.41	4558.83	3896.68	9.2528	0.125216	0.99932		12.0457	-0.22569	0.527035		0	0
PF3D7_0913800	conserved Plasmodium protein, unknown function	4628.79	4601.48	4242.73	4524.71	4226.48	4661.13	6579.72	6368.19	6943.31	5728.75	6282.35	6127.82	4491	4470.77	6630.4	6046.31	12.1296	-0.00674753	0.99932		12.6299	-0.133355	0.527035		0	0
PF3D7_0922200	S-adenosylmethionine synthetase	5028.75	6040.63	6046.88	4749.07	5089.26	6964.95	16922.3	19457.6	17868	14693.7	16589.7	14454.7	5705.42	5601.09	18082.6	15246	12.4649	-0.0265675	0.99932		14.0245	-0.246105	0.527035		0	0
PF3D7_1453400	gamma-tubulin complex component, putative	491.666	488.285	485.216	491.879	532.42	427.181	536.798	422.954	454.166	637.197	475.029	560.472	488.389	483.827	471.306	557.566	8.92513	-0.0135625	0.99932		9.00685	0.23986	0.527035		0	0
PF3D7_1462900	AAA ATPase, putative	112.939	129.814	129.57	121.771	130.699	148.155	102.623	98.9167	86.3902	121.419	122.683	108.797	124.107	133.542	95.9767	117.633	7.00927	0.106385	0.99932		6.73883	0.299088	0.527035		0	0
PF3D7_1342200	conserved Plasmodium membrane protein, unknown function	174.928	177.259	151.016	189.848	194.045	144.863	139.462	93.8003	141.927	194.671	129.553	158.251	167.734	176.252	125.063	160.825	7.42621	0.0690647	0.99932		7.15931	0.350805	0.527496		0	0
PF3D7_0833500	erythrocyte membrane protein 1, PfEMP1	1869.86	2194.98	1911.38	1890.81	1926.01	1614.07	3498.4	2387.64	2869.39	2705.33	2262.28	2432.01	1992.07	1810.3	2918.48	2466.54	10.8927	-0.13846	0.99932		11.3947	-0.243481	0.528375		0	0
PF3D7_1145700	bicoid-interacting protein BIN3, putative	560.448	539.024	545.086	600.226	583.737	494.674	519.694	557.685	509.702	621.142	565.324	612.123	548.186	559.546	529.027	599.529	9.11339	0.0289706	0.99932		9.14026	0.182528	0.528375		0	0
PF3D7_1234500	conserved Plasmodium protein, unknown function	290.414	255.674	329.732	271.348	274.228	282.318	489.433	508.227	467.741	559.931	560.416	549.482	291.94	275.965	488.467	556.61	8.14951	-0.0757277	0.99932		9.02939	0.190423	0.528375		0	0
PF3D7_1126400	mediator of RNA polymerase II transcription subunit 21, putative	1139.58	1104.41	1210.81	1259.9	1104.13	1259.32	792.04	1069.32	892.288	639.204	895.096	786.858	1151.6	1207.78	917.884	773.719	10.2042	0.068806	0.99932		9.72418	-0.244191	0.529204		0	0
PF3D7_0421900	conserved Plasmodium protein, unknown function	1407.91	1200.61	1495.86	1664.52	1462.55	1583.62	5587.7	8020.78	6365.72	5383.56	5979.08	5660.76	1368.13	1570.23	6658.07	5674.47	10.5208	0.19925	0.99932		12.5902	-0.230171	0.529987		0	0
PF3D7_1028900	inner membrane complex protein 1m, putative	981.633	1070.14	873.925	779.527	743.303	1075.77	2018.25	2104.54	2014.13	1629.62	1915.82	1639.65	975.233	866.201	2045.64	1728.36	9.84661	-0.171414	0.99932		10.8819	-0.24282	0.529987		0	0
PF3D7_1230000	TBC domain-containing protein, putative	3543.56	3437.76	3292.86	3357.81	3612.28	3126.9	3690.48	2626.41	3180.39	4010.83	3131.85	4028.8	3424.73	3365.66	3165.76	3723.83	11.7293	-0.0251027	0.99932		11.7502	0.233416	0.529987		0	0
PF3D7_1341200	60S ribosomal protein L18, putative	3923.98	3546.49	3625.27	3645.46	3456.72	3951.63	2664.25	3381.93	2813.85	2441.42	2776.56	2569.38	3698.58	3684.6	2953.34	2595.79	11.85	-0.00535515	0.99932		11.438	-0.185025	0.529987		0	0
PF3D7_1440100	cohesin complex subunit RAD21	913.7	861.912	834.607	605.02	770.565	848.601	1384.1	1628.71	1447.65	1752.04	1828.47	1594.6	870.073	741.396	1486.82	1725.04	9.65416	-0.229553	0.99932		10.6492	0.21563	0.529987		0	0
PF3D7_1011500	conserved protein, unknown function	3076.52	2905.33	3057.84	3917.77	3544.12	4062.75	1585.4	1848.72	1576	1412.87	1638.06	1370.41	3013.23	3841.55	1670.04	1473.78	11.7429	0.35046	0.150614		10.6183	-0.17841	0.531812		0	0
PF3D7_0816100	phosphopantothenoylcysteine decarboxylase, putative	219.084	282.032	308.286	248.336	262.201	304.542	121.043	175.662	119.712	93.3218	131.516	97.8078	269.801	271.693	138.806	107.549	8.0808	0.0106452	0.99932		6.94459	-0.354373	0.531812		0	0
PF3D7_1366700	conserved Plasmodium protein, unknown function	353.252	314.98	347.604	387.366	376.863	323.473	670.997	671.951	688.653	760.623	757.691	765.978	338.612	362.567	677.201	761.43	8.45364	0.0998913	0.99932		9.49048	0.168668	0.531812		0	0
PF3D7_1107500	prefoldin, putative	1122.59	1255.31	1283.19	1529.33	1420.05	1484.02	1393.31	1364.37	1294.62	1511.21	1438.83	1523.16	1220.36	1477.8	1350.76	1491.07	10.3978	0.275534	0.199715		10.4726	0.142867	0.532417		0	0
PF3D7_0215800	origin recognition complex subunit 5	1331.49	1454.31	1337.69	1167.85	1244.45	1272.49	4108.87	4014.65	3917.18	4582.8	4120.19	4484.87	1374.5	1228.26	4013.57	4395.95	10.3458	-0.162637	0.984395		12.0378	0.131264	0.532417		0	0
PF3D7_0626500	centrosomal protein CEP135, putative	1249.97	1418.73	1484.24	1537.96	1534.72	1158.9	5158.78	3221.61	4451.56	5713.7	4259.56	5913.53	1384.31	1410.53	4277.32	5295.59	10.4485	0.0269013	0.99932		12.2247	0.307578	0.532417		0	0
PF3D7_0730400	IMP1-like protein, putative	1646.53	1771.93	1714.79	1723.01	1638.15	2256.08	3878.63	5859.96	4249.16	3286.33	4614.85	3435.36	1711.08	1872.41	4662.58	3778.85	10.8072	0.130001	0.99932		12.0433	-0.30265	0.532417		0	0
PF3D7_0936300	ring-exported protein 3	405.9	548.909	582.616	268.472	474.688	565.46	920.977	757.224	935.483	616.124	741.006	659.379	512.475	436.206	871.228	672.17	8.88978	-0.231065	0.99932		9.59189	-0.374998	0.532417		0	0
PF3D7_1114600	conserved Plasmodium protein, unknown function	158.794	172.646	219.822	141.906	200.459	131.694	323.657	293.339	286.322	398.374	319.957	396.726	183.754	158.02	301.106	371.686	7.4169	-0.213215	0.99932		8.39402	0.302916	0.532417		0	0
PF3D7_1134900	conserved Plasmodium protein, unknown function	322.682	309.049	344.03	288.607	274.228	311.126	340.761	298.455	330.751	378.304	328.791	425.299	325.254	291.321	323.323	377.465	8.26813	-0.157375	0.99932		8.45283	0.218306	0.532417		0	0
PF3D7_1306300	SAM dependent methyltransferase, putative	270.034	268.853	298.457	261.76	339.177	285.611	273.662	351.325	309.771	249.862	276.773	262.652	279.115	295.516	311.586	263.096	8.16649	0.085876	0.99932		8.16662	-0.23896	0.532417		0	0
PF3D7_1333400	AMMECR1 domain-containing protein, putative	1694.93	1320.54	1624.53	1816.02	1654.19	1907.91	5828.47	8917.85	6752.01	5568.2	6724.01	5570.65	1546.67	1792.71	7166.11	5954.29	10.7054	0.213422	0.99932		12.6795	-0.266862	0.532417		0	0
PF3D7_1357400	conserved Plasmodium protein, unknown function	4221.19	3623.59	3551.99	3651.22	3737.36	3496.47	2305.07	1881.12	2214.06	2514.67	2313.31	2408.93	3798.92	3628.35	2133.42	2412.3	11.8586	-0.0661846	0.99932		11.1503	0.175884	0.532417		0	0
PF3D7_1471800	conserved Plasmodium protein, unknown function	2822.62	2183.77	2351.02	2512.13	2219.49	2515.35	15676.3	20061.3	17142.3	15129.2	15730.9	15051.4	2452.47	2415.65	17626.6	15303.8	11.2492	-0.0216126	0.99932		14.0071	-0.203718	0.532417		0	0
PF3D7_1027700	centrin-3	3718.49	3987.99	3637.78	3442.19	3173.67	3855.33	3678.64	4504.12	4017.15	3217.09	3959.23	3473.83	3781.42	3490.4	4066.64	3550.05	11.8281	-0.115692	0.99932		11.8949	-0.195431	0.532999		0	0
PF3D7_0907800	ribosomal protein L35, apicoplast, putative	1225.34	1032.58	1225.1	1268.53	1051.21	1219.81	4620.67	5633.13	5129.11	4329.93	4592.27	4588.18	1161.01	1179.85	5127.64	4503.46	10.1928	0.0237167	0.99932		12.2335	-0.186887	0.534465		0	0
PF3D7_1252200	chitinase	506.951	560.111	662.145	475.579	489.121	702.915	159.197	189.306	40.7268	61.2111	108.943	35.1669	576.402	555.871	129.743	68.4402	9.14501	-0.0522073	0.99932		6.63069	-0.916908	0.536512		0	0
PF3D7_0311900	heptatricopeptide repeat-containing protein, putative	261.542	240.518	251.097	303.948	311.915	272.441	274.977	223.415	281.385	332.145	273.829	311.007	251.053	296.101	259.926	305.66	8.0958	0.239067	0.99932		8.1436	0.225814	0.538415		0	0
PF3D7_1345700	isocitrate dehydrogenase [NADP], mitochondrial	4709.46	4456.51	4475.96	4652.23	4189.6	5587.1	5794.26	8186.21	5758.53	4908.93	6513	4859.62	4547.31	4809.64	6579.66	5427.18	12.1918	0.0809418	0.99932		12.5516	-0.27737	0.538415		0	0
PF3D7_1114800	glycerol-3-phosphate dehydrogenase, putative	2041.39	2315.56	1922.1	1732.6	1781.68	2017.38	2106.4	1911.82	2344.88	1767.09	2055.19	1714.38	2093.02	1843.89	2121.03	1845.55	10.9428	-0.183172	0.99932		10.9537	-0.20147	0.538512		0	0
PF3D7_1238000	COPI associated protein, putative	6017.17	5739.49	6068.33	7413.66	6271.17	6294.96	3748.37	5372.2	4161.54	3534.19	4219.32	3567.24	5941.66	6659.93	4427.37	3773.58	12.6213	0.164596	0.99932		12.0016	-0.229763	0.538512		0	0
PF3D7_1353500	RNA polymerase II transcription factor B subunit 4, putative	254.749	238.541	289.521	240.666	224.514	253.51	160.513	259.23	183.888	159.55	181.571	145.063	260.937	239.563	201.21	162.061	7.96723	-0.121519	0.99932		7.50491	-0.298938	0.538512		0	0
PF3D7_0813600	translation initiation factor SUI1, putative	1461.41	1542.61	1584.32	1291.54	1350.29	1442.87	1711.7	1545.15	1659.93	1453.01	1482.01	1537.45	1529.45	1361.57	1638.92	1490.82	10.4974	-0.167265	0.942255		10.6118	-0.138145	0.538772		0	0
PF3D7_0803400	DNA repair and recombination protein RAD54, putative	38662.4	35760.8	34429.8	38435.6	36478	32817.2	93094.9	71839.1	91177.5	78135.4	62084.5	79836.5	36284.3	35910.3	85370.5	73352.1	15.1396	-0.0149594	0.99932		16.2761	-0.218935	0.540006		0	0
PF3D7_1417300	cysteine protease ATG4, putative	501.856	531.776	503.981	536.943	588.548	397.55	984.129	666.835	912.034	1090.76	882.337	1166	512.538	507.681	854.333	1046.37	8.99466	-0.0142476	0.99932		9.89231	0.289983	0.540006		0	0
PF3D7_1252500	Plasmodium exported protein, unknown function	765.945	672.133	680.911	724.874	698.4	702.915	421.018	434.892	476.38	530.83	492.695	482.445	706.33	708.73	444.097	501.99	9.46665	0.00535169	0.99932		8.88583	0.17546	0.540897		0	0
PF3D7_0704500	serine/threonine protein kinase, putative	897.566	962.732	874.818	805.415	898.859	830.493	970.972	869.785	912.034	1100.8	939.262	1050.61	911.705	844.923	917.597	1030.22	9.77859	-0.110089	0.99932		9.92764	0.165436	0.540969		0	0
PF3D7_1421200	40S ribosomal protein S25	5026.2	3940.55	5044.28	5179.59	4730.04	5195.31	4528.57	5361.97	4634.22	4043.94	4435.24	4224.42	4670.34	5034.98	4841.59	4234.53	12.2446	0.108757	0.99932		12.1479	-0.19281	0.541356		0	0
PF3D7_0718600	conserved Plasmodium protein, unknown function	1441.03	1244.11	1142	930.063	1001.49	903.748	281.556	235.353	335.688	252.872	241.44	229.684	1275.71	945.102	284.199	241.332	10.1169	-0.432615	0.170976		8.03763	-0.243529	0.541428		0	0
PF3D7_0203700	protein MAK16, putative	6220.97	6241.61	5602.77	6043.49	5814.92	5848.02	11278	9221.42	10324.9	9436.54	8910.72	9443.4	6021.78	5902.14	10274.8	9263.55	12.5416	-0.0291329	0.99932		13.254	-0.149804	0.541428		0	0
PF3D7_0511000	translationally-controlled tumor protein homolog	3204.74	3015.37	3577.02	3571.63	3298.76	4262.76	17798.5	25503.4	19019.4	16140.7	19533.1	16663.6	3265.71	3711.05	20773.8	17445.8	11.7683	0.184612	0.99932		14.222	-0.251746	0.541428		0	0
PF3D7_0608300	heptatricopeptide repeat-containing protein, putative	1559.91	1395.01	1288.55	1544.67	1571.6	1209.94	1299.89	970.407	1261.3	1562.39	1174.81	1504.48	1414.49	1442.07	1177.2	1413.89	10.4801	0.0276924	0.99932		10.3393	0.26252	0.541428		0	0
PF3D7_0715700	conserved protein, unknown function	366.839	349.246	339.562	368.19	392.098	371.211	1167.01	1621.89	1272.4	1157.99	1215.05	1153.91	351.882	377.167	1353.77	1175.65	8.50987	0.100529	0.99932		10.3046	-0.200777	0.541428		0	0
PF3D7_0828500	translation initiation factor eIF-2B subunit alpha, putative	1936.09	2024.31	2007.88	1873.55	1835.41	2051.13	1532.77	1954.46	1978.34	1504.19	1710.69	1588	1989.43	1920.03	1821.85	1600.96	10.9328	-0.0512407	0.99932		10.741	-0.185799	0.541428		0	0
PF3D7_0828900	conserved protein, unknown function	773.588	683.994	654.103	731.585	593.359	693.861	488.118	779.395	599.795	436.505	600.656	485.742	703.895	672.935	622.436	507.635	9.42714	-0.0652882	0.99932		9.1422	-0.290404	0.541428		0	0
PF3D7_0911800	conserved Plasmodium protein, unknown function	56.8939	69.1902	62.5509	68.0768	78.58	72.4315	124.99	167.135	124.649	183.633	162.923	157.152	62.8783	73.0294	138.924	167.903	6.08648	0.212798	0.99932		7.26128	0.286265	0.541428		0	0
PF3D7_0919600	dolichyl-diphosphooligosaccharide--protein glycosyltransferase subunit WBP1, putative	502.705	425.025	559.383	434.349	479.499	478.213	231.56	211.477	249.297	301.038	247.329	273.642	495.704	464.02	230.778	274.003	8.90648	-0.0919683	0.99932		7.97951	0.242797	0.541428		0	0
PF3D7_1024300	ATP synthase-associated protein, putative	476.381	466.539	525.427	484.208	449.831	462.574	1072.28	1579.26	1302.02	1043.6	1167.94	1172.59	489.449	465.538	1317.85	1128.05	8.89934	-0.0718452	0.99932		10.2561	-0.222338	0.541428		0	0
PF3D7_1227400	conserved Plasmodium protein, unknown function	1252.52	1122.2	1064.26	1176.48	1190.73	982.764	1155.17	891.956	1177.38	1371.73	1103.17	1317.66	1146.32	1116.66	1074.83	1264.18	10.144	-0.03798	0.99932		10.1917	0.231669	0.541428		0	0
PF3D7_1239800	conserved Plasmodium protein, unknown function	362.593	428.979	369.05	456.402	416.153	352.28	523.641	271.168	391.224	525.813	399.456	593.441	386.874	408.279	395.344	506.237	8.63509	0.0762585	0.99932		8.81631	0.351829	0.541428		0	0
PF3D7_1337200	1-deoxy-D-xylulose 5-phosphate synthase	341.364	405.257	387.815	424.761	356.016	433.766	249.979	172.251	211.039	270.934	244.385	245.069	378.145	404.847	211.09	253.463	8.61285	0.0965591	0.99932		7.8597	0.256049	0.541428		0	0
PF3D7_1419900	YTH domain-containing protein 1, putative	588.47	638.526	595.127	542.696	556.475	537.475	542.06	542.336	552.897	622.145	593.786	601.133	607.374	545.549	545.765	605.688	9.17108	-0.156341	0.99932		9.16924	0.149864	0.541428		0	0
PF3D7_1434900	conserved Plasmodium protein, unknown function	2708.83	2372.89	2461.82	2809.36	2577.1	3433.09	2207.71	3196.03	2272.06	1917.61	2526.29	1855.05	2514.52	2939.85	2558.6	2099.65	11.4132	0.225576	0.99932		11.1856	-0.284123	0.541428		0	0
PF3D7_1469700	mediator of RNA polymerase II transcription subunit 6, putative	886.527	731.439	928.433	959.786	850.749	921.856	1640.65	1918.64	1630.31	1490.14	1572.31	1488	848.8	910.797	1729.87	1516.81	9.78103	0.103034	0.99932		10.6648	-0.188163	0.541428		0	0
PF3D7_1472700	DNA-directed RNA polymerase, alpha subunit, putative	968.046	912.651	755.078	954.992	809.856	805.8	3212.89	2377.41	3177.93	2716.37	1964.89	2611.14	878.592	856.883	2922.74	2430.8	9.76111	-0.0369525	0.99932		11.3863	-0.266695	0.541428		0	0
PF3D7_0113300	Plasmodium exported protein (hyp1), unknown function	89.1622	94.8894	105.443	63.2826	90.6076	107.824	97.3604	107.444	118.478	70.2422	108.943	65.9379	96.4981	87.2381	107.761	81.7075	6.52149	-0.139437	0.99932		6.56581	-0.396755	0.542507		0	0
PF3D7_0216100	conserved Plasmodium protein, unknown function	177.475	158.149	143.867	162.042	169.188	130.871	106.57	121.088	117.244	163.564	122.683	137.371	159.83	154.033	114.967	141.206	7.29399	-0.0543722	0.99932		7.00098	0.299287	0.542507		0	0
PF3D7_0807300	ras-related protein Rab-18	467.04	674.11	657.678	617.485	592.558	627.191	435.49	526.987	462.805	387.336	430.863	380.242	599.609	612.411	475.094	399.48	9.2432	0.0293429	0.99932		8.77244	-0.246974	0.542507		0	0
PF3D7_0915200	ribonuclease H2 subunit C, putative	674.236	730.121	792.609	634.744	656.705	697.153	648.631	712.882	635.585	732.526	779.283	725.316	732.322	662.867	665.699	745.708	9.44624	-0.142805	0.99932		9.46292	0.166851	0.542507		0	0
PF3D7_0925600	zinc binding protein (Yippee), putative	4566.8	3746.15	5181	5005.08	4631.41	5486.69	4432.53	6625.71	4690.99	3897.44	4927.93	4146.39	4497.98	5041.06	5249.74	4323.92	12.2196	0.164641	0.99932		12.2249	-0.27939	0.542507		0	0
PF3D7_1003200	ribosome-binding factor A, putative	1120.05	1204.57	1253.7	1234.97	1167.47	1255.21	734.15	902.188	893.522	710.45	788.116	739.603	1192.77	1219.22	843.287	746.056	10.236	0.0315157	0.99932		9.63421	-0.175125	0.542507		0	0
PF3D7_1333700	histone H3-like centromeric protein CSE4	2774.22	2718.84	3016.74	2458.43	2466.45	3375.47	11068.8	13157.6	11894.7	9303.08	11928.7	9343.39	2836.6	2766.79	12040.4	10191.7	11.4521	-0.035697	0.99932		13.4404	-0.240353	0.542507		0	0
PF3D7_1338300	elongation factor 1-gamma, putative	6693.96	6286.42	6202.36	6096.23	5584.8	6645.59	6877.06	7667.75	7229.63	6012.73	7251.06	6082.77	6394.25	6108.87	7258.15	6448.85	12.61	-0.0658661	0.99932		12.7426	-0.170294	0.542507		0	0
PF3D7_1367500	NADH-cytochrome b5 reductase, putative	900.962	986.454	1004.39	1078.68	990.269	1259.32	10068.9	12651.1	10987.6	9419.48	10603.7	9414.83	963.935	1109.42	11235.9	9812.68	10.0178	0.20274	0.99932		13.3614	-0.195155	0.542507		0	0
PF3D7_1320800	dihydrolipoyllysine-residue succinyltransferase component of 2-oxoglutarate dehydrogenase complex	2986.51	3269.07	2718.28	2777.72	2682.95	3165.59	2348.49	2720.21	2507.78	2158.44	2428.14	2079.24	2991.29	2875.42	2525.49	2221.94	11.5183	-0.0573253	0.99932		11.2129	-0.183926	0.543037		0	0
PF3D7_0519400	40S ribosomal protein S24	3603.85	2987.7	3797.73	3419.18	3354.89	4137.65	3269.47	4422.26	3508.68	2742.46	3731.53	2851.81	3463.09	3637.24	3733.47	3108.6	11.7937	0.0710525	0.99932		11.7402	-0.263631	0.544106		0	0
PF3D7_0607200	RING zinc finger protein, putative	2035.44	1774.56	1827.38	2323.24	2192.22	1925.2	1288.05	1082.97	1215.63	1377.75	1281.79	1407.77	1879.13	2146.89	1195.55	1355.77	10.9751	0.192184	0.99932		10.317	0.179571	0.544106		0	0
PF3D7_0624000	hexokinase	7404.7	8129.52	8192.37	7267.91	6882.97	9245.72	6265.27	10660.8	6927.26	5794.98	7663.28	5673.95	7908.87	7798.87	7951.12	6377.4	12.9392	-0.0201993	0.99932		12.8066	-0.317835	0.544106		0	0
PF3D7_1147100	dynein light chain, putative	292.112	309.708	334.2	358.602	328.753	297.134	360.497	361.558	318.41	441.522	370.994	387.934	312.007	328.163	346.821	400.15	8.32231	0.0718389	0.99932		8.54491	0.208998	0.544106		0	0
PF3D7_1211400	heat shock protein DNAJ homologue Pfj4	13528	12360	13150.9	12877.1	11809.5	15948.9	7180.99	9084.98	7250.61	6016.75	7880.18	5902.54	13013	13545.1	7838.86	6599.82	13.6969	0.0578569	0.99932		12.8177	-0.247906	0.544106		0	0
PF3D7_1307800	centrosomal protein CEP170, putative	1397.72	1331.09	1528.03	1281.95	1286.15	1195.94	1043.33	994.283	1083.58	1172.04	1084.52	1217.65	1418.95	1254.68	1040.4	1158.07	10.3846	-0.176764	0.99932		10.1023	0.152742	0.544106		0	0
PF3D7_1457600	conserved Plasmodium protein, unknown function	202.101	207.571	246.629	161.083	227.722	235.402	268.399	237.059	250.532	297.024	324.865	285.731	218.767	208.069	251.996	302.54	7.73754	-0.0664209	0.99932		8.11514	0.262261	0.544106		0	0
PF3D7_0902600	serine/threonine protein kinase, FIKK family	433.923	552.862	495.939	348.054	384.882	511.959	576.268	666.835	588.688	499.723	567.286	458.268	494.241	414.965	610.597	508.426	8.82846	-0.252184	0.99932		9.12802	-0.261982	0.544753		0	0
PF3D7_1140300	P-loop containing nucleoside triphosphate hydrolase, putative	367.688	327.5	398.538	292.442	388.891	406.604	265.768	363.263	296.195	400.381	389.641	324.194	364.575	362.646	308.409	371.405	8.50625	-0.00412871	0.99932		8.409	0.274167	0.545199		0	0
PF3D7_0211500	GAF domain-related protein, putative	1160.81	1244.11	1118.77	1051.83	1111.35	1019.8	692.048	484.351	571.41	684.36	651.692	680.259	1174.56	1060.99	582.603	672.104	10.1264	-0.147161	0.99932		9.29313	0.201643	0.545652		0	0
PF3D7_0628500	conserved Plasmodium protein, unknown function	343.911	295.211	284.16	286.689	272.625	299.603	309.185	347.914	383.819	275.952	320.939	298.918	307.761	286.306	346.973	298.603	8.21448	-0.103801	0.99932		8.33444	-0.217246	0.545652		0	0
PF3D7_1213400	kelch domain-containing protein, putative	10206.1	9591.74	10431.7	9774.29	8601.31	11844.2	21794.3	23642.8	22476.3	18981.5	21394	19137.4	10076.5	10073.3	22637.8	19837.6	13.2985	-0.00040892	0.99932		14.3743	-0.190445	0.545652		0	0
PF3D7_0708200	conserved Plasmodium protein, unknown function	557.051	591.741	547.767	434.349	496.337	516.898	773.62	799.861	840.453	952.284	896.077	853.895	565.52	482.528	804.645	900.752	9.03349	-0.228357	0.833988		9.73589	0.162671	0.545754		0	0
PF3D7_1308400	conserved Plasmodium protein, unknown function	1171.85	1360.74	1075.87	1211	1259.69	1157.26	1338.05	1002.81	1168.74	1458.03	1155.18	1517.67	1202.82	1209.31	1169.86	1376.96	10.2361	0.00697782	0.99932		10.3145	0.233348	0.545754		0	0
PF3D7_1441500	conserved Plasmodium protein, unknown function	698.861	640.503	692.527	607.897	625.433	638.714	797.303	893.661	766.405	893.079	918.651	906.645	677.297	624.015	819.123	906.125	9.34575	-0.116374	0.99932		9.75259	0.149292	0.545754		0	0
PF3D7_1448900	mitochondrial respiratory chain complex II subunit, putative	1814.66	1611.14	1876.53	1999.16	1840.22	1986.1	2307.7	3589.99	2728.7	2255.78	2716.69	2297.93	1767.44	1941.83	2875.46	2423.47	10.8569	0.135994	0.99932		11.3715	-0.245619	0.545754		0	0
PF3D7_1248000	tRNA-splicing endonuclease, putative	33.9665	38.2193	44.6792	33.559	52.9213	41.1543	35.5234	54.5747	53.0683	59.2041	62.8137	69.2347	38.955	42.5448	47.7221	63.7509	5.34873	0.13768	0.99932		5.80055	0.423858	0.548134		0	0
PF3D7_0727900	conserved Plasmodium protein, unknown function	57.7431	72.4849	75.9546	58.4885	77.7782	76.5469	105.254	95.5058	87.6244	125.433	105.017	129.678	68.7276	70.9379	96.1282	120.042	6.12583	0.0499668	0.99932		6.75603	0.319747	0.548191		0	0
PF3D7_0309700	SECIS-binding protein 2, putative	2406.53	2489.53	2650.37	2674.17	2689.36	2102.16	2789.24	2269.97	2580.6	3038.48	2671.55	3067.21	2515.48	2488.56	2546.6	2925.74	11.2889	-0.0155898	0.99932		11.4179	0.1994	0.548388		0	0
PF3D7_0923800	thioredoxin reductase	4085.33	4184.36	4403.58	3926.4	3642.75	4938.51	12706.8	15507.7	12479.7	10826.3	13341	10545.7	4224.42	4169.22	13564.8	11571	12.0351	-0.0189069	0.99932		13.6175	-0.229163	0.548388		0	0
PF3D7_1014700	prohibitin 2	7172.88	6784.59	7077.18	7551.73	7008.06	8551.86	4702.24	7515.96	5336.45	4331.94	5763.16	4396.96	7011.55	7703.88	5851.55	4830.68	12.845	0.135875	0.99932		12.3829	-0.276073	0.548388		0	0
PF3D7_1458200	conserved Plasmodium protein, unknown function	159.643	141.016	193.908	177.383	141.925	138.278	135.515	134.731	191.293	225.779	158.016	200.011	164.856	152.529	153.846	194.602	7.31009	-0.110964	0.99932		7.4448	0.331993	0.548388		0	0
PF3D7_0822000	ribosomal protein L4, mitochondrial, putative	2186.6	2340.6	2121.37	1949.3	1804.94	2418.22	1203.85	1318.32	1256.36	984.394	1234.68	1041.82	2216.19	2057.49	1259.51	1086.96	11.0613	-0.107342	0.99932		10.1963	-0.211754	0.548551		0	0
PF3D7_0525500	WD repeat-containing protein, putative	230.972	284.668	251.991	230.119	323.942	215.648	202.615	126.204	171.546	227.785	185.497	219.793	255.877	256.57	166.788	211.025	8.00126	0.00368844	0.99932		7.56153	0.330515	0.549332		0	0
PF3D7_0902500	serine/threonine protein kinase, FIKK family	86.6147	82.3693	83.9969	57.5297	60.1378	104.532	57.89	63.102	49.3658	45.1557	48.0918	28.5731	84.3269	74.0664	56.7859	40.6068	6.30737	-0.183196	0.99932		5.60574	-0.47047	0.55135		0	0
PF3D7_1231500	mitosis protein dim1, putative	468.738	486.308	612.105	572.42	570.908	687.276	1274.89	2119.89	1457.53	1220.21	1488.88	1236.33	522.384	610.201	1617.44	1315.14	9.1454	0.225151	0.99932		10.518	-0.296808	0.55135		0	0
PF3D7_0404900	6-cysteine protein P41	179.173	171.328	197.482	252.172	258.993	300.426	238.138	235.353	246.829	251.868	315.05	275.84	182.661	270.53	240.107	280.92	7.82398	0.570736	0.0322194		8.02521	0.225782	0.551384		0	0
PF3D7_1332500	SAM-dependent RNA methyltransferase, putative	1118.35	1030.6	1134.85	1358.66	1183.51	1111.17	3537.87	3559.29	4085.02	3310.41	3112.22	3522.18	1094.6	1217.78	3727.39	3314.94	10.1752	0.153754	0.99932		11.7818	-0.169722	0.551384		0	0
PF3D7_1308800	tyrosine recombinase	4042.87	4016.32	3584.16	3548.62	3451.11	4143.41	4758.82	4707.07	4989.65	4168.37	4643.31	4127.71	3881.12	3714.38	4818.51	4313.13	11.8909	-0.0634439	0.99932		12.1567	-0.159927	0.551406		0	0
PF3D7_0509000	alpha-soluble NSF attachment protein, putative	6221.82	6001.75	5989.69	6169.1	5678.61	6980.59	3354.99	4019.77	3558.04	2973.25	3611.79	3021.05	6071.09	6276.1	3644.27	3202.03	12.5919	0.0479283	0.99932		11.7411	-0.185945	0.55323		0	0
PF3D7_1214800	conserved Plasmodium protein, unknown function	7797.02	7014.57	8416.66	7614.05	7386.52	9345.31	6250.8	8210.08	6734.73	5324.36	7115.62	5434.38	7742.75	8115.29	7065.21	5958.12	12.9529	0.0679006	0.99932		12.6688	-0.245546	0.55323		0	0
PF3D7_0219200	40S ribosomal protein S30	4452.16	3769.88	4733.31	4197.75	4238.51	5056.21	3061.59	4739.47	3350.71	2651.14	3760.97	2657.3	4318.45	4497.49	3717.26	3023.14	12.1059	0.0587683	0.99932		11.7186	-0.297486	0.553256		0	0
PF3D7_0607600	spindle assembly abnormal protein 6, putative	3346.55	3437.1	2978.31	2987.71	2976.42	3132.66	5071.95	4969.71	5004.46	5659.51	5235.13	5510.21	3253.99	3032.26	5015.37	5468.28	11.618	-0.102246	0.99932		12.3559	0.124625	0.553256		0	0
PF3D7_0819400	perforin-like protein 4	91.7096	122.565	133.144	115.059	121.077	132.517	44.7331	61.3966	48.1317	62.2145	75.5728	60.443	115.806	122.884	51.4205	66.0768	6.899	0.0859972	0.99932		5.87648	0.379565	0.553256		0	0
PF3D7_0933600	mitochondrial-processing peptidase subunit beta, putative	8309.91	7295.28	8163.78	7858.55	7368.88	9457.25	4544.36	5464.29	4735.42	3882.39	4966.21	3789.23	7922.99	8228.23	4914.69	4212.61	12.9794	0.0546257	0.99932		12.156	-0.221949	0.553256		0	0
PF3D7_0936400	ring-exported protein 4	944.27	998.315	1052.64	803.498	803.441	1032.97	1491.98	2500.2	1815.43	1372.73	1911.89	1412.17	998.409	879.97	1935.87	1565.6	9.87527	-0.181928	0.99932		10.7737	-0.304982	0.553256		0	0
PF3D7_1022200	folate-biopterin transporter, putative	66.2347	115.976	101.869	75.7474	123.483	128.401	148.672	158.608	139.458	210.727	177.645	185.725	94.6931	109.211	148.913	191.366	6.67174	0.205517	0.99932		7.41057	0.364399	0.553256		0	0
PF3D7_1249100	THUMP domain-containing protein, putative	4375.74	4026.21	4085.46	3952.29	3722.93	4625.74	11679.3	13469.7	12867.2	10671.8	12317.4	10721.5	4162.47	4100.32	12672.1	11236.9	12.0124	-0.0215909	0.99932		13.5453	-0.173273	0.553256		0	0
PF3D7_1323400	60S ribosomal protein L23	2341.14	2220.68	2201.79	2447.89	2098.41	2079.94	1540.66	1719.1	1731.51	1424.91	1567.4	1485.8	2254.54	2208.74	1663.76	1492.7	11.1239	-0.03007	0.99932		10.6241	-0.156055	0.553256		0	0
PF3D7_1361600	Fe-S assembly protein IscX, putative	406.749	370.332	467.344	506.261	406.531	377.796	213.14	349.619	244.361	196.678	225.737	227.486	414.809	430.196	269.04	216.634	8.72282	0.0526528	0.99932		7.92384	-0.304636	0.553256		0	0
PF3D7_1438900	thioredoxin peroxidase 1	9066.52	8158.51	9160.13	10299.7	9267.63	10073.7	5756.1	7401.7	5732.61	5160.79	6061.52	5297.01	8795.05	9880.37	6296.8	5506.44	13.1889	0.167922	0.99932		12.5269	-0.192902	0.553256		0	0
PF3D7_1448200	condensin-2 complex subunit G2, putative	2285.95	2595.62	1679.04	2164.07	1981.34	1659.34	2112.98	1688.41	2080.77	2627.06	1926.61	2648.5	2186.87	1934.92	1960.72	2400.73	11.0091	-0.177183	0.99932		11.0906	0.291368	0.553256		0	0
PF3D7_1462100	conserved Plasmodium protein, unknown function	180.023	271.489	194.801	175.465	181.215	215.648	124.99	127.909	127.117	166.574	150.164	152.756	215.438	190.776	126.672	156.498	7.6661	-0.179997	0.99932		7.14553	0.305657	0.553256		0	0
PF3D7_1464500	conserved Plasmodium membrane protein, unknown function	861.052	874.432	763.12	761.309	864.38	774.523	474.961	376.907	457.868	560.934	446.566	513.216	832.868	800.071	436.579	506.906	9.67326	-0.0582119	0.99932		8.88185	0.210519	0.553256		0	0
PF3D7_1337900	conserved Plasmodium protein, unknown function	270.883	213.501	278.798	292.442	221.307	260.095	539.429	690.711	546.727	475.64	530.972	491.237	254.394	257.948	592.289	499.283	8.00096	0.0216177	0.99932		9.09219	-0.242892	0.553309		0	0
PF3D7_0805400	N-acetyltransferase, GNAT family, putative	333.721	386.147	341.349	405.584	399.315	402.489	1242	2157.41	1506.89	1265.36	1516.36	1258.31	353.739	402.463	1635.43	1346.68	8.56263	0.184996	0.99932		10.5421	-0.278377	0.553551		0	0
PF3D7_0102700	merozoite-associated tryptophan-rich antigen	234.369	244.472	230.545	281.895	207.676	245.279	121.043	117.677	150.566	110.381	102.072	109.896	236.462	244.95	129.762	107.45	7.91113	0.0469741	0.99932		6.89003	-0.280554	0.555705		0	0
PF3D7_0505900	mediator of RNA polymerase II transcription subunit 11, putative	3993.62	4206.1	4021.13	3942.7	3621.9	4303.09	3327.36	4563.81	3667.88	3140.83	3763.92	3082.59	4073.62	3955.9	3853.02	3329.11	11.9711	-0.0423825	0.99932		11.8102	-0.209988	0.555705		0	0
PF3D7_0825400	ATP synthase-associated protein, putative	1644.83	1652.66	1745.17	1845.74	1660.6	1918.61	1609.08	2206.87	1878.37	1581.45	1762.71	1638.56	1680.89	1808.32	1898.1	1660.91	10.7687	0.105448	0.99932		10.7973	-0.190973	0.555705		0	0
PF3D7_0917400	conserved Plasmodium protein, unknown function	123.978	132.45	166.207	149.577	153.953	121.817	315.763	225.121	251.766	349.204	260.088	369.252	140.878	141.782	264.217	326.181	7.14293	0.011006	0.99932		8.20554	0.299368	0.555705		0	0
PF3D7_1017900	26S proteasome regulatory subunit p55, putative	1312.81	1211.16	1155.4	1181.28	1171.48	1158.08	1866.95	1528.09	1764.83	1526.26	1484.96	1627.57	1226.46	1170.28	1719.96	1546.26	10.2269	-0.0677227	0.99932		10.6734	-0.155648	0.555705		0	0
PF3D7_1019400	60S ribosomal protein L30e, putative	1834.19	1995.31	1684.41	1800.68	1599.67	1836.3	1823.53	3083.47	2140.01	1700.86	2230.87	1858.35	1837.97	1745.55	2349	1930.03	10.8072	-0.0747389	0.99932		11.0631	-0.28219	0.555705		0	0
PF3D7_1121200	conserved protein, unknown function	112.939	106.092	111.698	103.553	130.699	115.232	198.668	252.408	238.19	181.626	217.885	178.032	110.243	116.495	229.755	192.515	6.82488	0.0850774	0.99932		7.72202	-0.249826	0.555705		0	0
PF3D7_1342100	aconitate hydratase	3231.07	3352.1	3190.99	2458.43	2569.89	3334.32	2048.52	2041.44	1985.74	1717.92	1953.11	1620.97	3258.05	2787.55	2025.23	1764	11.5617	-0.224875	0.99932		10.8877	-0.19889	0.555705		0	0
PF3D7_1465900	40S ribosomal protein S3	11006.9	10610.5	11178.7	10784.9	10431.1	13122.4	13989.6	19669.1	14787.5	12331.5	15929.2	12717.2	10932	11446.1	16148.7	13659.3	13.4498	0.0663344	0.99932		13.8634	-0.241352	0.555705		0	0
PF3D7_1470100	conserved Plasmodium protein, unknown function	1390.08	1377.87	1130.38	1467.01	1350.29	1385.25	984.129	926.065	923.141	1127.89	967.724	1111.05	1299.45	1400.85	944.445	1068.89	10.3989	0.107353	0.99932		9.97537	0.177968	0.555705		0	0
PF3D7_0210100	60S ribosomal protein L37ae, putative	6416.28	5485.79	6413.25	6395.38	5921.57	7402.01	8304.58	10352.1	8404.53	7272.07	8679.09	7490.54	6105.11	6572.98	9020.42	7813.9	12.63	0.10668	0.99932		13.0391	-0.206845	0.556131		0	0
PF3D7_1130900	conserved Plasmodium protein, unknown function	227.576	235.906	238.587	262.719	228.524	182.725	117.096	92.0948	141.927	179.619	109.924	160.449	234.023	224.656	117.039	149.997	7.84134	-0.0606587	0.99932		7.06089	0.345866	0.556131		0	0
PF3D7_0723600	proteasome assembly chaperone 4, putative	793.968	753.184	772.95	643.373	732.879	981.118	1101.22	1684.99	1234.15	935.225	1357.37	924.229	773.367	785.79	1340.12	1072.27	9.60655	0.0235746	0.99932		10.2363	-0.320103	0.556443		0	0
PF3D7_1313100	conserved Plasmodium protein, unknown function	58.5923	54.0342	62.5509	55.612	54.5249	46.9159	38.1547	35.8147	24.6829	53.1834	30.4254	51.6513	58.3925	52.3509	32.8841	45.0867	5.79108	-0.155595	0.99932		5.28486	0.462249	0.55687		0	0
PF3D7_1367400	conserved Plasmodium protein, unknown function	743.867	622.053	655.89	612.691	641.47	633.776	522.325	472.412	525.746	580	557.472	574.758	673.937	629.312	506.828	570.743	9.3479	-0.0970128	0.99932		9.07357	0.168073	0.55687		0	0
PF3D7_0407600	conserved Plasmodium protein, unknown function	591.867	740.005	630.87	714.327	803.441	526.775	823.616	532.103	821.941	1045.61	684.081	1034.13	654.247	681.514	725.887	921.27	9.38345	0.0582617	0.99932		9.68576	0.341385	0.558285		0	0
PF3D7_1008800	nucleolar protein 5, putative	5931.41	6248.2	5313.25	5655.17	5231.19	5796.99	6458.68	6809.9	6755.71	6042.84	6312.78	5880.56	5830.95	5561.11	6674.76	6078.72	12.4757	-0.0686966	0.99932		12.6386	-0.134794	0.558285		0	0
PF3D7_1009800	conserved Plasmodium membrane protein, unknown function	1098.82	1056.96	952.56	1060.46	1010.31	935.848	934.133	915.832	958.931	1077.72	1031.52	1006.65	1036.11	1002.21	936.299	1038.63	9.99317	-0.0491867	0.99932		9.94758	0.149052	0.558285		0	0
PF3D7_1214100	GPI ethanolamine phosphate transferase 3, putative	487.42	592.4	589.765	456.402	623.027	590.975	674.944	538.925	702.229	791.73	672.303	813.233	556.528	556.802	638.7	759.089	9.12067	0.00156232	0.99932		9.44893	0.245919	0.558486		0	0
PF3D7_0320000	protein phosphatase inhibitor 2	4937.89	4143.5	5021.05	4151.72	4011.59	5267.75	5690.32	8622.81	6233.67	5018.3	6769.16	5080.51	4700.81	4477.02	6848.93	5622.66	12.1639	-0.0702239	0.99932		12.6064	-0.284252	0.559127		0	0
PF3D7_1218800	secreted ookinete protein, putative	6973.33	6349.02	6003.99	7226.68	6494.88	6860.42	5956.09	6954.87	6460.75	5506.99	6195.99	5717.91	6442.11	6860.66	6457.24	5806.96	12.6994	0.0907226	0.99932		12.5822	-0.152768	0.559127		0	0
PF3D7_1241600	S-adenosylmethionine mitochondrial carrier protein	698.012	590.423	633.551	674.056	580.53	709.5	471.014	625.904	519.575	438.512	524.102	408.815	640.662	654.695	538.831	457.143	9.33913	0.0316922	0.99932		8.95996	-0.232633	0.559127		0	0
PF3D7_1344400	conserved Plasmodium protein, unknown function	984.18	825.01	999.026	905.133	905.274	851.893	2995.81	2501.91	3164.35	3491.04	3009.17	3359.53	936.072	887.434	2887.36	3286.58	9.8325	-0.0758302	0.99932		11.592	0.185796	0.559127		0	0
PF3D7_1426500	ABC transporter G family member 2	15127	12570.2	13178.6	14142.7	12309.8	15192.5	5790.31	6751.92	6524.93	5280.21	6175.37	5262.94	13625.3	13881.7	6355.72	5572.84	13.7475	0.0269269	0.99932		12.5421	-0.189418	0.559127		0	0
PF3D7_1456400	conserved Plasmodium protein, unknown function	1221.1	1324.5	1163.45	1428.65	1343.08	944.079	2593.21	1703.75	2378.2	3137.82	2153.33	2983.69	1236.35	1238.6	2225.05	2758.28	10.2732	0.00213919	0.99932		11.2829	0.309098	0.559127		0	0
PF3D7_0217000	conserved Plasmodium membrane protein, unknown function	1624.45	1569.63	1388.63	1994.36	1903.56	1537.52	853.877	741.875	844.156	1004.46	833.263	986.87	1527.57	1811.82	813.303	941.532	10.7054	0.245669	0.99932		9.77712	0.20926	0.559435		0	0
PF3D7_0320900	histone H2A.Z	9416.37	8093.93	10312	9768.54	9254	10963.5	5623.22	7174.87	5674.6	4724.29	6197.95	4782.69	9274.09	9995.34	6157.56	5234.98	13.234	0.108152	0.99932		12.4758	-0.233758	0.559435		0	0
PF3D7_0626200	conserved Plasmodium protein, unknown function	71.3297	85.0051	85.784	82.4592	81.7874	93.8317	35.5234	51.1638	32.0878	50.173	60.8508	42.8596	80.7063	86.0261	39.5917	51.2945	6.38139	0.0913371	0.99932		5.50599	0.405374	0.559435		0	0
PF3D7_0905700	autophagy-related protein 3, putative	3056.99	2718.19	2647.69	3193.85	2708.61	3414.98	2956.33	4591.1	3179.16	2629.07	3557.81	2636.42	2807.62	3105.81	3575.53	2941.1	11.5298	0.145605	0.99932		11.6699	-0.280999	0.559435		0	0
PF3D7_0912200	membrane protein S54, putative	696.314	831.6	684.485	897.463	698.4	725.961	11755.6	12354.4	12303.2	11019	9952.05	11149	737.466	773.941	12137.7	10706.7	9.56168	0.0665277	0.99932		13.4796	-0.180988	0.559435		0	0
PF3D7_1439400	cytochrome b-c1 complex subunit Rieske, putative	10206.9	9915.28	10623.8	10113.7	9861.8	13083.8	5956.09	7655.81	5932.54	4792.53	6802.53	4656.31	10248.7	11019.8	6514.81	5417.12	13.3764	0.104691	0.99932		12.5425	-0.265844	0.559435		0	0
PF3D7_0110000	conserved Plasmodium protein, unknown function	28082.7	21831.8	27025.5	29365.1	26419.7	30855.8	21675.8	29221.4	21792.5	19101.9	23176.3	19617.6	25646.7	28880.2	24229.9	20631.9	14.7347	0.171341	0.99932		14.4532	-0.231788	0.561607		0	0
PF3D7_0807000	YEATS domain-containing protein, putative	1879.2	2042.76	1626.32	2088.33	1771.26	1937.54	1156.48	1528.09	1240.32	1079.72	1182.66	1135.23	1849.43	1932.38	1308.3	1132.54	10.8849	0.0624758	0.99932		10.2532	-0.206067	0.561607		0	0
PF3D7_1224900	splicing factor 3B subunit 6, putative	2595.89	2579.15	2738.83	2379.81	2286.04	2968.87	3290.52	5471.12	3601.24	2912.04	4100.56	2999.07	2637.96	2544.91	4120.96	3337.22	11.3395	-0.0517225	0.99932		11.8646	-0.303655	0.561607		0	0
PF3D7_0218100	conserved protein, unknown function	103.598	104.115	122.421	107.389	117.87	128.401	884.137	1364.37	1040.39	903.114	946.132	928.625	110.045	117.887	1096.3	925.957	6.83245	0.104314	0.99932		9.98175	-0.241078	0.561743		0	0
PF3D7_0308500	activator of Hsp90 ATPase, putative	1704.27	1853.64	1534.28	1535.08	1634.14	2230.56	2415.59	3064.71	2549.75	1834.32	2838.4	1839.67	1697.4	1799.93	2676.68	2170.8	10.772	0.0845646	0.99932		11.243	-0.301639	0.562465		0	0
PF3D7_1204600	cytidine deaminase, putative	148.604	153.536	142.973	148.618	162.773	164.617	513.116	584.973	541.79	487.682	510.362	452.773	148.371	158.669	546.626	483.605	7.26229	0.0967701	0.99932		9.00875	-0.173235	0.562465		0	0
PF3D7_0509200	leucine-rich repeat protein	930.683	920.559	907.881	1144.84	1023.95	978.648	594.688	678.773	656.566	740.554	685.062	725.316	919.708	1049.14	643.342	716.977	9.94314	0.188979	0.962879		9.40973	0.157975	0.56284		0	0
PF3D7_0110200	FAD-linked sulfhydryl oxidase ERV1, putative	1327.24	1208.52	1337.69	1297.29	1258.88	1367.97	1245.95	1326.85	1290.92	1140.93	1246.46	1120.94	1291.15	1308.05	1287.9	1169.45	10.3439	0.0197664	0.99932		10.2629	-0.13806	0.563288		0	0
PF3D7_0210700	syntaxin, Qa-SNARE family	396.559	407.893	502.194	509.137	450.632	490.559	688.101	827.148	829.346	696.401	664.451	689.051	435.549	483.443	781.532	683.301	8.84391	0.151614	0.99932		9.51652	-0.192928	0.563288		0	0
PF3D7_1111900	Josephin domain-containing protein, putative	180.872	144.97	176.93	156.289	145.934	206.594	455.226	683.889	534.385	451.557	493.677	435.19	167.59	169.606	557.833	460.141	7.39744	0.021476	0.99932		8.99149	-0.273919	0.563288		0	0
PF3D7_1142900	conserved Plasmodium protein, unknown function	181.721	185.825	179.61	206.148	198.856	167.086	205.246	162.019	191.293	251.868	179.608	241.772	182.385	190.697	186.186	224.416	7.54335	0.0623377	0.99932		7.6816	0.262097	0.563288		0	0
PF3D7_1202800	DNA/RNA-binding protein, putative	316.738	261.605	281.479	304.907	241.353	249.395	276.293	416.132	338.156	261.903	298.365	297.819	286.607	265.218	343.527	286.029	8.10807	-0.112537	0.99932		8.29819	-0.258783	0.563288		0	0
PF3D7_1339500	ribosomal protein L49, mitochondrial, putative	154.548	162.103	160.845	162.042	141.123	143.217	39.4704	59.6911	54.3024	34.1176	45.1474	38.4637	159.165	148.794	51.1546	39.2429	7.2666	-0.0999723	0.99932		5.49821	-0.36827	0.563288		0	0
PF3D7_1346300	DNA/RNA-binding protein Alba 2	2875.27	2861.84	3343.79	2621.43	2648.47	3433.09	5024.58	5462.59	4602.13	4207.51	4713.97	4200.24	3026.96	2901	5029.77	4373.91	11.5333	-0.0609679	0.99932		12.199	-0.201195	0.563288		0	0
PF3D7_1433000	H/ACA ribonucleoprotein complex subunit 3, putative	291.263	303.778	293.989	320.248	328.753	311.949	524.957	658.308	608.434	510.761	552.565	524.206	296.343	320.317	597.233	529.177	8.26833	0.111398	0.99932		9.13752	-0.170971	0.563288		0	0
PF3D7_1338000	LMBR1 domain-containing protein, putative	3158.89	2749.16	3000.65	3179.47	2860.15	3452.02	3483.92	3951.55	3620.98	3167.92	3573.51	3112.27	2969.57	3163.88	3685.49	3284.57	11.5825	0.0916879	0.99932		11.767	-0.165553	0.563568		0	0
PF3D7_0629200	DnaJ protein, putative	1289.03	1216.43	1147.36	1296.33	1157.05	1116.1	1113.07	1139.25	1205.76	1044.6	1039.37	1044.02	1217.61	1189.83	1152.69	1042.66	10.2333	-0.0343224	0.99932		10.1002	-0.145293	0.565466		0	0
PF3D7_1218000	thrombospondin-related apical membrane protein	398.258	396.031	517.385	582.967	581.332	787.693	4828.55	6444.93	5300.66	4250.66	5262.61	4361.79	437.225	650.664	5524.71	4625.02	9.08732	0.575324	0.150614		12.3092	-0.256091	0.56753		0	0
PF3D7_0703800	conserved Plasmodium protein, unknown function	2015.91	2634.5	2124.05	1867.8	1994.97	1775.39	5169.31	3821.94	4408.37	5790.97	4367.52	5634.39	2258.15	1879.39	4466.54	5264.29	11.0146	-0.265285	0.99932		12.2483	0.236671	0.56753		0	0
PF3D7_0936200	Plasmodium exported protein (hyp11), unknown function	1455.47	1503.73	1440.46	1427.69	1336.66	1663.46	2066.93	3063.01	2470.76	1883.49	2573.4	1914.4	1466.55	1475.94	2533.57	2123.76	10.5228	0.00914806	0.99932		11.1853	-0.253556	0.56753		0	0
PF3D7_1019800	tRNA-specific 2-thiouridylase MnmA	508.649	570.654	496.832	599.267	586.143	477.389	519.694	322.332	481.317	623.149	409.271	611.024	525.379	554.267	441.114	547.814	9.07634	0.0762758	0.99932		8.94972	0.307828	0.56753		0	0
PF3D7_1200400	erythrocyte membrane protein 1, PfEMP1	2704.59	2791.99	2477.91	2825.67	2816.05	2520.29	3037.91	2348.42	2899.01	2472.53	2431.09	2466.08	2658.16	2720.67	2761.78	2456.56	11.3931	0.0331692	0.99932		11.3494	-0.170215	0.56753		0	0
PF3D7_1244500	PIMMS57 protein	1521.7	1431.91	1343.06	1321.26	1507.45	1355.62	713.099	569.624	775.044	812.803	783.209	758.285	1432.22	1394.78	685.922	784.766	10.4651	-0.0379955	0.99932		9.52228	0.189661	0.567751		0	0
PF3D7_1362600	conserved protein, unknown function	24049.2	19411.5	23124.2	24403.1	20972.9	24751	46327.8	49461.7	49869.4	41907.5	43985.3	44347.6	22194.9	23375.7	48553	43413.5	14.4758	0.0748271	0.99932		15.4888	-0.161412	0.567751		0	0
PF3D7_0818200	14-3-3 protein	40323.4	33075.5	40646.4	40216.1	37147.5	44201.3	14126.5	17515.1	13992.7	11669.2	15670.1	11460	38015.1	40521.6	15211.4	12933.1	15.2611	0.0921407	0.99932		13.7806	-0.233926	0.568047		0	0
PF3D7_0520300	U6 snRNA-associated Sm-like protein LSm2, putative	601.208	528.481	581.723	645.291	535.627	643.653	456.541	758.93	589.922	445.536	573.175	472.555	570.471	608.19	601.798	497.089	9.20293	0.0925621	0.99932		9.10183	-0.271751	0.569318		0	0
PF3D7_0722400	Obg-like ATPase 1, putative	1373.1	1368.65	1411.86	1216.75	1244.45	1612.42	702.574	956.763	612.136	578.996	767.505	496.732	1384.54	1357.88	757.158	614.411	10.4212	-0.0278373	0.99932		9.42161	-0.297876	0.569318		0	0
PF3D7_0908500	conserved Plasmodium protein, unknown function	4760.41	4855.17	4003.25	4134.46	3933.01	3920.36	1114.38	1045.45	1019.4	1312.53	1075.69	1194.57	4539.61	3995.94	1059.74	1194.26	12.0593	-0.184354	0.99932		10.1383	0.172202	0.569318		0	0
PF3D7_1015600	heat shock protein 60	10037.1	9332.11	9272.72	8816.42	8198.78	11091.9	11285.9	13130.3	11457.8	9516.82	12206.5	8984.03	9547.31	9369.03	11958	10235.8	13.2073	-0.0271659	0.99932		13.4379	-0.224198	0.569318		0	0
PF3D7_1022800	4-hydroxy-3-methylbut-2-en-1-yl diphosphate synthase (ferredoxin)	163.039	149.583	141.186	175.465	147.538	161.325	161.829	104.033	118.478	161.557	156.053	149.459	151.269	161.443	128.113	155.69	7.28869	0.0916657	0.99932		7.14875	0.272368	0.569318		0	0
PF3D7_1425600	zinc finger protein, putative	2666.37	2750.47	2267.02	2703.89	2452.82	2177.06	4033.88	3257.43	3635.79	4612.91	3593.14	4453	2561.29	2444.59	3642.37	4219.68	11.2894	-0.0677544	0.99932		11.9407	0.211786	0.569318		0	0
PF3D7_1212300	WD repeat-containing protein, putative	2343.69	2308.32	1992.69	2363.51	2156.14	1592.67	2059.04	1575.84	1924.03	2496.61	1743.08	2506.74	2214.9	2037.44	1852.97	2248.81	11.054	-0.12081	0.99932		11.002	0.278496	0.569986		0	0
PF3D7_0822100	mediator of RNA polymerase II transcription subunit 7, putative	1548.02	1418.73	1529.82	1455.5	1406.42	1470.03	1011.76	1096.61	1092.22	942.249	1034.46	936.317	1498.86	1443.98	1066.86	971.01	10.523	-0.0531699	0.99932		9.99285	-0.134682	0.570577		0	0
PF3D7_1322800	respiratory chain complex 2 associated protein 2	418.638	373.627	458.408	489.002	421.766	388.496	194.721	291.634	253	172.595	232.607	203.308	416.891	433.088	246.451	202.837	8.73128	0.0554161	0.99932		7.8115	-0.274981	0.570577		0	0
PF3D7_1141900	inner membrane complex protein 1b, putative	447.509	384.17	400.325	612.691	519.59	463.397	1907.74	1589.49	1775.94	1600.52	1348.53	1636.36	410.668	531.893	1757.72	1528.47	8.88044	0.372715	0.502866		10.6822	-0.202685	0.570762		0	0
PF3D7_0210000	secretory complex protein 61 gamma subunit	3618.29	3164.3	3461.74	4536.21	3726.14	3474.24	4545.68	4098.22	5022.97	4036.92	3506.77	4337.61	3414.78	3912.2	4555.62	3960.43	11.839	0.19613	0.99932		12.056	-0.202507	0.570762		0	0
PF3D7_0910200	conserved Plasmodium protein, unknown function	917.096	1102.43	863.202	1110.32	1149.83	854.363	1680.12	1244.99	1582.18	1852.39	1551.7	1957.26	960.909	1038.17	1502.43	1787.11	9.96512	0.110531	0.99932		10.6837	0.248965	0.570762		0	0
PF3D7_1015500	nucleotidyltransferase, putative	97.6538	123.224	122.421	86.2945	125.888	123.463	88.1506	63.102	78.9853	83.2872	107.961	103.303	114.433	111.882	76.746	98.1836	6.82219	-0.0294362	0.99932		6.45063	0.34443	0.570762		0	0
PF3D7_1110700	actin-like protein, putative	1222.8	1403.57	1677.26	1304.96	1521.09	2019.85	1873.53	2832.77	1952.42	1555.36	2185.72	1568.22	1434.54	1615.3	2219.57	1769.77	10.5745	0.171566	0.99932		10.9619	-0.325791	0.570762		0	0
PF3D7_1130400	26S protease regulatory subunit 6A, putative	13832.9	13174.5	12910.5	12160.8	11325.9	15759.6	11953	17552.6	12421.7	10249.3	14071.3	10240.1	13305.9	13082.1	13975.7	11520.2	13.6876	-0.0244627	0.99932		13.638	-0.278566	0.570762		0	0
PF3D7_1314500	transmembrane emp24 domain-containing protein, putative	457.699	535.071	542.405	517.767	493.13	619.783	839.404	1320.03	830.58	744.567	969.687	719.822	511.725	543.56	996.67	811.359	9.04342	0.0870014	0.99932		9.8202	-0.293857	0.570762		0	0
PF3D7_0502300	conserved Plasmodium protein, unknown function	1389.23	1516.91	1449.39	1538.92	1418.45	1413.24	11605.6	10272	11895.9	10320.6	8988.25	11009.4	1451.85	1456.87	11257.8	10106.1	10.5062	0.00427194	0.99932		13.3829	-0.156001	0.571444		0	0
PF3D7_0603000	SDE2 domain-containing protein, putative	990.974	933.738	948.986	1088.27	1081.68	816.501	661.787	489.467	571.41	699.412	607.527	713.228	957.899	995.483	574.221	673.389	9.93176	0.055317	0.99932		9.28495	0.22655	0.571444		0	0
PF3D7_1315400	zinc finger (CCCH type) protein, putative	5295.38	5116.12	5320.4	5015.63	5018.7	5230.71	3927.31	4127.21	4138.09	3657.61	3995.54	3678.23	5243.97	5088.34	4064.2	3777.13	12.3349	-0.0432626	0.99932		11.9369	-0.105384	0.571444		0	0
PF3D7_1471500	transmembrane protein 43, putative	3632.72	4194.24	4451.83	3392.33	3637.94	4970.61	5090.37	7227.74	5449.99	4449.34	5797.51	4384.87	4092.93	4000.29	5922.7	4877.24	11.9825	-0.0329385	0.99932		12.3987	-0.279817	0.571444		0	0
PF3D7_0314200	conserved Plasmodium protein, unknown function	286.168	293.894	230.545	324.084	320.735	231.287	224.981	156.902	238.19	296.021	200.219	284.632	270.202	292.035	206.691	260.29	8.13504	0.109999	0.99932		7.86722	0.324594	0.571863		0	0
PF3D7_1461300	40S ribosomal protein S28e, putative	5948.39	4900.64	6344.44	6312.92	5969.68	6683.45	3969.41	5097.62	3796.23	3518.13	4053.45	3522.18	5731.16	6322.02	4287.75	3697.92	12.5571	0.141752	0.99932		11.9632	-0.212771	0.571863		0	0
PF3D7_1127700	conserved Plasmodium protein, unknown function	1207.51	1167.67	1280.51	1046.08	938.951	1135.86	1132.8	1398.48	1150.22	1357.68	1427.05	1353.92	1218.56	1040.3	1227.17	1379.55	10.1414	-0.227866	0.925273		10.348	0.171482	0.572296		0	0
PF3D7_0308000	DNA polymerase delta small subunit, putative	1016.45	1054.99	888.222	1210.04	1184.31	976.179	1660.39	1296.15	1335.35	1891.52	1391.72	1757.24	986.552	1123.51	1430.63	1680.16	10.0431	0.186775	0.99932		10.6031	0.231176	0.572296		0	0
PF3D7_0310000	50S ribosomal protein L9, apicoplast, putative	962.102	854.004	916.817	857.192	789.008	860.124	4516.73	5571.74	5171.07	4264.71	4958.36	4403.55	910.974	835.441	5086.51	4542.2	9.77018	-0.12443	0.99932		12.2331	-0.162803	0.572296		0	0
PF3D7_0925900	lipocalin	438.168	454.019	363.689	483.249	408.937	428.004	852.561	934.592	823.175	767.647	713.525	815.431	418.625	440.063	870.11	765.534	8.74599	0.0681911	0.99932		9.67564	-0.183462	0.572296		0	0
PF3D7_1112200	ubiquinone biosynthesis protein COQ4, putative	994.37	948.235	1048.17	933.898	890.039	1074.13	451.279	598.616	530.683	433.495	497.603	439.586	996.926	966.021	526.859	456.894	9.93881	-0.0447792	0.99932		8.94215	-0.201368	0.572296		0	0
PF3D7_1129100	parasitophorous vacuolar protein 1	9544.6	9527.82	10238.7	10531.8	9519.41	11410.4	7694.1	8805.29	8033.06	6801.45	8115.73	7021.28	9770.36	10487.2	8177.48	7312.82	13.3062	0.102174	0.99932		12.9191	-0.160944	0.572296		0	0
PF3D7_0808000	conserved Plasmodium protein, unknown function	258.995	280.714	253.778	188.889	226.92	288.08	89.4663	92.0948	76.517	108.374	111.887	97.8078	264.496	234.63	86.0261	106.023	7.96326	-0.171531	0.99932		6.58533	0.309155	0.573318		0	0
PF3D7_1006600	phosducin-like protein 3, putative	4709.46	4293.09	4632.34	5126.85	4485.48	5252.93	4524.63	6625.71	5176.01	4401.18	5114.41	4579.38	4544.96	4955.09	5442.12	4698.32	12.2137	0.124683	0.99932		12.3078	-0.211418	0.573752		0	0
PF3D7_0302800	RNA-binding protein, putative	448.358	338.702	423.559	449.69	378.467	451.874	363.128	455.358	387.522	452.56	522.139	435.19	403.54	426.677	402.003	469.963	8.69734	0.0823045	0.99932		8.76813	0.22976	0.574685		0	0
PF3D7_0322900	40S ribosomal protein S3A, putative	5198.58	4786.64	4722.59	4635.93	4452.6	5237.29	2437.96	2413.23	2325.13	2015.95	2420.29	1967.15	4902.6	4775.27	2392.1	2134.46	12.2405	-0.0378962	0.99932		11.1442	-0.163982	0.574685		0	0
PF3D7_1131300	conserved Plasmodium protein, unknown function	216.537	253.038	215.354	237.789	246.164	193.425	402.598	361.558	429.483	492.699	419.085	472.555	228.31	225.793	397.88	461.446	7.82687	-0.0202433	0.99932		8.74706	0.209987	0.574685		0	0
PF3D7_1233900	sentrin-specific protease 1	1978.55	2076.36	2217.87	1776.71	2170.57	2104.63	2039.31	1756.62	1856.16	2245.74	1975.69	2124.3	2090.93	2017.3	1884.03	2115.24	11.0043	-0.0510948	0.99932		10.9655	0.166217	0.574685		0	0
PF3D7_1309500	H/ACA ribonucleoprotein complex subunit 1, putative	553.655	517.279	629.083	619.403	513.978	579.452	564.427	714.588	589.922	504.74	593.786	515.414	566.672	570.944	622.979	537.98	9.1518	0.0113908	0.99932		9.1811	-0.207715	0.574685		0	0
PF3D7_1023200	orotidine 5'-phosphate decarboxylase	720.94	711.011	825.671	715.285	655.903	879.055	1132.8	1502.51	1195.89	1390.8	1681.25	1409.97	752.541	750.081	1277.07	1494.01	9.55327	-0.00399609	0.99932		10.4362	0.228223	0.574697		0	0
PF3D7_1321300	conserved Plasmodium membrane protein, unknown function	433.923	432.933	402.113	367.231	431.388	423.889	128.937	126.204	149.332	179.619	132.498	170.339	422.989	407.503	134.824	160.819	8.69782	-0.0530616	0.99932		7.20771	0.24705	0.574992		0	0
PF3D7_0202900	palmitoyltransferase DHHC12, putative	193.609	178.577	172.462	211.901	183.621	166.263	47.3645	22.171	45.6634	62.2145	41.2215	51.6513	181.549	187.262	38.3996	51.6958	7.52674	0.0428844	0.99932		5.49338	0.391191	0.576445		0	0
PF3D7_0303700	lipoamide acyltransferase component of branched-chain alpha-keto acid dehydrogenase complex	4510.76	4123.73	4496.51	4398.14	4298.65	4899.83	5727.16	5563.21	5543.78	5099.58	5232.19	5177.22	4377	4532.21	5611.38	5169.66	12.1211	0.0506571	0.99932		12.3962	-0.118329	0.576981		0	0
PF3D7_0825100	ankyrin-repeat protein, putative	622.437	562.088	661.252	684.603	687.174	741.6	455.226	677.068	536.853	630.173	776.338	563.769	615.259	704.459	556.382	656.76	9.36601	0.196329	0.99932		9.24453	0.24395	0.577558		0	0
PF3D7_1142800	ATP synthase-associated protein, putative	1141.28	969.321	1195.61	1088.27	933.338	1117.75	386.81	380.318	461.571	328.131	378.845	357.163	1102.07	1046.45	409.566	354.713	10.0691	-0.0739833	0.99932		8.57796	-0.210516	0.577558		0	0
PF3D7_0933200	calcyclin-binding protein, putative	2830.26	2596.94	2562.8	2788.27	2452.02	2668.44	2455.06	2281.91	2468.29	2196.57	2278.96	2106.71	2663.33	2636.24	2401.75	2194.08	11.3717	-0.0149687	0.99932		11.1661	-0.131073	0.579751		0	0
PF3D7_1034900	methionine--tRNA ligase	4266.2	3613.7	3679.78	3829.56	3560.96	4239.71	5890.3	6100.43	6371.9	5188.89	6090.97	5051.94	3853.23	3876.74	6120.88	5443.93	11.9162	0.00891562	0.99932		12.4975	-0.169036	0.579751		0	0
PF3D7_1106400	conserved Plasmodium protein, unknown function	121.43	102.138	111.698	139.989	122.681	130.047	77.6252	114.266	85.1561	100.346	137.405	101.105	111.755	130.906	92.349	112.952	6.9228	0.229533	0.99932		6.6816	0.308077	0.579751		0	0
PF3D7_1215300	10 kDa chaperonin	2561.93	2496.12	3254.43	2471.86	2854.54	3466.01	1749.86	2718.5	1898.12	1421.9	2183.76	1497.89	2770.83	2930.8	2122.16	1701.18	11.4772	0.081238	0.99932		10.9006	-0.317987	0.579857		0	0
PF3D7_0301900	conserved protein, unknown function	162.19	173.964	201.056	186.971	187.63	183.548	276.293	448.536	280.151	409.412	415.159	378.044	179.07	186.05	334.993	400.872	7.51223	0.0563488	0.99932		8.5233	0.268237	0.580611		0	0
PF3D7_1439300	Sad1/UNC domain-containing protein, putative	1170.15	1056.3	1003.49	967.457	1011.92	996.756	701.258	499.7	578.814	786.713	614.397	665.972	1076.65	992.044	593.257	689.027	10.0145	-0.117909	0.99932		9.3245	0.212717	0.580611		0	0
PF3D7_1248500	bax inhibitor 1, putative	11713.4	10521.5	11143.9	12356.4	10783.1	12100.2	7675.68	9910.43	8543.99	7321.24	8329.69	7572.96	11126.3	11746.6	8710.03	7741.3	13.4813	0.0782812	0.99932		13.0059	-0.16974	0.583709		0	0
PF3D7_0523900	MerC domain-containing protein, putative	605.454	665.544	640.699	685.562	638.262	736.661	386.81	559.391	424.546	382.318	414.178	382.44	637.232	686.828	456.916	392.979	9.37075	0.107548	0.99932		8.73114	-0.210329	0.583876		0	0
PF3D7_0720800	Ham1-like protein, putative	1714.46	1764.02	1925.67	1492.89	1563.58	1829.72	3135.27	3866.28	3385.26	2902.01	3316.37	2973.8	1801.38	1628.73	3462.27	3064.06	10.744	-0.144852	0.99932		11.6721	-0.175526	0.583876		0	0
PF3D7_1104700	DNA-directed RNA polymerase III subunit RPC8, putative	1404.52	1425.32	1665.64	1477.55	1422.46	1732.59	2949.76	3774.18	3406.24	2628.06	3353.66	2786.97	1498.49	1544.2	3376.73	2922.9	10.5711	0.0437799	0.99932		11.6211	-0.20766	0.583876		0	0
PF3D7_1335600	WD repeat-containing protein, putative	213.14	227.998	274.33	252.172	284.652	272.441	148.672	162.019	164.141	183.633	228.681	156.053	238.489	269.755	158.277	189.456	7.98938	0.180422	0.99932		7.44184	0.262824	0.583876		0	0
PF3D7_1455800	LCCL domain-containing protein	18094.8	17478.8	16693.9	19199.6	17770.3	20741.7	10068.9	9095.22	10651.9	8837.47	9662.52	8426.86	17422.5	19237.2	9938.68	8975.62	14.1619	0.142932	0.99932		13.2072	-0.14726	0.583876		0	0
PF3D7_1457500	vacuolar protein sorting-associated protein 4	1261.86	1211.82	1148.25	1379.75	1259.69	1540.82	4945.64	5297.16	5180.94	4507.54	4954.43	4521.14	1207.31	1393.42	5141.25	4661.04	10.3447	0.206626	0.88478		12.2589	-0.141234	0.585422		0	0
PF3D7_0306000	cytochrome b-c1 complex subunit 8, putative	3619.13	3244.03	3944.28	3792.16	3767.83	4907.23	3554.97	5278.4	3930.75	3124.77	4268.39	3203.48	3602.48	4155.74	4254.71	3532.21	11.9215	0.206303	0.99932		11.9268	-0.267908	0.585422		0	0
PF3D7_0423500	glideosome associated protein with multiple membrane spans 2	6187	6180.99	7053.06	7264.08	6861.32	8858.87	4689.09	5687.71	4133.15	3919.51	4603.07	3976.05	6473.68	7661.42	4836.65	4166.21	12.787	0.243111	0.99932		12.1362	-0.214672	0.585422		0	0
PF3D7_0529700	heptatricopeptide repeat-containing protein, putative	206.347	178.577	177.823	255.048	201.261	202.479	234.191	197.833	215.976	270.934	212.978	287.929	187.582	219.596	216	257.28	7.66952	0.225485	0.99932		7.88655	0.24738	0.585422		0	0
PF3D7_0821900	WPP motif-containing protein, putative	2550.89	2285.25	2369.78	2423.92	2284.43	2856.93	628.895	830.559	586.219	520.796	697.821	495.633	2401.97	2521.76	681.891	571.417	11.2655	0.0703386	0.99932		9.29153	-0.250889	0.585422		0	0
PF3D7_0911000	phosphatidylinositol N-acetylglucosaminyltransferase, putative	636.873	598.33	597.807	701.862	667.129	697.976	1352.52	1848.72	1484.68	1330.59	1408.4	1404.48	611.003	688.989	1561.97	1381.16	9.34429	0.173317	0.99932		10.5231	-0.175174	0.585422		0	0
PF3D7_1133900	conserved Plasmodium protein, unknown function	1131.09	1282.32	1172.38	918.557	1150.64	1097.17	828.879	695.828	805.897	862.976	870.559	904.448	1195.26	1055.46	776.868	879.327	10.1362	-0.179159	0.99932		9.69366	0.175956	0.585422		0	0
PF3D7_1204300	eukaryotic translation initiation factor 5A	4218.64	4172.5	4671.65	4493.07	4537.6	4972.26	3232.63	3787.83	3329.73	2882.94	3420.4	2970.5	4354.27	4667.64	3450.06	3091.28	12.1392	0.100485	0.99932		11.6754	-0.157575	0.585422		0	0
PF3D7_1229400	macrophage migration inhibitory factor	1368	1443.77	1233.15	1499.61	1480.99	1474.15	347.34	651.486	389.99	330.138	451.474	335.184	1348.31	1484.92	462.939	372.265	10.4682	0.138995	0.99932		8.70598	-0.308012	0.585422		0	0
PF3D7_1242700	40S ribosomal protein S17, putative	7822.49	7736.78	7698.22	7491.32	6721.8	8175.71	6821.8	9753.53	7580.12	6142.18	8002.86	6590.49	7752.5	7462.94	8051.82	6911.84	12.8932	-0.0549276	0.99932		12.8692	-0.21987	0.585422		0	0
PF3D7_1417900	ATP synthase-associated protein, putative	1896.18	1959.73	1876.53	1889.85	1864.27	2114.51	2381.38	3409.21	2606.52	2264.81	2728.47	2269.36	1910.81	1956.21	2799.04	2420.88	10.917	0.0338343	0.99932		11.3498	-0.208142	0.585422		0	0
PF3D7_1418000	ubiquitin fusion degradation protein 1, putative	11845	11590.3	11375.3	11845.4	11183.2	13794.1	9301.86	12188.9	9342.48	8228.37	10294.6	8140.03	11603.5	12274.2	10277.8	8887.66	13.5434	0.0810717	0.99932		13.2262	-0.209336	0.585422		0	0
PF3D7_1443500	poly(A)-specific ribonuclease PARN, putative	418.638	338.043	383.347	399.831	426.577	376.15	2255.08	2096.01	2280.7	2542.77	2407.53	2389.15	380.009	400.853	2210.6	2446.48	8.60892	0.0806693	0.99932		11.1852	0.145607	0.585422		0	0
PF3D7_1445900	ATP-dependent RNA helicase DDX17	13061.8	12516.8	11655.9	11188.6	11528.8	13227	10809.6	10655.7	11239.4	9691.42	10523.3	9531.32	12411.5	11981.5	10901.6	9915.33	13.5742	-0.0508502	0.99932		13.3455	-0.136846	0.585422		0	0
PF3D7_0105100	conserved Apicomplexan protein, unknown function	77.2739	99.5021	121.527	111.224	113.861	102.886	84.2036	121.088	96.2634	73.2526	82.443	83.5213	99.4344	109.324	100.518	79.739	6.70569	0.138172	0.99932		6.49391	-0.323479	0.585478		0	0
PF3D7_0705300	origin recognition complex subunit 2	3710.84	3363.96	3513.57	3311.79	3200.93	2687.37	3573.39	3185.8	3330.96	3942.59	3350.72	4054.08	3529.46	3066.7	3363.38	3782.46	11.6874	-0.202799	0.99932		11.8029	0.168974	0.585849		0	0
PF3D7_1122300	conserved Plasmodium protein, unknown function	205.498	206.253	220.715	254.089	235.74	293.018	301.291	375.201	294.961	359.239	408.289	350.57	210.822	260.949	323.818	372.699	7.88194	0.308927	0.880012		8.44401	0.210317	0.587034		0	0
PF3D7_0630400	conserved Plasmodium protein, unknown function	653.856	689.266	722.909	716.244	827.496	757.238	146.041	155.197	125.883	157.543	155.071	183.527	688.677	766.993	142.373	165.381	9.50747	0.156297	0.99932		7.26563	0.221972	0.587034		0	0
PF3D7_0721900	V-type ATPase V0 subunit e, putative	1644.83	1435.86	1632.58	1904.23	1700.7	1716.96	1895.9	2783.31	2158.52	1913.6	2044.39	1975.94	1571.09	1773.96	2279.24	1977.98	10.7078	0.17541	0.99932		11.0557	-0.203075	0.587034		0	0
PF3D7_0933800	tubulin delta chain, putative	1497.08	1348.22	1582.54	1266.61	1266.1	1543.28	1972.21	2278.49	1904.29	2334.05	2440.9	2175.95	1475.94	1358.67	2051.66	2316.97	10.4689	-0.11853	0.99932		11.093	0.17672	0.587034		0	0
PF3D7_1034700	ADP-ribosylation factor, putative	500.157	541.66	537.044	534.067	535.627	739.954	3185.26	5036.22	3667.88	3000.35	3760.97	3106.77	526.287	603.216	3963.12	3289.36	9.14147	0.197081	0.99932		11.8243	-0.268188	0.587034		0	0
PF3D7_1226200	conserved Plasmodium protein, unknown function	275.978	266.876	250.203	336.549	318.329	255.156	334.183	231.943	325.815	381.315	320.939	358.262	264.353	303.345	297.313	353.505	8.14898	0.196855	0.99932		8.34611	0.242042	0.587034		0	0
PF3D7_1428500	protein kinase, putative	953.611	1005.56	863.202	963.622	986.26	711.969	176.301	134.731	194.995	210.727	183.534	219.793	940.792	887.283	168.676	204.684	9.83611	-0.0852732	0.99932		7.54442	0.267959	0.587034		0	0
PF3D7_0501700	anaphase-promoting complex subunit 3, putative	377.878	353.858	386.922	443.937	355.214	423.889	348.655	422.954	352.966	433.495	433.807	411.013	372.886	407.68	374.858	426.105	8.60838	0.128468	0.99932		8.64559	0.190788	0.588429		0	0
PF3D7_0316600	formate-nitrite transporter	1120.9	1114.95	1011.54	1103.61	1019.14	1139.97	1510.4	1628.71	1487.15	1374.74	1446.68	1401.18	1082.46	1087.57	1542.09	1407.53	10.0835	0.00581297	0.99932		10.5263	-0.130278	0.58993		0	0
PF3D7_0322500	iron-sulfur assembly protein, putative	237.766	255.674	303.818	286.689	279.039	294.665	407.861	407.605	412.205	494.706	434.789	460.466	265.753	286.798	409.224	463.32	8.10996	0.112191	0.99932		8.76908	0.178809	0.58993		0	0
PF3D7_0725200	mago nashi protein homologue, putative	1061.45	950.212	985.623	1232.09	1064.84	1018.98	1088.07	1456.46	1190.95	1031.56	1149.29	1090.17	999.096	1105.3	1245.16	1090.34	10.0392	0.145494	0.99932		10.1895	-0.189209	0.58993		0	0
PF3D7_0808450	protein MPODD, putative	253.9	210.206	290.415	305.866	331.159	269.972	353.918	506.522	407.268	337.163	372.957	357.163	251.507	302.332	422.569	355.761	8.11332	0.269424	0.99932		8.60424	-0.243588	0.58993		0	0
PF3D7_0903200	ras-related protein RAB7	4430.93	4150.09	4072.95	4181.45	3861.65	4618.33	2411.64	3378.52	2602.81	2191.56	2857.04	2116.61	4217.99	4220.48	2797.66	2388.4	12.0428	0.000855496	0.99932		11.3404	-0.227096	0.58993		0	0
PF3D7_1022500	citrate synthase, mitochondrial, putative	3605.55	3621.61	3391.15	2635.82	2876.99	3735.16	1264.37	1563.91	1410.63	1104.81	1445.7	1036.32	3539.44	3082.66	1412.97	1195.61	11.6931	-0.199234	0.99932		10.349	-0.239843	0.58993		0	0
PF3D7_1117800	DNA mismatch repair protein MLH	2097.43	1760.73	1755	1705.75	1683.86	1925.2	2110.35	1985.16	2079.54	2315.99	2385.94	2161.66	1871.05	1771.6	2058.35	2287.86	10.8308	-0.07835	0.99932		11.0855	0.152244	0.58993		0	0
PF3D7_1145400	dynamin-like protein	5472.01	6237.66	5524.13	5700.23	5968.88	5956.67	25743.9	20530.3	25619.6	22000.9	19790.3	22459.5	5744.6	5875.26	23964.6	21416.9	12.5043	0.0323114	0.99932		14.4698	-0.16232	0.58993		0	0
PF3D7_1360700	E3 SUMO-protein ligase PIAS, putative	2420.96	2579.81	2526.16	2234.07	2418.34	2535.1	2173.5	2172.76	2047.45	2333.04	2329.02	2264.97	2508.98	2395.84	2131.24	2309.01	11.26	-0.0663583	0.99932		11.1164	0.116224	0.58993		0	0
PF3D7_1366200	conserved protein, unknown function	332.023	295.87	327.945	288.607	305.5	322.649	889.4	1337.08	956.463	861.972	1017.78	824.223	318.613	305.585	1060.98	901.325	8.28586	-0.0583922	0.99932		9.93833	-0.232123	0.58993		0	0
PF3D7_1421800	conserved Plasmodium protein, unknown function	11231.9	10007.5	10947.3	10778.2	10153.7	10905.1	20762.8	22263.1	22080.1	19376.8	20757	20128.6	10728.9	10612.3	21702	20087.5	13.3814	-0.0156471	0.99932		14.3509	-0.11148	0.590934		0	0
PF3D7_0529100	thioredoxin-like protein, putative	235.218	268.853	282.372	208.066	242.957	302.895	551.27	608.849	583.751	460.588	563.361	470.357	262.148	251.306	581.29	498.102	8.00409	-0.0586283	0.99932		9.076	-0.221404	0.591728		0	0
PF3D7_1106600	DEAD/DEAH box helicase, putative	230.972	255.674	189.44	220.53	262.201	201.656	123.674	78.4512	96.2634	133.46	107.961	130.777	225.362	228.129	99.4628	124.066	7.82493	0.0152605	0.99932		6.80432	0.30708	0.591728		0	0
PF3D7_1243500	vacuolar-sorting protein SNF7, putative	1955.62	2266.14	2013.24	1832.32	1898.75	2183.65	2931.34	3832.17	3361.81	2691.28	3317.35	2837.53	2078.34	1971.57	3375.11	2948.72	10.9837	-0.0762612	0.99932		11.6266	-0.194146	0.591728		0	0
PF3D7_1402200	cytochrome c oxidase subunit ApiCOX19, putative	8127.34	6527.6	8716.91	7818.28	7531.66	8295.05	10949.1	13979.7	11919.4	9855.98	11857.1	10383	7790.62	7881.66	12282.7	10698.7	12.9359	0.0169367	0.99932		13.4882	-0.199006	0.591728		0	0
PF3D7_1403700	translocation associated membrane protein, putative	2413.32	2140.28	2499.35	2806.49	2459.23	2964.75	2723.46	4294.35	3037.23	2629.07	3179.95	2682.57	2350.99	2743.49	3351.68	2830.53	11.3147	0.222911	0.99932		11.5939	-0.242869	0.591728		0	0
PF3D7_0618900	phosphatidylinositol N-acetylglucosaminyltransferase subunit GPI1	964.65	897.495	882.861	992.387	1043.19	952.31	8519.03	8853.04	8787.12	9499.76	9470.15	9102.72	915.002	995.962	8719.73	9357.54	9.90008	0.122777	0.99932		13.1419	0.101975	0.59253		0	0
PF3D7_1233800	conserved protein, unknown function	5132.34	4383.36	5767.19	5736.67	4923.28	6106.47	9630.78	12693.7	9632.51	8465.19	10143.4	8813.69	5094.3	5588.81	10652.3	9140.77	12.383	0.133816	0.99932		13.2727	-0.220529	0.59253		0	0
PF3D7_1345800	conserved Plasmodium protein, unknown function	2368.32	2360.37	2437.7	2169.83	2209.86	2340.03	1734.07	1650.89	1604.39	1873.46	1813.75	1711.09	2388.8	2239.91	1663.11	1799.43	11.1764	-0.0924626	0.99932		10.7576	0.113982	0.59253		0	0
PF3D7_1340600	RNA lariat debranching enzyme, putative	2508.43	2656.9	2420.72	2328.03	2117.65	2341.68	1738.01	1713.99	1790.75	1626.61	1657.69	1536.35	2528.68	2262.45	1747.58	1606.88	11.2262	-0.161245	0.937978		10.7119	-0.121314	0.592841		0	0
PF3D7_0316300	inorganic pyrophosphatase, putative, inorganic pyrophosphatase	9691.5	8514.35	9216.42	9446.37	9311.73	9877.85	10639.9	11496.5	10907.4	9693.42	10905.1	9723.64	9140.76	9545.32	11014.6	10107.4	13.1897	0.0626295	0.99932		13.3665	-0.123805	0.592841		0	0
PF3D7_0320400	oocyst capsule protein Cap380	12228.8	13415	10547	13041	12488.6	12166	598.635	402.489	398.629	638.201	501.528	523.107	12063.6	12565.2	466.584	554.279	13.5881	0.058704	0.99932		8.99557	0.246594	0.592841		0	0
PF3D7_0816300	male gamete fusion factor HAP2P	827.085	916.605	891.796	1032.66	918.905	637.068	1209.11	869.785	1093.45	1524.26	949.076	1450.63	878.496	862.877	1057.45	1307.99	9.76601	-0.0264781	0.99932		10.2079	0.305508	0.592841		0	0
PF3D7_1009000	diphthine methyl ester synthase, putative	108.693	118.612	128.676	97.8004	99.4278	91.3625	72.3624	69.9239	93.7951	59.2041	65.7581	68.1358	118.66	96.1969	78.6938	64.366	6.74723	-0.302369	0.99932		6.16047	-0.302466	0.592841		0	0
PF3D7_1010700	dolichyl-phosphate-mannose--protein mannosyltransferase, putative	7408.1	6296.31	7230.88	7833.62	6887.78	8164.18	5883.72	8041.24	5844.92	5390.59	6392.28	5256.35	6978.43	7628.53	6589.96	5679.74	12.8344	0.128572	0.99932		12.5828	-0.213929	0.592841		0	0
PF3D7_1029500	conserved Plasmodium protein, unknown function	45.0057	69.1902	72.3803	63.2826	60.9396	60.0852	57.89	104.033	62.9414	96.3322	97.165	91.214	62.192	61.4358	74.9548	94.9037	5.94986	-0.0212893	0.99932		6.40819	0.36276	0.592841		0	0
PF3D7_1105000	histone H4	15375.8	12754.7	16154.2	16374.9	14158.8	16375.3	9257.13	14418	8911.77	8704.01	9723.37	8865.34	14761.6	15636.3	10862.3	9097.58	13.8917	0.0830888	0.99932		13.2848	-0.255471	0.592841		0	0
PF3D7_1327900	conserved Plasmodium protein, unknown function	242.861	195.709	248.416	249.295	247.768	247.749	223.666	312.099	270.278	281.972	345.476	313.205	228.995	248.271	268.681	313.551	7.89865	0.120629	0.99932		8.18545	0.228975	0.592841		0	0
PF3D7_1410400	rhoptry-associated protein 1	160.492	225.362	233.225	117.936	167.584	227.995	80.2565	63.102	58.0049	108.374	73.6098	85.7192	206.36	171.171	67.1211	89.2342	7.56045	-0.26773	0.99932		6.28869	0.409567	0.592841		0	0
PF3D7_1454800	conserved Plasmodium protein, unknown function	742.169	585.81	718.441	861.027	726.464	703.738	4489.1	5107.85	4872.41	4432.28	3921.93	4442.01	682.14	763.743	4823.12	4265.41	9.49774	0.163851	0.99932		12.1498	-0.177132	0.592841		0	0
PF3D7_1142500	60S ribosomal protein L28	2441.34	2824.94	2368	2483.36	2420.75	3030.6	1640.65	2351.83	1851.22	1531.28	1918.76	1515.47	2544.76	2644.9	1947.9	1655.17	11.3414	0.0554947	0.99932		10.815	-0.233594	0.592948		0	0
PF3D7_1147400	COX2 transmembrane domain-containing protein, putative	1594.73	1320.54	2026.65	1866.84	1801.73	2043.72	2397.17	3538.83	2557.15	2196.57	2641.12	2241.89	1647.31	1904.1	2831.05	2359.86	10.7942	0.209634	0.99932		11.3418	-0.261779	0.592948		0	0
PF3D7_1352300	conserved Plasmodium protein, unknown function	180.872	181.212	219.822	178.342	173.999	206.594	263.136	196.128	238.19	270.934	263.032	283.533	193.969	186.312	232.485	272.5	7.57092	-0.0544176	0.99932		7.9801	0.221419	0.592948		0	0
PF3D7_1468500	derlin-1	899.264	811.172	824.778	885.957	735.285	760.531	569.69	762.341	635.585	571.972	599.675	548.383	845.071	793.924	655.872	573.343	9.6786	-0.090675	0.99932		9.26352	-0.189701	0.592948		0	0
PF3D7_0707300	rhoptry-associated membrane antigen	1244.02	1397.64	1174.17	890.751	1019.94	897.163	2449.8	1731.04	2543.57	1952.73	1921.71	1950.66	1271.94	935.95	2241.47	1941.7	10.1085	-0.442819	0.251846		11.0304	-0.2086	0.593666		0	0
PF3D7_1315600	CDP-diacylglycerol--inositol 3-phosphatidyltransferase	1093.72	1117.59	1095.53	1357.7	1257.28	1355.62	1306.47	1574.14	1356.33	1235.26	1378.96	1212.16	1102.28	1323.53	1412.31	1275.46	10.2443	0.263472	0.502866		10.3922	-0.14443	0.593666		0	0
PF3D7_0107100	conserved protein, unknown function	783.778	765.046	720.228	774.733	823.487	751.477	498.643	497.994	559.068	578.996	561.398	582.451	756.351	783.232	518.568	574.282	9.58832	0.0501861	0.99932		9.09388	0.144327	0.593666		0	0
PF3D7_0109300	elongation of fatty acids protein, putative	658.951	579.88	651.422	744.05	715.239	790.985	642.052	895.366	628.18	868.996	971.65	698.941	630.084	750.091	721.866	846.529	9.43064	0.252238	0.99932		9.61507	0.23416	0.593666		0	0
PF3D7_0111200	conserved protein, unknown function	57.7431	61.9417	80.4225	71.9121	69.7598	69.1392	77.6252	92.0948	82.6878	72.2491	64.7767	65.9379	66.7024	70.2704	84.1359	67.6545	6.09775	0.0803623	0.99932		6.24594	-0.30782	0.593666		0	0
PF3D7_0303300	DNA-directed RNA polymerases I, II, and III subunit RPABC2, putative	1384.99	1457.61	1452.07	1308.8	1343.08	1584.44	934.133	1255.22	1021.87	793.737	1077.65	895.656	1431.56	1412.11	1070.41	922.347	10.4735	-0.0195946	0.99932		9.96055	-0.21249	0.593666		0	0
PF3D7_0319600	elongation factor 1-delta, putative	2989.06	2956.73	3128.44	2936.89	2939.53	3458.6	4714.08	7411.93	4939.05	4282.77	5718.01	4279.37	3024.74	3111.68	5688.36	4760.05	11.5832	0.0409681	0.99932		12.351	-0.256476	0.593666		0	0
PF3D7_0407500	mitochondrial carrier protein, putative	123.129	111.363	151.909	120.812	140.322	164.617	43.4175	46.0474	49.3658	58.2007	59.8693	59.3441	128.8	141.917	46.2769	59.138	7.08064	0.147904	0.99932		5.71994	0.352094	0.593666		0	0
PF3D7_0411700	conserved Plasmodium protein, unknown function	179.173	179.894	240.374	257.925	177.206	233.756	2323.49	2756.02	2473.23	2931.11	2777.54	3016.66	199.814	222.962	2517.58	2908.44	7.72375	0.158823	0.99932		11.4057	0.208645	0.593666		0	0
PF3D7_0422400	40S ribosomal protein S19	5282.65	5030.46	5226.57	4802.77	4560.05	5828.27	5614.01	8269.78	6033.74	5102.59	6645.5	5145.35	5179.89	5063.69	6639.17	5631.15	12.3224	-0.032678	0.99932		12.5829	-0.237127	0.593666		0	0
PF3D7_0510400	PDCD2 domain-containing protein, putative	73.8772	56.0111	71.4867	72.8709	70.5617	85.6009	96.0447	97.2112	111.073	125.433	131.516	112.094	67.125	76.3445	101.443	123.014	6.1646	0.196508	0.99932		6.8103	0.2759	0.593666		0	0
PF3D7_0528700	peptidyl-prolyl cis-trans isomerase	4943.83	5060.77	4870.92	4479.64	4222.47	5256.22	4486.47	5628.02	4586.09	4005.81	4892.6	3999.13	4958.51	4652.78	4900.19	4299.18	12.2305	-0.0918247	0.99932		12.1673	-0.188162	0.593666		0	0
PF3D7_0617300	RNA-binding protein, putative	1559.91	1788.4	1706.74	1774.79	1518.68	1594.32	2372.17	2849.82	2694.14	2227.68	2443.85	2441.9	1685.02	1629.26	2638.71	2371.14	10.6945	-0.049446	0.99932		11.2906	-0.153644	0.593666		0	0
PF3D7_0711700	erythrocyte membrane protein 1, PfEMP1	1005.41	1358.76	1065.15	1071.01	1082.48	930.086	4623.3	3155.1	4583.62	3730.86	3028.8	3679.33	1143.11	1027.86	4120.67	3479.67	10.0841	-0.154218	0.99932		11.8918	-0.244566	0.593666		0	0
PF3D7_0715800	drug/metabolite transporter DMT1, putative	674.236	682.017	647.848	741.174	647.884	730.077	2023.52	2425.16	2293.04	2017.96	2120.94	1971.54	668.034	706.378	2247.24	2036.81	9.4246	0.0792066	0.99932		11.0648	-0.14078	0.593666		0	0
PF3D7_0806600	kinesin-like protein, putative	1150.62	1063.55	1002.6	1055.67	1003.1	860.124	1156.48	926.065	1082.35	1242.28	1115.93	1220.95	1072.26	972.964	1054.96	1193.05	9.99804	-0.140781	0.99932		10.1344	0.175197	0.593666		0	0
PF3D7_0810100	ribosomal protein L33, apicoplast, putative	889.074	723.532	899.839	741.174	720.05	910.332	588.109	803.272	615.839	503.737	679.173	495.633	837.481	790.519	669.073	559.514	9.66889	-0.0822475	0.99932		9.26279	-0.254587	0.593666		0	0
PF3D7_0813900	40S ribosomal protein S16, putative	6638.76	6017.57	6886.85	6890.14	6342.53	7526.29	6137.65	8812.11	6790.27	5610.35	7154.88	5936.6	6514.39	6919.65	7246.68	6233.94	12.7136	0.0871451	0.99932		12.7186	-0.216755	0.593666		0	0
PF3D7_0828300	conserved protein, unknown function	1524.25	1735.03	1618.28	1831.36	1878.7	1595.14	2107.72	1499.1	1788.28	2338.06	1679.29	2311.12	1625.85	1768.4	1798.37	2109.49	10.7289	0.120976	0.99932		10.9322	0.229067	0.593666		0	0
PF3D7_0907200	GTPase-activating protein, putative	842.37	957.46	775.631	932.939	891.643	797.57	945.974	764.046	1013.23	1119.86	890.188	1153.91	858.487	874.051	907.751	1054.65	9.75867	0.0246174	0.99932		9.93841	0.21363	0.593666		0	0
PF3D7_0928500	conserved Plasmodium protein, unknown function	1870.71	1934.69	1746.06	1780.54	1718.34	1563.86	7325.71	5667.24	7897.3	6104.05	5601.22	6636.64	1850.49	1687.58	6963.42	6113.97	10.7887	-0.133351	0.99932		12.6748	-0.188234	0.593666		0	0
PF3D7_0935400	gametocyte development protein 1	82.3689	102.797	111.698	82.4592	119.474	111.117	105.254	109.149	127.117	131.453	132.498	154.954	98.9545	104.35	113.84	139.635	6.6675	0.0816188	0.99932		6.9857	0.289534	0.593666		0	0
PF3D7_1011400	proteasome subunit beta type-5	1275.44	1269.8	1301.95	1429.61	1302.18	1577.85	2836.61	4077.75	3012.55	2782.59	3174.06	2628.72	1282.4	1436.55	3308.97	2861.79	10.4088	0.163796	0.99932		11.5912	-0.208379	0.593666		0	0
PF3D7_1014100	merozoite surface protein MSA180	90.0113	105.433	78.6354	112.183	128.294	78.1931	56.5743	35.8147	56.7707	67.2318	52.0176	81.3233	91.3598	106.223	49.7199	66.8576	6.62632	0.212665	0.99932		5.86515	0.405711	0.593666		0	0
PF3D7_1033800	plasmepsin VII	8179.14	7227.41	8598.06	8300.57	7932.57	10603.8	43564.8	53689.6	44283.6	38753.6	45105.2	39222	8001.54	8945.65	47179.3	41026.9	13.0488	0.161034	0.99932		15.4286	-0.201534	0.593666		0	0
PF3D7_1121500	conserved protein, unknown function	199.553	167.374	172.462	172.589	185.224	201.656	205.246	179.073	222.146	173.599	165.868	184.626	179.796	186.49	202.155	174.697	7.51683	0.0567419	0.99932		7.55786	-0.218959	0.593666		0	0
PF3D7_1123400	eukaryotic peptide chain release factor GTP-binding subunit, putative	10520.3	9707.71	9463.94	10176	9395.13	10180.7	10432	9700.66	10592.7	9492.73	9689.02	9267.56	9897.31	9917.3	10241.8	9483.1	13.2743	0.00287596	0.99932		13.2677	-0.111267	0.593666		0	0
PF3D7_1127400	conserved Plasmodium protein, unknown function	230.123	233.929	243.055	253.13	241.353	247.749	72.3624	138.142	107.371	95.3287	83.4245	78.0265	235.702	247.411	105.958	85.5932	7.91622	0.0698729	0.99932		6.58159	-0.288715	0.593666		0	0
PF3D7_1134400	WPP motif-containing protein, putative	1613.41	1659.91	1721.04	1834.24	1794.51	2100.51	2876.08	4207.37	3124.86	2681.25	3339.92	2762.8	1664.79	1909.75	3402.77	2927.99	10.8035	0.198153	0.99932		11.6282	-0.215823	0.593666		0	0
PF3D7_1135300	plasma membrane resident transporter 1	83.218	74.4618	68.8059	109.306	90.6076	97.1241	59.2056	100.622	60.4732	89.3079	93.2391	87.9171	75.4953	99.0127	73.4336	90.1547	6.44715	0.388272	0.99932		6.35393	0.322726	0.593666		0	0
PF3D7_1141000	conserved Plasmodium protein, unknown function	322.682	284.668	349.391	356.684	355.214	252.687	255.242	248.997	285.088	331.142	272.847	332.986	318.914	321.528	263.109	312.325	8.32292	0.0128323	0.99932		8.16851	0.244282	0.593666		0	0
PF3D7_1146900	protein YIPF6, putative	1251.67	1069.48	1434.2	1304.01	1262.89	1540.82	1710.39	2469.51	1904.29	1593.49	1966.85	1586.9	1251.78	1369.24	2028.06	1715.75	10.3559	0.130156	0.99932		10.8703	-0.240014	0.593666		0	0
PF3D7_1303700	tetratricopeptide repeat protein, putative	1790.04	1834.53	1546.79	1820.81	1698.29	1141.62	1188.06	830.559	1113.2	1545.33	952.021	1386.89	1723.79	1553.57	1043.94	1294.75	10.6783	-0.150348	0.99932		10.1915	0.309276	0.593666		0	0
PF3D7_1309000	conserved protein, unknown function	2006.57	1807.51	2135.66	2096.96	2000.58	2481.6	2214.29	2827.65	2180.74	1995.88	2334.9	1941.87	1983.25	2193.05	2407.56	2090.89	11.028	0.145501	0.99932		11.1352	-0.202199	0.593666		0	0
PF3D7_1325500	PUA domain-containing protein	171.531	158.149	143.867	157.248	173.999	148.978	52.6272	47.7529	45.6634	62.2145	58.8879	61.542	157.849	160.075	48.6812	60.8815	7.31254	0.0202072	0.99932		5.77561	0.321917	0.593666		0	0
PF3D7_1345900	kinetochore protein SPC25, putative	4566.8	3910.23	5014.79	4722.23	4394.87	5492.45	7824.35	11327.7	8256.44	7054.32	8923.48	7202.61	4497.28	4869.85	9136.15	7726.8	12.1934	0.115001	0.99932		13.0416	-0.241409	0.593666		0	0
PF3D7_1428100	WW domain-binding protein 11, putative	270.034	276.761	243.948	296.278	258.192	210.71	189.458	119.382	136.99	192.664	161.942	189.022	263.581	255.06	148.61	181.209	8.01859	-0.0503459	0.99932		7.36553	0.277799	0.593666		0	0
PF3D7_1431700	60S ribosomal protein L14, putative	6369.57	5803.41	6441.84	6576.6	5879.87	7329.57	4990.38	6523.38	5247.59	4358.03	5712.12	4404.65	6204.94	6595.35	5587.12	4824.93	12.6439	0.0880951	0.99932		12.346	-0.211107	0.593666		0	0
PF3D7_1446900	glutaminyl-peptide cyclotransferase, putative	2747.04	2552.13	2849.64	2583.08	2586.73	3272.59	7241.51	9277.7	7620.85	6463.29	8002.86	6501.47	2716.27	2814.13	8046.69	6989.21	11.4332	0.0513509	0.99932		12.8761	-0.202942	0.593666		0	0
PF3D7_1454700	6-phosphogluconate dehydrogenase, decarboxylating	4745.13	4397.2	4892.37	4446.08	4052.48	5471.87	7594.11	9386.85	7857.81	6814.5	8146.16	6617.96	4678.23	4656.81	8279.59	7192.87	12.1884	-0.00649293	0.99932		12.9174	-0.202699	0.593666		0	0
PF3D7_1459100	GTP-binding protein, putative	659.8	618.758	641.593	603.103	702.409	586.86	417.071	380.318	438.122	464.602	462.27	463.763	640.05	630.791	411.837	463.545	9.31157	-0.0195552	0.99932		8.77377	0.16658	0.593666		0	0
PF3D7_1468000	WD repeat-containing protein, putative	2909.23	3195.27	2831.77	3151.67	2898.64	2279.12	3585.23	2399.58	3094	4077.06	2817.78	4036.5	2978.76	2776.48	3026.27	3643.78	11.4907	-0.101691	0.99932		11.7035	0.267262	0.593666		0	0
PF3D7_1360000	ATP synthase-associated protein, putative	489.118	444.135	427.133	644.332	549.258	471.628	226.297	197.833	209.805	177.612	166.849	197.814	453.462	555.073	211.312	180.758	8.97805	0.290386	0.88478		7.61497	-0.229765	0.594887		0	0
PF3D7_0612000	conserved Plasmodium protein, unknown function	388.068	420.413	369.944	413.255	381.674	388.496	1077.54	1407	1240.32	1097.79	1155.18	1064.9	392.808	394.475	1241.62	1105.96	8.62074	0.00334103	0.99932		10.197	-0.164585	0.594887		0	0
PF3D7_0720500	conserved Plasmodium protein, unknown function	737.923	631.278	724.696	790.074	693.589	778.639	918.345	1461.58	1036.68	849.931	1123.78	893.458	697.966	754.101	1138.87	955.722	9.50389	0.112003	0.99932		10.0325	-0.25038	0.594887		0	0
PF3D7_1228100	leucine-rich repeat protein	1101.36	1154.49	1025.83	1110.32	1031.96	848.601	1088.07	994.283	1019.4	1264.36	1026.61	1236.33	1093.9	996.963	1033.92	1175.77	10.0299	-0.13501	0.99932		10.1096	0.184671	0.594887		0	0
PF3D7_1336700	parasitophorous vacuolar protein 3, putative	2344.54	2220.68	2436.8	2196.67	2304.48	2870.1	824.932	1053.97	836.751	740.554	889.207	712.129	2334.01	2457.08	905.219	780.63	11.2261	0.0744869	0.99932		9.71926	-0.210722	0.594887		0	0
PF3D7_1413400	30S ribosomal protein S9, putative	1650.77	1813.44	1835.42	1575.35	1841.02	1736.71	2286.65	2131.82	2427.57	2452.46	2538.07	2525.42	1766.55	1717.69	2282.01	2505.31	10.7666	-0.0400235	0.99932		11.225	0.133625	0.594887		0	0
PF3D7_1014000	GDP-L-fucose synthase	425.431	374.286	391.39	649.126	543.646	612.375	324.973	363.263	340.624	381.315	416.141	363.757	397.035	601.716	342.953	387.071	8.96398	0.600026	0.000267269		8.5118	0.17823	0.595467		0	0
PF3D7_0109100	LCCL domain-containing protein	22485.8	18017.8	19767	20479.6	18933.8	21289.9	16277.6	16345.1	17490.3	14197	16527.9	14314	20090.2	20234.4	16704.3	15012.9	14.2994	0.0103679	0.99932		13.953	-0.154034	0.595467		0	0
PF3D7_0405500	conserved Plasmodium protein, unknown function	883.979	798.652	992.771	930.063	842.731	975.356	1473.56	2384.23	1659.93	1422.91	1760.75	1452.83	891.801	916.05	1839.24	1545.49	9.82006	0.0392406	0.99932		10.7248	-0.249401	0.595467		0	0
PF3D7_0816700	trafficking protein particle complex subunit 2-like protein, putative	507.8	383.511	469.131	547.491	502.752	463.397	392.073	371.79	424.546	433.495	467.177	461.565	453.481	504.546	396.136	454.079	8.90392	0.155839	0.99932		8.73168	0.194254	0.595467		0	0
PF3D7_0819900	U6 snRNA-associated Sm-like protein LSm3, putative	471.286	408.552	436.069	486.126	409.739	328.411	284.187	501.405	492.424	311.073	381.79	342.877	438.635	408.092	426.006	345.246	8.72575	-0.104665	0.99932		8.59106	-0.301116	0.595467		0	0
PF3D7_0932300	M18 aspartyl aminopeptidase	3687.07	3362.64	3432.25	3777.78	3462.33	3797.72	5633.75	5464.29	5656.09	5124.67	5247.89	5227.77	3493.99	3679.28	5584.71	5200.11	11.8084	0.0746154	0.99932		12.3967	-0.103168	0.595467		0	0
PF3D7_1004000	60S ribosomal protein L13, putative	8083.19	8175.64	7645.5	8018.68	6967.16	8626.76	4777.24	7434.1	5090.85	4426.26	5656.18	4553.01	7968.11	7870.87	5767.4	4878.48	12.9512	-0.0177514	0.99932		12.378	-0.240928	0.595467		0	0
PF3D7_1031700	protein phosphatase inhibitor 3	3350.8	4148.12	3649.4	4078.85	3554.54	4406.8	2805.03	4452.96	3286.53	2716.37	3408.63	2750.71	3716.1	4013.4	3514.84	2958.57	11.9162	0.110864	0.99932		11.6603	-0.24777	0.595467		0	0
PF3D7_1038000	antigen UB05	5035.54	3965.59	5260.53	5151.78	4537.6	5266.1	2702.41	3103.94	2690.44	2330.03	2770.67	2338.6	4753.88	4985.16	2832.26	2479.77	12.2496	0.0687825	0.99932		11.375	-0.191066	0.595467		0	0
PF3D7_1217700	conserved Plasmodium protein, unknown function	1296.67	1185.46	1301.06	1193.74	1260.49	1209.94	2990.54	3120.99	3156.95	2863.87	2829.56	2929.84	1261.06	1221.39	3089.49	2874.43	10.2775	-0.0444979	0.99932		11.542	-0.10411	0.595467		0	0
PF3D7_1461000	conserved Plasmodium protein, unknown function	202.101	202.299	244.842	197.518	202.063	200.01	297.344	388.845	315.941	390.346	348.42	409.914	216.414	199.864	334.043	382.893	7.7014	-0.111628	0.99932		8.4857	0.202545	0.595467		0	0
PF3D7_1470200	conserved Plasmodium protein, unknown function	1158.26	1199.96	1213.49	1075.8	1136.2	1168.78	902.557	1101.73	953.995	1071.7	1160.09	1029.73	1190.57	1126.93	986.093	1087.17	10.1784	-0.0788927	0.99932		10.0177	0.144338	0.595467		0	0
PF3D7_1471900	conserved Plasmodium protein, unknown function	1294.97	1553.15	1337.69	1591.65	1465.76	1027.21	1402.52	929.476	1313.13	1628.62	1120.83	1752.85	1395.27	1361.54	1215.04	1500.77	10.4288	-0.0358091	0.99932		10.4072	0.303252	0.595467		0	0
PF3D7_1474400	conserved Plasmodium protein, unknown function	21094.1	21964.3	17405.2	22211.2	21420.3	17756.4	12972.6	9264.06	10988.8	14307.3	10590	14264.6	20154.5	20462.6	11075.2	13054	14.3098	0.0218477	0.99932		13.5585	0.236992	0.595467		0	0
PF3D7_0408000	conserved Plasmodium protein, unknown function	440.716	424.366	520.959	487.084	444.218	604.968	1760.38	2408.11	1831.47	1571.42	1930.54	1604.49	462.014	512.09	1999.99	1702.15	8.92793	0.149772	0.99932		10.8541	-0.231388	0.596079		0	0
PF3D7_0605300	aurora-related kinase ARK1	18741.9	18714.3	17886.9	18612.8	17197.8	20847.9	13204.2	15494.1	14059.4	12204.1	13961.3	12435.9	18447.7	18886.2	14252.6	12867.1	14.1882	0.0338761	0.99932		13.7271	-0.147351	0.596079		0	0
PF3D7_0824200	conserved Plasmodium protein, unknown function	1257.61	1219.07	1276.93	1060.46	1148.23	1521.88	1148.59	1478.63	1227.98	1472.08	1722.47	1311.06	1251.2	1243.53	1285.07	1501.87	10.2847	-0.0083468	0.99932		10.4445	0.226491	0.596079		0	0
PF3D7_1028600	conserved Plasmodium protein, unknown function	5784.5	6421.51	5823.48	5092.33	5158.22	6215.12	4231.23	4713.89	4707.03	3747.92	4540.25	3883.74	6009.83	5488.56	4550.72	4057.31	12.4891	-0.130942	0.99932		12.0715	-0.165364	0.596079		0	0
PF3D7_1104600	radial spoke head protein, putative	11911.2	11838.8	10142.2	11005.4	10976.3	11440.9	8753.22	6554.08	8678.51	7306.19	6734.81	7221.29	11297.4	11140.9	7995.27	7087.43	13.4537	-0.0201754	0.99932		12.8806	-0.174344	0.596079		0	0
PF3D7_1127900	conserved Plasmodium protein, unknown function	3656.5	3437.1	3180.26	3282.07	2844.12	3555.73	6467.89	6815.02	6929.73	5805.02	6451.17	5994.85	3424.62	3227.3	6737.54	6083.68	11.6996	-0.0857821	0.99932		12.6462	-0.14723	0.596079		0	0
PF3D7_1142600	60S ribosomal protein L35ae, putative	2314.82	2390.69	2178.56	2119.01	1809.75	2191.88	1594.61	2329.66	1774.7	1463.04	1861.84	1571.52	2294.69	2040.21	1899.66	1632.13	11.0818	-0.169826	0.99932		10.7862	-0.217412	0.596079		0	0
PF3D7_1251200	coronin	1055.51	924.513	890.903	1037.45	852.353	941.61	1576.19	1331.96	1419.27	1304.5	1303.38	1268.2	956.975	943.805	1442.47	1292.03	9.89238	-0.0206821	0.99932		10.4171	-0.15987	0.596079		0	0
PF3D7_1307400	conserved Plasmodium protein, unknown function	3429.77	3342.87	3367.92	3063.45	2734.26	3212.5	2702.41	3284.72	2771.89	3134.81	3352.68	3182.6	3380.19	3003.41	2919.67	3223.36	11.6402	-0.170569	0.99932		11.5847	0.143999	0.596079		0	0
PF3D7_1143900	ATP-dependent (S)-NAD(P)H-hydrate dehydratase, putative	294.66	319.593	274.33	244.501	223.713	286.434	81.5722	81.8621	86.3902	70.2422	66.7396	69.2347	296.194	251.549	83.2748	68.7388	8.09736	-0.237706	0.99932		6.24806	-0.279073	0.596873		0	0
PF3D7_0216400	vacuolar protein sorting-associated protein 45	895.018	682.676	769.375	875.41	769.764	776.992	407.861	428.07	464.039	537.855	462.27	485.742	782.357	807.389	433.323	495.289	9.63458	0.0460918	0.99932		8.85893	0.191971	0.597044		0	0
PF3D7_0426000	erythrocyte membrane protein 1, PfEMP1	808.404	989.09	833.713	910.886	977.439	762.177	2126.14	1169.95	1840.11	1536.3	1202.29	1490.2	877.069	883.501	1712.07	1409.6	9.78183	0.00997753	0.99932		10.6081	-0.281876	0.597044		0	0
PF3D7_1138350	conserved protein, unknown function	733.677	705.081	730.058	703.779	663.119	692.215	844.667	1059.09	974.975	782.699	906.873	892.359	722.939	686.371	959.578	860.644	9.46077	-0.0748086	0.99932		9.8299	-0.154878	0.597044		0	0
PF3D7_0617800	histone H2A	27789.7	22657.5	30621.3	28063.9	26113.4	32118.4	23184.9	35923.8	24004.1	20788.7	27240.5	21140.8	27022.8	28765.3	27704.3	23056.7	14.7677	0.090176	0.99932		14.6314	-0.264825	0.59783		0	0
PF3D7_1430000	conserved protein, unknown function	760.001	789.427	887.328	907.051	965.412	725.138	1410.41	1193.82	1388.41	1542.32	1359.33	1670.43	812.252	865.867	1330.88	1524.02	9.71263	0.0924744	0.99932		10.4792	0.194046	0.597917		0	0
PF3D7_1141500	conserved Plasmodium protein, unknown function	4820.7	4215.99	4870.03	4597.58	4033.24	4616.69	5274.56	6276.09	5254.99	5999.69	6621.94	6077.27	4635.57	4415.83	5601.88	6232.97	12.1439	-0.0699148	0.99932		12.5308	0.154573	0.598625		0	0
PF3D7_1032300	conserved protein, unknown function	588.47	609.533	617.466	568.585	644.677	571.221	1165.69	965.29	1356.33	1288.44	1276.89	1387.99	605.156	594.828	1162.44	1317.77	9.2288	-0.0243284	0.99932		10.2762	0.177867	0.600507		0	0
PF3D7_1240900	erythrocyte membrane protein 1, PfEMP1	24075.5	24820.2	22836.4	24192.2	22978.2	21618.3	20212.8	14646.5	19535.3	16830	14406.9	16716.3	23910.7	22929.6	18131.5	15984.4	14.5155	-0.0604748	0.99932		14.0582	-0.182036	0.600507		0	0
PF3D7_0517100	conserved protein, unknown function	276.827	277.42	316.329	272.307	273.426	267.503	181.564	206.361	233.254	260.9	216.904	238.475	290.192	271.079	207.059	238.759	8.13255	-0.0965939	0.99932		7.80031	0.203387	0.600877		0	0
PF3D7_0606900	glutaredoxin-like protein	576.582	518.597	596.02	597.35	540.438	686.453	1061.75	1570.73	1167.5	987.405	1230.76	1018.74	563.733	608.08	1266.66	1078.97	9.19453	0.110063	0.99932		10.1958	-0.229131	0.600877		0	0
PF3D7_1225200	DNA-binding protein, putative	1523.4	1671.77	1477.09	1798.76	1749.61	1285.66	970.972	627.609	821.941	1117.85	729.228	1105.56	1557.42	1611.34	806.841	984.214	10.6297	0.0487717	0.99932		9.80659	0.284572	0.600877		0	0
PF3D7_1119500	AP-4 complex subunit mu, putative	298.056	297.847	310.074	332.713	333.564	348.165	423.649	448.536	443.058	384.325	371.975	427.497	301.992	338.148	438.415	394.599	8.32224	0.16425	0.99932		8.7022	-0.15234	0.601289		0	0
PF3D7_0323000	translation machinery-associated protein 7, putative	3881.53	3449.62	4510.81	4087.48	3860.85	4704.76	5328.51	7171.46	5901.69	4604.88	6226.41	4904.68	3947.32	4217.69	6133.88	5245.32	11.9952	0.0958035	0.99932		12.4741	-0.225414	0.60168		0	0
PF3D7_0319300	ubiquitin-conjugating enzyme E2, putative	1050.42	1023.36	1045.49	1056.63	1049.6	1294.71	688.101	973.818	696.058	604.083	789.097	612.123	1039.75	1133.65	785.992	668.434	10.0857	0.124997	0.99932		9.50623	-0.229954	0.605394		0	0
PF3D7_0624100	conserved protein, unknown function	3970.69	4084.86	4482.22	4072.14	3985.13	5033.17	5316.67	7012.85	5695.58	4981.18	5905.47	4828.85	4179.25	4363.48	6008.37	5238.5	12.0605	0.0623541	0.99932		12.4572	-0.19735	0.605394		0	0
PF3D7_0818000	U4/U6.U5 small nuclear ribonucleoprotein, putative	2622.22	2332.7	2553.86	2792.11	2475.27	2402.59	6771.81	5087.39	6006.59	5600.31	4699.25	5503.61	2502.93	2556.65	5955.26	5267.73	11.3048	0.0306594	0.99932		12.4542	-0.177453	0.605394		0	0
PF3D7_1024900	conserved Plasmodium protein, unknown function	245.408	240.518	220.715	259.842	287.058	272.441	78.9408	61.3966	72.8146	106.367	77.5357	75.8285	235.547	273.114	71.0507	86.577	7.99056	0.213467	0.99932		6.30038	0.27638	0.605394		0	0
PF3D7_1141200	ATP synthase-associated protein, putative	3979.18	3224.92	4019.34	3731.76	3610.67	4413.38	2585.31	3745.19	2625.03	2255.78	3030.76	2244.08	3741.15	3918.6	2985.18	2510.21	11.9031	0.0670606	0.99932		11.424	-0.249087	0.605394		0	0
PF3D7_1213300	conserved Plasmodium protein, unknown function	1704.27	1518.89	1723.72	1570.56	1408.03	1551.52	1620.92	2918.04	2032.64	1568.41	2099.35	1803.4	1648.96	1510.03	2190.53	1823.72	10.6252	-0.126862	0.99932		10.9709	-0.263148	0.605394		0	0
PF3D7_1323700	glideosome associated protein with multiple membrane spans 1	14800.9	12845	14895.1	14757.3	13433.2	16903.7	6223.17	8089	5532.68	5406.64	6503.18	5107.99	14180.4	15031.4	6614.95	5672.6	13.8343	0.0841261	0.99932		12.5849	-0.221238	0.605394		0	0
PF3D7_1325000	U6 snRNA-associated Sm-like protein LSm6, putative	1022.39	960.096	1028.51	886.916	937.348	1318.58	697.311	1052.27	760.234	565.951	909.818	539.591	1003.67	1047.62	836.605	671.787	10.0023	0.0622062	0.99932		9.5588	-0.314242	0.605394		0	0
PF3D7_1343400	DNA repair protein RAD5, putative	2216.32	2521.82	2320.64	2505.42	2336.55	2300.52	3095.8	2518.96	2700.31	3339.52	2756.93	3188.1	2352.92	2380.83	2771.69	3094.85	11.2088	0.0165068	0.99932		11.5183	0.158368	0.605394		0	0
PF3D7_1352900	Plasmodium exported protein, unknown function	534.973	493.557	406.581	527.355	473.886	582.744	99.9917	119.382	82.6878	132.457	116.794	110.995	478.37	527.995	100.687	120.082	8.97494	0.141492	0.99932		6.7864	0.269477	0.605394		0	0
PF3D7_1404600	adenylyl cyclase alpha	3667.54	2827.57	2825.51	3420.14	2817.66	2763.92	2362.96	2333.07	2495.44	2765.54	2743.19	2636.42	3106.87	3000.57	2397.16	2715.05	11.5764	-0.0503334	0.99932		11.3197	0.179461	0.605394		0	0
PF3D7_1369400	conserved Plasmodium protein, unknown function	1212.61	1037.85	1027.62	1325.1	1223.6	1468.38	317.079	349.619	264.107	373.287	390.623	307.71	1092.69	1339.03	310.269	357.207	10.2478	0.293527	0.88478		8.38257	0.210272	0.608384		0	0
PF3D7_1427000	conserved Plasmodium protein, unknown function	982.482	1041.81	1131.28	939.651	1021.54	887.286	989.392	769.162	972.507	1102.8	918.651	1080.28	1051.86	949.493	910.354	1033.91	9.96676	-0.14736	0.99932		9.92501	0.180458	0.608384		0	0
PF3D7_0211300	ubiquinol-cytochrome-c reductase complex assembly factor 1, putative	681.878	819.08	784.566	742.133	768.16	798.393	336.814	484.351	439.356	366.263	385.716	341.778	761.841	769.562	420.174	364.585	9.58064	0.0141132	0.99932		8.61611	-0.199815	0.609394		0	0
PF3D7_1112800	conserved protein, unknown function	50.1006	39.5372	41.9984	27.806	41.6955	42.8004	42.1018	27.2874	33.3219	48.1661	35.3327	56.0472	43.8788	37.434	34.237	46.5153	5.34541	-0.217067	0.99932		5.33543	0.424218	0.609394		0	0
PF3D7_1207000	conserved Plasmodium protein, unknown function	2427.76	3077.32	2457.35	2832.38	2920.29	2306.28	4761.45	2679.28	3667.88	5021.31	3464.57	5137.66	2654.14	2686.32	3702.87	4541.18	11.3827	0.017155	0.99932		12.0091	0.293916	0.609394		0	0
PF3D7_1409000	WD repeat-containing protein, putative	239.464	281.373	268.969	235.872	259.795	276.557	132.884	129.615	122.18	104.36	121.702	100.006	263.269	257.408	128.226	108.689	8.02424	-0.0326521	0.99932		6.88823	-0.234623	0.609394		0	0
PF3D7_1429200	AP2 domain transcription factor AP2-O3, putative	6747.45	6532.87	5675.15	5566.95	5542.3	5043.04	2862.92	2179.58	2471.99	2899	2536.1	3062.81	6318.49	5384.1	2504.83	2832.64	12.5145	-0.230985	0.99932		11.3819	0.17644	0.609394		0	0
PF3D7_0705000	mRNA cap guanine-N7 methyltransferase, putative	1705.12	1845.07	1525.35	1653.02	1606.08	1631.36	2245.87	2356.95	2079.54	2415.33	2422.25	2464.98	1691.85	1630.15	2227.45	2434.19	10.6978	-0.0547414	0.99932		11.1866	0.128992	0.609559		0	0
PF3D7_1215700	conserved Plasmodium protein, unknown function	984.18	1132.08	828.352	982.798	1043.19	681.515	1155.17	905.599	1176.14	1441.97	1006.98	1488	981.538	902.501	1078.97	1312.32	9.87961	-0.121909	0.99932		10.2236	0.281148	0.609559		0	0
PF3D7_1353400	Ran-binding protein, putative	858.504	807.219	839.075	620.361	753.727	733.369	782.83	624.198	750.361	840.9	792.042	789.056	834.933	702.486	719.13	807.333	9.58629	-0.247485	0.88478		9.57598	0.163426	0.610323		0	0
PF3D7_0605400	calcium-binding protein, putative	646.213	611.509	782.779	793.909	786.602	893.871	772.305	1120.49	802.195	1015.5	1106.11	1001.16	680.167	824.794	898.329	1040.92	9.55551	0.279388	0.99932		9.92128	0.215957	0.610323		0	0
PF3D7_1463300	DNA polymerase alpha subunit B, putative	855.957	809.196	766.695	794.868	782.593	883.994	561.796	624.198	498.595	621.142	657.581	596.738	810.616	820.485	561.53	625.154	9.67163	0.017541	0.99932		9.21272	0.15993	0.610323		0	0
PF3D7_1236800	protein-S-isoprenylcysteine O-methyltransferase	136.715	112.681	146.548	109.306	127.492	158.032	1680.12	2435.4	1761.13	1648.68	1708.73	1647.35	131.981	131.61	1958.88	1668.25	7.04216	0.0040821	0.99932		10.8246	-0.230355	0.612577		0	0
PF3D7_0719600	60S ribosomal protein L11a, putative	3051.89	2535.66	2973.85	2798.82	2505.74	3075.87	2368.23	2953.86	2431.27	2092.21	2562.6	2144.08	2853.8	2793.48	2584.45	2266.3	11.4633	-0.0305472	0.99932		11.244	-0.188518	0.613347		0	0
PF3D7_1315200	heptatricopeptide repeat-containing protein, putative	191.911	178.577	196.588	167.795	200.459	205.771	168.407	175.662	132.054	182.63	197.274	172.537	189.025	191.342	158.708	184.147	7.57125	0.0225015	0.99932		7.42145	0.223986	0.613857		0	0
PF3D7_1217600	anaphase-promoting complex subunit 10, putative	250.503	228.657	254.671	304.907	269.417	304.542	249.979	378.612	266.576	363.253	403.382	287.929	244.611	292.955	298.389	351.521	8.0703	0.260958	0.99932		8.3441	0.245637	0.614592		0	0
PF3D7_0418900	conserved protein, unknown function	2925.37	2380.14	2481.48	3028.94	2518.57	2642.93	1590.66	2172.76	1769.77	1580.45	1694.01	1571.52	2595.66	2730.14	1844.39	1615.33	11.3788	0.072848	0.99932		10.7564	-0.189808	0.614917		0	0
PF3D7_1132200	T-complex protein 1 subunit alpha	15904.8	14594.5	14502.9	14249.1	12779.7	15916	15059.3	19878.8	15816.8	13756.4	16699.6	14129.4	15000.7	14314.9	16918.3	14861.8	13.8394	-0.0675068	0.99932		13.9558	-0.186792	0.614917		0	0
PF3D7_0621500	ribonuclease P/MRP protein subunit RPP1, putative	191.062	173.305	167.994	163.001	145.934	150.625	143.409	189.306	174.015	184.637	208.07	191.22	177.453	153.187	168.91	194.642	7.36912	-0.213664	0.99932		7.50602	0.211724	0.618153		0	0
PF3D7_0811100	mitochondrial carrier protein, putative	130.771	150.9	176.93	144.783	141.925	207.417	128.937	127.909	117.244	171.592	136.424	146.162	152.867	164.709	124.697	151.392	7.31096	0.110307	0.99932		7.10899	0.281815	0.619081		0	0
PF3D7_1147900	peroxisome assembly protein 22, putative	1026.64	946.917	1004.39	997.181	909.283	1126.8	939.396	1318.32	1087.28	892.076	1128.68	867.083	992.648	1011.09	1115	962.614	9.96848	0.0268348	0.99932		10.0207	-0.209672	0.619081		0	0
PF3D7_1240300	erythrocyte membrane protein 1, PfEMP1	18533.8	18703.1	17259.6	18769.1	17371	16578.6	17380.1	12291.2	16769.6	14073.5	12431.2	14390.9	18165.5	17572.9	15480.3	13631.9	14.1252	-0.0478884	0.99932		13.8293	-0.183688	0.619081		0	0
PF3D7_0932900	conserved Plasmodium protein, unknown function	166.436	162.103	189.44	224.366	224.514	177.786	185.511	223.415	245.595	284.983	247.329	232.98	172.659	208.889	218.174	255.097	7.57572	0.276201	0.99932		7.88652	0.226161	0.619316		0	0
PF3D7_0407000	conserved Plasmodium protein, unknown function	127.375	119.271	130.463	159.165	147.538	167.909	697.311	760.635	702.229	806.782	793.023	772.572	125.703	158.204	720.058	790.792	7.14927	0.335018	0.522778		9.56115	0.137528	0.619678		0	0
PF3D7_0623300	EGF-like membrane protein, putative	1102.21	1063.55	1175.06	1221.55	1178.7	1476.61	1960.36	2936.8	1869.73	1679.79	2321.16	1642.95	1113.61	1292.29	2255.63	1881.3	10.2324	0.214956	0.99932		11.0143	-0.260502	0.619678		0	0
PF3D7_1013000	zinc finger protein, putative	425.431	394.055	374.412	527.355	503.554	381.088	357.865	259.23	335.688	376.298	329.772	418.705	397.966	470.666	317.594	374.925	8.7626	0.241189	0.99932		8.43571	0.233123	0.619678		0	0
PF3D7_1330000	PITH domain-containing protein, putative	780.381	940.327	775.631	909.927	871.597	967.125	1188.06	1354.14	1345.22	1078.72	1241.55	1164.9	832.113	916.217	1295.8	1161.72	9.77176	0.137116	0.99932		10.263	-0.156952	0.619678		0	0
PF3D7_1450200	conserved Plasmodium protein, unknown function	119.732	102.138	129.57	139.03	133.105	128.401	102.623	151.786	129.585	100.346	117.776	100.006	117.147	133.512	127.998	106.042	6.96958	0.193438	0.99932		6.87062	-0.260066	0.619678		0	0
PF3D7_1368500	heptatricopeptide repeat-containing protein, putative	321.833	309.708	380.667	372.025	416.955	443.643	248.664	312.099	325.815	326.125	349.401	341.778	337.403	410.874	295.526	339.101	8.54743	0.287732	0.88478		8.30977	0.19969	0.619688		0	0
PF3D7_0323100	conserved Plasmodium protein, unknown function	3149.55	3322.45	3067.67	3092.22	3450.31	3031.42	2955.02	2003.92	2736.1	3248.2	2511.57	3132.05	3179.89	3191.32	2565.01	2963.94	11.6374	0.00513472	0.99932		11.4328	0.207402	0.620635		0	0
PF3D7_0105500	conserved protein, unknown function	292.961	302.46	352.072	242.583	291.869	365.45	201.299	231.943	203.634	159.55	210.033	161.548	315.831	299.967	212.292	177.044	8.26631	-0.0714871	0.99932		7.60487	-0.257059	0.621171		0	0
PF3D7_0113000	glutamic acid-rich protein GARP	703.107	755.161	750.61	790.074	695.995	967.948	824.932	526.987	534.385	547.889	466.196	572.56	736.293	818.006	628.768	528.882	9.60205	0.151752	0.99932		9.17698	-0.251579	0.621171		0	0
PF3D7_0210600	protein CERLI1	3052.74	2589.69	3068.57	2770.05	2757.52	3603.47	5774.52	6422.76	6320.06	5082.53	6069.38	5166.23	2903.67	3043.68	6172.45	5439.38	11.538	0.0683782	0.99932		12.5033	-0.182262	0.621171		0	0
PF3D7_0213000	conserved protein, unknown function	812.649	755.82	872.138	751.721	706.419	896.34	1548.56	2111.36	1636.48	1433.94	1720.51	1446.24	813.536	784.826	1765.46	1533.56	9.64238	-0.0510468	0.99932		10.6878	-0.201522	0.621171		0	0
PF3D7_0414200	calmodulin-like protein	205.498	214.16	273.437	279.019	280.643	309.48	313.132	525.282	385.054	321.107	374.919	326.392	231.031	289.714	407.822	340.806	8.02443	0.328736	0.99932		8.54811	-0.253014	0.621171		0	0
PF3D7_0514700	MORN repeat protein, putative	1492.83	1719.21	1604.88	1734.52	1719.14	1199.24	2101.14	1234.75	1816.66	2421.35	1579.18	2325.41	1605.64	1550.96	1717.52	2108.64	10.6242	-0.0502376	0.99932		10.9017	0.294908	0.621171		0	0
PF3D7_0518000	NOSIP domain-containing protein, putative	5729.31	5224.19	5467.84	5878.57	5287.31	6782.22	8541.4	11639.8	8766.14	7726.64	9549.65	7908.15	5473.78	5982.7	9649.1	8394.81	12.4839	0.12831	0.99932		13.1392	-0.200575	0.621171		0	0
PF3D7_0529800	conserved Plasmodium protein, unknown function	2028.65	2274.05	1932.82	1954.09	2171.37	1773.75	2891.87	1615.07	2283.17	3073.6	2185.72	2919.95	2078.51	1966.4	2263.37	2726.42	10.9819	-0.0801426	0.99932		11.2848	0.267577	0.621171		0	0
PF3D7_0605200	acylphosphatase, putative	4286.58	4471	4546.55	4399.1	4289.83	5040.57	4331.22	5873.6	4557.7	4117.2	4771.88	4168.37	4434.71	4576.5	4920.84	4352.48	12.1375	0.0454363	0.99932		12.1789	-0.176331	0.621171		0	0
PF3D7_0621800	nascent polypeptide-associated complex subunit alpha, putative	5299.63	4667.37	4948.67	4157.48	4182.38	5559.12	3095.8	4152.79	3133.5	2621.04	3664.79	2460.58	4971.89	4632.99	3460.7	2915.47	12.2296	-0.101746	0.99932		11.6385	-0.246667	0.621171		0	0
PF3D7_0805500	conserved Plasmodium protein, unknown function	405.9	397.349	437.856	337.507	431.388	421.42	240.77	208.066	230.785	294.014	272.847	221.991	413.702	396.772	226.54	262.951	8.66262	-0.0575213	0.99932		7.93514	0.213079	0.621171		0	0
PF3D7_0820500	protein transport protein YIF1, putative	1507.27	1350.86	1514.62	1510.15	1501.04	1549.05	1509.09	1338.79	1510.59	1582.46	1550.71	1607.78	1457.58	1520.08	1452.82	1580.32	10.54	0.061641	0.99932		10.5666	0.119231	0.621171		0	0
PF3D7_0820900	conserved Plasmodium protein, unknown function	822.839	748.572	741.674	845.686	784.999	579.452	732.834	528.693	697.292	847.924	652.674	812.135	771.029	736.712	652.94	770.911	9.55817	-0.0661577	0.99932		9.47558	0.236655	0.621171		0	0
PF3D7_0827900	protein disulfide-isomerase	19390.6	16199.7	17906.5	16810.2	15046.5	19162.2	13342.3	16258.1	14012.5	11402.3	15045.9	11608.4	17832.3	17006.3	14537.7	12685.5	14.0884	-0.0683925	0.99932		13.7325	-0.196469	0.621171		0	0
PF3D7_0933300	conserved Plasmodium protein, unknown function	731.979	625.347	654.103	797.745	789.008	632.129	521.01	337.681	440.59	606.09	432.826	504.425	670.476	739.627	433.094	514.447	9.46159	0.14173	0.99932		8.88804	0.244156	0.621171		0	0
PF3D7_1012400	hypoxanthine-guanine phosphoribosyltransferase	1801.92	1641.45	2020.39	1827.53	1812.95	2392.71	7213.88	10481.8	8099.7	6311.76	8867.53	6536.64	1821.26	2011.06	8598.44	7238.64	10.904	0.143398	0.99932		12.951	-0.248096	0.621171		0	0
PF3D7_1115600	peptidyl-prolyl cis-trans isomerase	1418.95	1810.81	1559.3	1549.47	1460.95	1915.32	767.042	1071.03	688.653	615.121	870.559	602.232	1596.35	1641.91	842.241	695.971	10.661	0.0403508	0.99932		9.58704	-0.27226	0.621171		0	0
PF3D7_1143300	DNA-directed RNA polymerases I and III subunit RPAC1, putative	2225.66	1839.8	1970.35	2161.2	2067.14	2027.26	2740.56	2568.42	2613.92	2365.16	2408.51	2497.95	2011.94	2085.2	2640.97	2423.87	11.0004	0.0520476	0.99932		11.3063	-0.124167	0.621171		0	0
PF3D7_1208100	conserved Plasmodium protein, unknown function	614.794	579.88	774.737	747.886	716.842	636.245	418.386	353.03	441.824	464.602	423.993	516.513	656.47	700.324	404.414	468.369	9.40599	0.0944172	0.99932		8.76948	0.207067	0.621171		0	0
PF3D7_1245100	kinesin-13, putative	1548.02	1523.5	1535.18	1507.28	1578.02	1466.74	1806.43	1514.45	1705.59	1999.9	1650.82	1897.91	1535.57	1517.34	1675.49	1849.54	10.576	-0.0170823	0.99932		10.7834	0.140944	0.621171		0	0
PF3D7_1245600	kinesin-15, putative	3686.22	4063.11	3259.79	3519.86	3525.68	2786.14	4635.14	3823.64	4236.82	5185.88	4174.17	5148.65	3669.71	3277.23	4231.87	4836.23	11.7622	-0.16352	0.99932		12.1466	0.192215	0.621171		0	0
PF3D7_1318200	glycerol-3-phosphate 1-O-acyltransferase	101.05	82.3693	115.272	88.2121	83.3911	123.463	353.918	477.529	371.478	314.083	392.586	289.028	99.564	98.3553	400.975	331.899	6.62877	-0.00983123	0.99932		8.51742	-0.268368	0.621171		0	0
PF3D7_1349400	cytidine and deoxycytidylate deaminase, putative	213.989	212.842	211.779	240.666	206.072	254.333	748.622	960.174	793.556	713.46	777.32	728.613	212.87	233.69	834.117	739.798	7.80271	0.133541	0.99932		9.62014	-0.169681	0.621171		0	0
PF3D7_1357300	dynein light chain, putative	66.2347	73.8029	87.5712	75.7474	85.7966	69.9622	49.9959	64.8075	58.0049	77.2664	67.7211	68.1358	75.8696	77.1687	57.6027	71.0411	6.25775	0.0283531	0.99932		6.00724	0.312167	0.621171		0	0
PF3D7_1364800	DNA-directed RNA polymerases I, II, and III subunit RPABC1, putative	4137.12	4213.35	4323.16	3892.84	3762.22	4731.92	3662.86	3927.67	3728.35	3039.48	3849.3	3215.57	4224.54	4128.99	3772.96	3368.12	12.0282	-0.0329189	0.99932		11.8019	-0.163433	0.621171		0	0
PF3D7_1403800	nuclear formin-like protein MISFIT, putative	2605.23	2722.14	2328.68	2447.89	2631.63	2056.89	3199.74	2172.76	3092.77	3664.64	2730.43	3548.56	2552.02	2378.8	2821.75	3314.54	11.2676	-0.101575	0.99932		11.5832	0.231322	0.621171		0	0
PF3D7_1407100	rRNA 2'-O-methyltransferase fibrillarin, putative	6671.03	6782.61	6656.3	5539.15	5668.99	7445.63	5702.16	6864.48	6149.75	5023.32	6343.21	4980.51	6703.32	6217.92	6238.8	5449.01	12.6575	-0.108384	0.99932		12.5127	-0.194981	0.621171		0	0
PF3D7_1408600	40S ribosomal protein S8e, putative	7302.81	6352.32	7572.23	6879.59	6548.6	8544.45	9163.72	11112.8	8867.34	7621.28	9938.31	7653.19	7075.78	7324.21	9714.61	8404.26	12.8138	0.0499034	0.99932		13.1452	-0.208798	0.621171		0	0
PF3D7_1412200	MORN repeat protein, putative	1913.17	1654.63	1645.98	1699.04	1502.64	1568.8	1324.89	1287.62	1323	1435.95	1444.72	1422.06	1737.93	1590.16	1311.84	1434.24	10.7005	-0.128404	0.99932		10.4232	0.128304	0.621171		0	0
PF3D7_1428300	proliferation-associated protein 2g4, putative	1277.99	1514.94	1160.77	1443.04	1252.47	1218.17	1170.96	1082.97	1177.38	1001.45	1018.76	1041.82	1317.9	1304.56	1143.77	1020.68	10.3567	-0.0165298	0.99932		10.0798	-0.165291	0.621171		0	0
PF3D7_1478000	Plasmodium exported protein (PHISTa), unknown function	1553.12	1279.69	1499.43	1377.84	1273.32	1435.46	392.073	631.02	446.761	565.951	628.137	518.711	1444.08	1362.2	489.951	570.933	10.4544	-0.0838235	0.99932		9.05105	0.226986	0.621171		0	0
PF3D7_0214500	conserved Plasmodium protein, unknown function	111.24	89.6178	138.505	126.565	105.843	127.578	68.4154	88.6839	81.4536	94.3252	105.017	92.313	113.121	119.995	79.5177	97.2183	6.86491	0.0917624	0.99932		6.46545	0.29758	0.621711		0	0
PF3D7_0218500	small nuclear ribonucleoprotein Sm D2, putative	1751.82	1934.03	1961.42	1836.15	1795.31	2285.71	1951.15	2750.91	2153.58	1835.33	2249.52	1849.56	1882.42	1972.39	2285.22	1978.13	10.9124	0.0674142	0.99932		11.0578	-0.206971	0.621711		0	0
PF3D7_0409000	conserved Plasmodium protein, unknown function	98.503	111.363	91.1455	107.389	125.888	79.8393	94.729	54.5747	70.3463	94.3252	77.5357	108.797	100.337	104.372	73.2167	93.5528	6.67743	0.053631	0.99932		6.38171	0.338748	0.621711		0	0
PF3D7_0517600	F-actin-capping protein subunit beta, putative	928.985	940.327	772.056	891.71	796.224	739.954	811.775	608.849	875.009	708.443	605.564	681.358	880.456	809.296	765.211	665.121	9.7226	-0.122781	0.99932		9.48213	-0.205914	0.621711		0	0
PF3D7_0712300	erythrocyte membrane protein 1, PfEMP1	1152.31	1652.66	1214.38	1135.25	1217.19	1258.5	9378.17	7804.18	9363.47	7799.89	7732.96	7786.16	1339.78	1203.65	8848.61	7773.01	10.3126	-0.155632	0.99932		13.0208	-0.187186	0.621711		0	0
PF3D7_0724500	conserved Plasmodium protein, unknown function	892.471	904.744	939.156	855.274	798.63	884.817	739.413	717.999	761.468	756.609	848.967	818.728	912.124	846.24	739.626	808.101	9.78002	-0.108156	0.99932		9.59594	0.126352	0.621711		0	0
PF3D7_0910800	cytosolic Fe-S cluster assembly factor NBP35, putative	425.431	457.973	570.106	359.56	447.425	577.806	289.45	320.626	244.361	343.183	383.753	298.918	484.503	461.597	284.812	341.951	8.88585	-0.067939	0.99932		8.29178	0.268151	0.621711		0	0
PF3D7_0931600	conserved protein, unknown function	102.749	88.9588	108.124	115.059	91.4094	113.586	128.937	180.779	156.737	185.64	173.719	186.824	99.9437	106.685	155.484	182.061	6.6909	0.0969844	0.99932		7.39894	0.235324	0.621711		0	0
PF3D7_1003500	40S ribosomal protein S20e, putative	2532.21	2692.49	2603.9	2260.92	2138.5	2731.82	2731.35	3852.63	3113.75	2583.91	3244.72	2578.17	2609.53	2377.08	3232.58	2802.27	11.2838	-0.134616	0.99932		11.5591	-0.205253	0.621711		0	0
PF3D7_1022900	cytochrome c oxidase subunit ApiCOX13, putative	3349.95	3495.75	3357.19	3328.09	3159.24	4012.54	2843.19	4347.22	3056.98	2523.7	3486.16	2666.09	3400.96	3499.96	3415.79	2891.98	11.7526	0.0413836	0.99932		11.6229	-0.239325	0.621711		0	0
PF3D7_1112400	nucleic acid binding protein, putative	577.431	514.643	649.635	575.297	606.991	773.7	1522.24	2229.04	1715.46	1334.6	1849.08	1417.66	580.57	651.996	1822.25	1533.78	9.26745	0.168776	0.99932		10.7125	-0.24743	0.621711		0	0
PF3D7_1140800	CID domain-containing protein, putative	1033.43	743.959	992.771	954.992	920.509	988.525	547.323	463.885	485.019	606.09	589.86	519.81	923.387	954.676	498.743	571.92	9.87503	0.0496517	0.99932		9.06429	0.196532	0.621711		0	0
PF3D7_1353200	membrane associated histidine-rich protein 2	146.056	150.242	161.739	139.989	115.465	158.032	680.207	784.512	768.873	816.816	932.391	773.671	152.679	137.829	744.53	840.96	7.18243	-0.147677	0.99932		9.63071	0.177137	0.621711		0	0
PF3D7_1361400	actin-depolymerizing factor 2	294.66	289.94	330.626	344.219	312.716	335.819	186.827	284.812	196.229	239.827	253.218	279.137	305.075	330.918	222.623	257.394	8.31287	0.118018	0.99932		7.90694	0.221195	0.621711		0	0
PF3D7_1438400	metacaspase-2	1015.6	825.669	733.632	920.475	912.491	772.877	2514.27	1662.82	2256.02	2802.66	2123.89	2685.87	858.3	868.614	2144.37	2537.47	9.75398	0.0170822	0.99932		11.1929	0.241837	0.621711		0	0
PF3D7_1440600	protein SOC3, putative	5996.79	5455.48	5329.33	5671.47	5133.36	4531.08	8142.75	7338.59	8066.38	8908.72	8038.19	9091.73	5593.87	5111.97	7849.24	8679.55	12.3861	-0.130112	0.99932		13.0127	0.144813	0.621711		0	0
PF3D7_1235800	peptidase, putative	5876.21	5942.45	5105.94	5402.99	5316.18	4724.51	4222.02	3334.17	4117.11	4920.97	3718.77	4639.83	5641.53	5147.89	3891.1	4426.52	12.3973	-0.132243	0.99932		12.022	0.18536	0.622094		0	0
PF3D7_1136000	conserved Plasmodium protein, unknown function	1488.58	2150.83	1506.58	1810.27	1823.38	1206.64	6199.49	3607.05	5080.98	7168.72	4300.78	7377.35	1715.33	1613.43	4962.5	6282.28	10.7008	-0.0887891	0.99932		12.457	0.33994	0.622336		0	0
PF3D7_0311500	conserved protein, unknown function	287.017	256.333	319.903	360.519	331.961	348.988	2062.99	3427.97	2549.75	2190.55	2496.85	2179.25	287.751	347.156	2680.24	2288.88	8.3104	0.27235	0.99932		11.2788	-0.226621	0.623479		0	0
PF3D7_0312000	HTH domain-containing protein, putative	365.14	414.482	442.324	450.649	477.093	588.506	272.346	446.83	249.297	238.823	317.995	227.486	407.315	505.416	322.825	261.435	8.83405	0.311751	0.99932		8.19046	-0.295987	0.623479		0	0
PF3D7_0320700	signal peptidase complex subunit 2	2323.31	2189.7	2222.34	2335.7	2132.08	2689.02	3287.89	4852.03	3798.7	3080.62	4029.89	3170.51	2245.12	2385.6	3979.54	3427.01	11.177	0.0876198	0.99932		11.8546	-0.214958	0.623479		0	0
PF3D7_0524100	conserved Plasmodium protein, unknown function	4010.6	3576.14	3475.15	4677.16	4456.61	3525.27	2568.21	2031.2	2565.79	2744.46	2521.38	2895.77	3687.3	4219.68	2388.4	2720.54	11.9489	0.194485	0.99932		11.3188	0.186788	0.623479		0	0
PF3D7_0722800	conserved protein, unknown function	11659.9	11426.3	10564.8	12652.7	11523.2	10768.4	36053.6	27234.5	36701	30824.3	25718.3	31593	11217	11648.1	33329.7	29378.5	13.4809	0.0543506	0.99932		14.9364	-0.182149	0.623479		0	0
PF3D7_1407200	conserved Plasmodium protein, unknown function	897.566	857.958	789.928	834.18	766.556	814.854	396.02	383.728	412.205	354.221	354.309	370.351	848.484	805.197	397.318	359.627	9.69147	-0.0766087	0.99932		8.56404	-0.146566	0.623479		0	0
PF3D7_1416100	protein SEY1, putative	642.817	653.023	590.659	653.92	704.013	618.137	719.677	631.02	698.527	747.578	738.061	771.473	628.833	658.69	683.075	752.371	9.33038	0.0660371	0.99932		9.48728	0.13626	0.623479		0	0
PF3D7_1422000	cytochrome c oxidase assembly protein COX14, putative	616.493	554.18	639.806	709.532	525.203	487.266	532.851	736.759	572.644	508.754	566.305	494.534	603.493	574.001	614.084	523.198	9.2015	-0.0729889	0.99932		9.15137	-0.227523	0.623479		0	0
PF3D7_0613200	conserved Plasmodium protein, unknown function	423.733	404.598	443.217	405.584	391.297	473.274	1190.69	1770.27	1364.97	1135.92	1447.66	1135.23	423.849	423.385	1441.97	1239.6	8.72662	-0.000697428	0.99932		10.3889	-0.216199	0.623571		0	0
PF3D7_1003000	guanylate cyclase organizer UGO, putative	558.75	598.33	558.49	585.844	665.525	450.228	447.331	298.455	438.122	536.851	350.383	559.373	571.857	567.199	394.636	482.202	9.15362	-0.0121001	0.99932		8.77617	0.284499	0.624315		0	0
PF3D7_0208900	6-cysteine protein P230p	4947.23	5314.46	4634.12	4815.23	4704.38	4223.25	3194.47	2578.66	3022.42	3611.45	2807.97	3488.11	4965.27	4580.95	2931.85	3302.51	12.2207	-0.116429	0.99932		11.606	0.170928	0.624885		0	0
PF3D7_0619500	acyl-CoA synthetase	47.5532	61.2827	51.8278	48.9002	52.9213	59.2621	28.945	30.6983	44.4293	42.1453	50.0547	43.9586	53.5546	53.6945	34.6908	45.3862	5.74482	-0.000725389	0.99932		5.32332	0.374392	0.624885		0	0
PF3D7_1108600	endoplasmic reticulum-resident calcium binding protein	6139.45	4983.67	6123.73	6179.64	5861.43	7391.31	21278.5	27833.1	22056.7	19302.6	22986.9	19877	5748.95	6477.46	23722.8	20722.1	12.5777	0.172311	0.99932		14.4397	-0.194988	0.625178		0	0
PF3D7_1200500	rifin	355.799	452.042	494.152	466.949	523.6	825.555	3598.39	5201.65	3765.38	2983.29	4183.98	3001.27	433.998	605.368	4188.47	3389.51	9.02149	0.480667	0.894962		11.8876	-0.304958	0.626448		0	0
PF3D7_0219100	saccharopine dehydrogenase, putative	3233.61	2699.08	3258.01	3412.47	2889.02	3715.41	1978.78	2503.62	2201.72	1796.19	2271.11	1748.45	3063.57	3338.96	2228.04	1938.58	11.6444	0.124397	0.99932		11.0247	-0.199883	0.626448		0	0
PF3D7_0528500	F-actin-capping protein subunit alpha, putative	3783.87	3179.45	3526.97	3317.54	3119.15	3633.1	3282.62	4432.49	3464.25	3096.68	3744.29	2941.93	3496.77	3356.6	3726.45	3260.96	11.7426	-0.0588498	0.99932		11.7705	-0.191657	0.626448		0	0
PF3D7_0609300	conserved Plasmodium protein, unknown function	223.33	218.773	186.759	218.613	261.399	210.71	680.207	658.308	694.824	672.318	524.102	601.133	209.621	230.24	677.78	599.185	7.7809	0.134672	0.99932		9.3185	-0.178756	0.626448		0	0
PF3D7_0613800	AP2 domain transcription factor, putative	2644.29	3546.49	2523.48	3314.67	3767.83	2724.41	1891.95	1071.03	1571.07	2061.11	1418.22	2108.91	2904.76	3268.97	1511.35	1862.75	11.5919	0.170196	0.99932		10.7203	0.300409	0.626448		0	0
PF3D7_0722000	conserved Plasmodium protein, unknown function	947.666	852.028	1122.34	953.075	979.845	930.909	3076.06	3206.26	3293.94	3307.4	3705.03	3573.83	974.012	954.61	3192.09	3528.75	9.91335	-0.0272086	0.99932		11.7144	0.14464	0.626448		0	0
PF3D7_0722100	protein pelota homolog, putative	1102.21	1259.26	1112.51	1146.76	1061.63	1029.68	384.179	436.598	417.141	458.581	469.14	442.883	1158	1079.36	412.639	456.868	10.1276	-0.103205	0.99932		8.76405	0.149921	0.626448		0	0
PF3D7_0724600	protein kinase, putative	812.649	949.553	775.631	1001.02	1013.52	732.546	1584.08	1045.45	1437.78	1964.77	1142.42	1875.93	845.944	915.695	1355.77	1661.04	9.7827	0.113678	0.99932		10.5588	0.291813	0.626448		0	0
PF3D7_0822600	protein transport protein SEC23	3079.07	4470.34	3619.91	3034.69	3568.98	3822.41	8832.17	8972.42	9191.92	7953.42	8007.77	7834.52	3723.11	3475.36	8998.84	7931.9	11.8135	-0.0995495	0.99932		13.0474	-0.182077	0.626448		0	0
PF3D7_1114500	conserved Plasmodium protein, unknown function	149.453	141.016	148.335	141.906	167.584	137.455	421.018	422.954	488.722	401.384	392.586	397.825	146.268	148.982	444.231	397.265	7.20579	0.0306656	0.99932		8.71681	-0.163931	0.626448		0	0
PF3D7_1115900	palmitoyltransferase DHHC9	2456.63	2216.06	2383.19	2259	2245.14	2908.78	2894.5	4331.87	2987.87	2573.88	3495	2545.2	2351.96	2470.98	3404.74	2871.36	11.2357	0.0714002	0.99932		11.6157	-0.244999	0.626448		0	0
PF3D7_1429700	ribosomal protein L15, mitochondrial, putative	4642.38	3887.17	4307.97	3958.04	3678.03	4974.73	21960	27710.3	24882.9	19536.4	25033.2	20307.8	4279.17	4203.6	24851.1	21625.8	12.0503	-0.025541	0.99932		14.5042	-0.200486	0.626448		0	0
PF3D7_0926900	replication termination factor, putative	2411.62	2323.47	2553.86	2450.76	2323.72	2656.92	1494.61	1884.53	1546.38	1345.64	1598.81	1467.12	2429.65	2477.14	1641.84	1470.52	11.2606	0.0281546	0.99932		10.6038	-0.157045	0.626548		0	0
PF3D7_0928000	cytochrome c oxidase subunit 6B, putative	3742.26	3001.54	3767.35	3412.47	3314.79	3947.52	3156.32	3867.98	3064.38	2733.43	3370.35	2721.04	3503.72	3558.26	3362.9	2941.6	11.7859	0.0226195	0.99932		11.6222	-0.192335	0.626548		0	0
PF3D7_1025400	conserved Plasmodium membrane protein, unknown function	3130.87	3716.5	2678.96	2828.54	2887.42	2417.4	3619.44	2379.12	3574.09	4186.44	3070.02	4143.09	3175.44	2711.12	3190.88	3799.85	11.5232	-0.228345	0.99932		11.7712	0.251259	0.626548		0	0
PF3D7_1131200	conserved Plasmodium protein, unknown function	1960.72	1770.61	2036.48	2028.88	1847.43	1688.15	2064.3	1823.14	2141.24	2209.62	2086.59	2392.45	1922.6	1854.82	2009.56	2229.55	10.8832	-0.0516454	0.99932		11.0495	0.148533	0.626548		0	0
PF3D7_1330600	elongation factor Tu, putative	7610.2	7217.52	7144.2	7275.58	7077.82	8383.12	10236	10456.2	10480.4	9330.17	10112	9335.7	7323.98	7578.84	10390.8	9592.63	12.8633	0.0494209	0.99932		13.2865	-0.115263	0.626548		0	0
PF3D7_0416800	small GTP-binding protein sar1	3640.36	3205.15	4156.06	3436.44	3329.23	4100.61	5390.34	6601.84	5620.3	4808.58	5886.82	4727.74	3667.19	3622.09	5870.83	5141.05	11.8316	-0.0175286	0.99932		12.4268	-0.191132	0.626671		0	0
PF3D7_0417100	mRNA-binding protein PUF2	351.554	427.002	361.901	462.155	416.153	358.042	415.755	474.118	451.697	409.412	365.105	405.518	380.152	412.117	447.19	393.345	8.62985	0.112324	0.99932		8.71516	-0.183774	0.626967		0	0
PF3D7_1338100	26S proteasome regulatory subunit RPN3, putative	8475.5	7952.26	8329.99	8423.3	7885.27	9379.06	7375.71	7920.16	7341.93	6746.26	7327.61	6780.61	8252.58	8562.54	7545.93	6951.5	13.0375	0.0532784	0.99932		12.8235	-0.118082	0.628368		0	0
PF3D7_0425800	erythrocyte membrane protein 1, PfEMP1	154.548	204.935	224.289	182.177	240.551	270.795	453.91	552.569	424.546	386.332	458.344	354.965	194.591	231.174	477.008	399.88	7.73391	0.250559	0.99932		8.77625	-0.250931	0.630279		0	0
PF3D7_1444100	conserved Plasmodium protein, unknown function	1655.87	2189.7	1537.86	2153.53	2108.03	1677.45	2301.13	1314.91	1752.49	2383.22	1579.18	2688.07	1794.48	1979.67	1789.51	2216.82	10.8819	0.141278	0.99932		10.9681	0.308047	0.630279		0	0
PF3D7_0303500	spindle pole body protein, putative	1998.93	2092.18	1708.53	1904.23	2120.06	1677.45	2156.4	1441.11	1878.37	2423.36	1653.77	2413.33	1933.21	1900.58	1825.29	2163.48	10.9046	-0.0247605	0.99932		10.9617	0.244137	0.632322		0	0
PF3D7_0622000	conserved Plasmodium protein, unknown function	898.415	940.327	964.177	924.31	833.911	979.471	982.814	1635.54	1108.26	959.308	1246.46	941.812	934.306	912.564	1242.2	1049.19	9.85087	-0.0340485	0.99932		10.162	-0.241129	0.632322		0	0
PF3D7_1457400	conserved Plasmodium protein, unknown function	843.219	917.264	836.394	719.121	914.094	903.748	998.602	982.345	1089.75	1120.86	1104.15	1189.08	865.626	845.654	1023.57	1138.03	9.74086	-0.0330997	0.99932		10.0779	0.151653	0.63255		0	0
PF3D7_1309300	U4/U6 small nuclear ribonucleoprotein PRP3, putative	2614.57	2839.43	2743.3	2666.5	2707	2439.62	3162.9	2551.37	3337.13	3364.6	3141.67	3546.36	2732.44	2604.38	3017.13	3350.88	11.3818	-0.069446	0.99932		11.6366	0.150034	0.63292		0	0
PF3D7_0624400	conserved protein, unknown function	2576.36	2483.6	2748.66	2914.84	2692.57	2255.25	1914.32	1432.59	1801.85	2081.18	1704.8	2092.43	2602.87	2620.89	1716.25	1959.47	11.3509	0.00990566	0.99932		10.8438	0.189722	0.635386		0	0
PF3D7_1348900	conserved Plasmodium protein, unknown function	393.163	320.911	407.474	391.202	352.007	310.303	294.712	329.154	296.195	231.799	253.218	308.809	373.849	351.17	306.687	264.609	8.50188	-0.0890295	0.99932		8.15809	-0.212017	0.635386		0	0
PF3D7_1444800	fructose-bisphosphate aldolase	45423.4	39392.9	47483.2	43672.7	41302.6	52478.3	48217.1	63303.3	47325.8	42983.2	52159.9	43346.4	44099.9	45817.9	52948.7	46163.2	15.4563	0.055155	0.99932		15.5968	-0.197797	0.635386		0	0
PF3D7_1453500	NAD(P) transhydrogenase, putative	15809.7	15352.3	15255.3	21412.5	19435.7	25562.6	55433.6	61314.7	58385	63409.6	67211.7	62387.1	15472.4	22136.9	58377.8	64336.1	14.1988	0.516765	0.00125789		15.9049	0.140235	0.635839		0	0
PF3D7_0109400	tubulin-specific chaperone a, putative	16212.2	13698.3	16464.3	18332.8	16471.3	18358.1	6602.09	8662.03	7074.12	6209.41	7148.01	6542.13	15458.3	17720.7	7446.08	6633.18	14.018	0.197114	0.99932		12.7813	-0.166365	0.635839		0	0
PF3D7_0613700	syntaxin-binding protein, putative	2323.31	1924.15	2143.71	2190.92	1994.17	2213.28	8159.85	7655.81	8500.8	7275.09	7451.28	7612.52	2130.39	2132.79	8105.49	7446.3	11.0577	0.00212514	0.99932		12.9248	-0.12265	0.635839		0	0
PF3D7_0824600	Fe-S cluster assembly protein DRE2, putative	1153.16	1227.63	1284.08	1147.72	1084.89	1412.41	1747.22	2616.18	1954.89	1644.67	2010.04	1793.51	1221.62	1215.01	2106.1	1816.07	10.2507	-0.00769608	0.99932		10.9374	-0.212435	0.635839		0	0
PF3D7_1320600	ras-related protein Rab-11A	3726.13	3072.04	4169.46	3360.69	3330.03	3934.35	6490.25	7926.98	7066.72	5690.62	7272.65	5804.73	3655.88	3541.69	7161.32	6256	11.8133	-0.0454112	0.99932		12.7118	-0.194742	0.635839		0	0
PF3D7_1320900	RNA-binding protein, putative	746.415	1036.53	863.202	713.368	749.718	1017.33	1740.65	2670.75	1903.05	1609.55	2048.32	1601.19	882.05	826.806	2104.82	1753.02	9.73882	-0.0936393	0.99932		10.9136	-0.262805	0.635839		0	0
PF3D7_1338500	conserved Plasmodium protein, unknown function	55.1956	94.2304	67.0188	103.553	80.9856	74.0777	215.772	156.902	213.507	284.983	173.719	278.038	72.1483	86.2055	195.394	245.58	6.30701	0.244646	0.99932		7.78455	0.324225	0.635839		0	0
PF3D7_1431200	OST-HTH associated domain protein, putative	1576.05	1340.97	1400.25	1535.08	1450.52	1187.71	1176.22	963.585	1013.23	1202.15	1117.89	1233.04	1439.09	1391.11	1051.01	1184.36	10.4667	-0.0489705	0.99932		10.1263	0.171032	0.635839		0	0
PF3D7_1472600	protein disulfide-isomerase	1155.71	1278.37	1486.03	1246.48	1360.72	1519.42	1365.68	1574.14	1369.9	1218.2	1317.13	1307.77	1306.7	1375.54	1436.57	1281.03	10.3892	0.074834	0.99932		10.4081	-0.164116	0.635839		0	0
PF3D7_0208500	acyl carrier protein	247.956	233.27	249.31	253.13	243.758	268.326	432.859	537.22	478.849	397.37	470.122	423.101	243.512	255.072	482.976	430.198	7.96169	0.0685534	0.99932		8.83475	-0.162604	0.63605		0	0
PF3D7_0528600	conserved Plasmodium protein, unknown function	433.073	323.546	466.451	460.237	399.315	453.52	1305.16	1836.78	1536.51	1227.23	1491.83	1305.57	407.69	437.691	1559.48	1341.54	8.72346	0.104696	0.99932		10.5023	-0.215924	0.63605		0	0
PF3D7_0817100	tRNA modification GTPase, putative	469.587	483.013	386.028	494.755	452.236	343.227	265.768	213.182	243.127	300.035	253.218	295.621	446.21	430.073	240.692	282.958	8.77525	-0.0556043	0.99932		8.03246	0.2289	0.637262		0	0
PF3D7_1011200	BET1-like protein, putative	427.129	415.141	430.707	435.308	449.029	458.458	484.171	816.915	536.853	468.616	604.582	479.148	424.326	447.598	612.646	517.449	8.76806	0.0774535	0.99932		9.14223	-0.238444	0.637262		0	0
PF3D7_0615000	conserved Plasmodium protein, unknown function	926.437	837.531	923.965	838.015	735.285	918.563	4114.13	5963.99	4788.49	3864.32	4786.6	4327.72	895.978	830.621	4955.54	4326.22	9.75372	-0.108938	0.99932		12.1802	-0.195403	0.637389		0	0
PF3D7_1442600	TRAP-like protein	2792.9	3916.16	3114.14	3155.5	2823.27	2283.24	3756.27	2474.62	2952.08	3784.05	3172.09	3909.02	3274.4	2754	3060.99	3621.72	11.5576	-0.250089	0.99932		11.7062	0.242145	0.639476		0	0
PF3D7_1145300	cysteine-rich PDZ-binding protein, putative	754.057	703.104	684.485	766.103	602.982	702.092	1706.44	2246.09	1924.03	1575.43	1887.36	1740.76	713.882	690.392	1958.85	1734.52	9.45561	-0.0491601	0.99932		10.8507	-0.174282	0.640139		0	0
PF3D7_1345300	cytochrome c oxidase subunit ApiCOX16, putative	730.281	668.838	842.649	1016.36	823.487	797.57	648.631	854.435	893.522	647.232	658.563	768.176	747.256	879.138	798.863	691.323	9.66746	0.234734	0.99932		9.54128	-0.208476	0.640684		0	0
PF3D7_1422600	conserved Plasmodium protein, unknown function	714.146	907.38	659.465	675.973	657.506	672.461	480.223	487.762	471.444	561.938	512.324	549.482	760.33	668.647	479.81	541.248	9.48077	-0.187983	0.99932		8.99585	0.174236	0.640748		0	0
PF3D7_0830500	sporozoite and liver stage tryptophan-rich protein, putative	30.5699	30.9708	34.8498	34.5178	22.4514	24.6926	35.5234	30.6983	45.6634	33.1142	28.4625	23.0782	32.1302	27.2206	37.295	28.2183	4.89119	-0.247285	0.99932		5.03372	-0.413433	0.641074		0	0
PF3D7_0928300	conserved Plasmodium protein, unknown function	1459.71	1474.08	1559.3	1577.27	1506.65	1924.37	603.897	903.894	689.888	541.868	767.505	554.977	1497.7	1669.43	732.56	621.45	10.629	0.156759	0.99932		9.40302	-0.233973	0.641532		0	0
PF3D7_0210300	monocarboxylate transporter, putative	242.012	330.136	275.224	296.278	307.104	404.135	752.569	891.956	786.151	650.242	794.986	651.686	282.457	335.839	810.225	698.971	8.27215	0.247836	0.99932		9.55957	-0.211395	0.641981		0	0
PF3D7_0811200	ER membrane protein complex subunit 1, putative	737.923	654.341	633.551	689.397	698.4	669.168	226.297	255.819	240.658	291.003	239.477	282.434	675.272	685.655	240.925	270.972	9.41037	0.0222689	0.99932		7.99971	0.171981	0.641981		0	0
PF3D7_0922600	glutamine synthetase	1424.9	1549.86	1419.9	1580.15	1416.04	1647.82	1835.37	2565.01	1956.12	1788.17	2015.93	1820.98	1464.89	1548	2118.84	1875.03	10.5569	0.0791717	0.99932		10.9636	-0.174668	0.641981		0	0
PF3D7_0932800	importin alpha re-exporter, putative	3287.11	3462.8	3233.88	3198.65	3418.23	3395.23	2470.85	2034.61	2448.55	2646.12	2349.63	2624.33	3327.93	3337.37	2318	2540.03	11.7025	0.00402335	0.99932		11.2462	0.130305	0.641981		0	0
PF3D7_1015800	ribonucleoside-diphosphate reductase small chain, putative	6570.83	6325.96	5731.45	7176.82	6207.82	6076.02	2587.94	2848.12	2711.42	2511.66	2488.01	2461.68	6209.41	6486.89	2715.83	2487.12	12.6321	0.0627995	0.99932		11.3451	-0.126378	0.641981		0	0
PF3D7_1031400	OTU-like cysteine protease	3557.15	3531.99	3656.54	3231.25	3299.56	2985.33	5131.16	4132.33	5288.32	5844.15	4759.12	5599.22	3581.89	3172.05	4850.6	5400.83	11.7215	-0.175285	0.99932		12.3235	0.154302	0.641981		0	0
PF3D7_1143100	AP2 domain transcription factor AP2-O	15711.2	15622.5	12819.3	16093	16008.7	13148	44554.2	29245.2	40804.6	35062.9	27302.4	35724	14717.7	15083.2	38201.3	32696.4	13.8631	0.0353524	0.99932		15.1135	-0.224558	0.641981		0	0
PF3D7_1235600	serine hydroxymethyltransferase	13538.2	12661.8	12877.4	13584.7	12206.4	15240.2	17226.2	19536	17938.3	15370	18407.4	15652.5	13025.8	13677.1	18233.5	16476.6	13.7047	0.070403	0.99932		14.0831	-0.146058	0.641981		0	0
PF3D7_1354900	conserved Plasmodium protein, unknown function	383.822	381.534	422.665	370.107	356.818	324.296	274.977	196.128	241.893	277.958	262.051	274.741	396.007	350.407	237.666	271.584	8.54383	-0.176244	0.99932		7.99223	0.183239	0.641981		0	0
PF3D7_1365700	SNARE associated Golgi protein, putative	1446.97	1733.71	1326.08	1532.21	1528.3	1334.22	740.728	632.726	665.205	819.827	650.711	860.489	1502.25	1464.91	679.553	777.009	10.5349	-0.0372416	0.99932		9.50835	0.19163	0.641981		0	0
PF3D7_1420800	dynein light chain, putative	281.922	269.512	327.052	283.813	284.652	329.234	607.845	864.668	626.946	810.796	848.967	741.801	292.829	299.233	699.82	800.521	8.2096	0.0337218	0.99932		9.55107	0.198431	0.641981		0	0
PF3D7_1466500	conserved Plasmodium protein, unknown function	3642.06	3176.16	3568.97	3893.8	3601.85	3687.42	11275.4	14926.2	11939.1	10737	12323.3	11136.9	3462.4	3727.69	12713.6	11399.1	11.8118	0.106658	0.99932		13.5575	-0.157165	0.641981		0	0
PF3D7_0728100	anaphase-promoting complex subunit 1, putative	2166.22	2324.79	1680.83	2002.03	2105.62	1749.06	1891.95	1117.08	1587.11	2026.99	1385.83	2152.87	2057.28	1952.24	1532.05	1855.23	10.9692	-0.0758743	0.99932		10.7259	0.274873	0.642372		0	0
PF3D7_0934900	conserved Plasmodium protein, unknown function	186.816	221.409	210.886	287.648	316.726	240.341	331.552	252.408	306.068	349.204	307.198	373.648	206.37	281.572	296.676	343.35	7.93056	0.446455	0.350528		8.32199	0.204633	0.643702		0	0
PF3D7_0704200	RNA cytosine C(5)-methyltransferase, putative	128.224	125.86	92.9327	114.1	134.709	104.532	282.871	218.299	280.151	322.111	253.218	352.768	115.672	117.78	260.44	309.365	6.86699	0.0231814	0.99932		8.15433	0.242244	0.643702		0	0
PF3D7_1212500	glycerol-3-phosphate 1-O-acyltransferase	1069.95	1215.11	1075.87	954.992	951.781	1171.25	878.875	1062.5	903.395	779.688	959.872	767.077	1120.31	1026.01	948.257	835.546	10.0676	-0.127178	0.99932		9.80074	-0.180181	0.643702		0	0
PF3D7_1309800	homeobox domain-containing protein, putative	2111.87	2082.95	2201.79	1956.01	1978.13	2323.57	1645.92	1935.7	1590.81	1520.24	1699.9	1429.75	2132.2	2085.9	1724.14	1549.96	11.0424	-0.0313438	0.99932		10.6769	-0.15176	0.643702		0	0
PF3D7_1326600	conserved Plasmodium protein, unknown function	2242.64	2874.36	2153.54	2652.12	2621.21	1893.92	4899.6	3066.42	4133.15	5295.26	3710.92	5637.69	2423.51	2389.08	4033.06	4881.29	11.2326	-0.0209833	0.99932		12.1219	0.27496	0.643702		0	0
PF3D7_1462700	cytochrome c1, heme protein, mitochondrial, putative	18009.1	16197.7	17611.6	16990.4	15687.1	20379.6	14639.6	20272.8	16184.6	13208.5	17592.8	13487.6	17272.8	17685.7	17032.3	14763	14.0934	0.0341066	0.99932		13.9565	-0.206144	0.643702		0	0
PF3D7_0722200	rhoptry-associated leucine zipper-like protein 1	455.152	533.094	495.939	465.031	510.77	482.328	914.398	663.424	941.653	967.335	957.909	927.526	494.728	486.043	839.825	950.924	8.93777	-0.0261449	0.99932		9.80635	0.175365	0.644907		0	0
PF3D7_0903100	protein RER1, putative	318.436	340.02	430.707	362.437	356.016	452.697	2285.34	2953.86	2432.5	2027.99	2566.53	2038.58	363.055	390.383	2557.23	2211.03	8.55734	0.106555	0.99932		11.2192	-0.209061	0.644907		0	0
PF3D7_0521600	conserved Plasmodium protein, unknown function	193.609	186.484	224.289	206.148	182.819	222.233	60.5213	90.3894	76.517	84.2906	93.2391	92.313	201.461	203.733	75.8092	89.9476	7.66247	0.0183876	0.99932		6.37292	0.2602	0.646087		0	0
PF3D7_1108400	casein kinase 2, alpha subunit	2353.88	2175.21	2483.27	2317.49	2336.55	2560.62	1606.45	2039.73	1721.63	1525.26	1800.99	1477.01	2337.45	2404.89	1789.27	1601.08	11.2114	0.0414461	0.99932		10.7272	-0.158558	0.646087		0	0
PF3D7_1472400	M1-family alanyl aminopeptidase, putative	900.962	812.49	806.012	864.863	936.546	965.479	536.798	516.754	587.453	621.142	602.619	582.451	839.822	922.296	547.002	602.071	9.78309	0.136256	0.99932		9.16625	0.135792	0.646087		0	0
PF3D7_0822300	small nuclear ribonucleoprotein G, putative	343.062	311.685	380.667	273.266	282.247	359.688	593.372	857.846	733.083	600.069	691.932	592.342	345.138	305.067	728.1	628.114	8.34475	-0.175328	0.99932		9.40537	-0.210358	0.646725		0	0
PF3D7_1202500	trimethylguanosine synthase, putative	520.537	525.186	442.324	487.084	550.06	466.689	519.694	492.878	592.39	673.322	531.954	612.123	496.016	501.278	534.987	605.8	8.96187	0.0144223	0.99932		9.15581	0.176491	0.646725		0	0
PF3D7_0618100	conserved Plasmodium protein, unknown function	732.828	641.821	730.951	727.75	724.059	697.976	394.704	409.31	380.117	445.536	429.881	426.398	701.867	716.595	394.711	433.939	9.47011	0.0317908	0.99932		8.69462	0.139289	0.646818		0	0
PF3D7_1215000	thioredoxin peroxidase 2	2876.12	2523.79	2633.39	2454.6	2387.07	2749.93	1006.5	1258.63	1034.21	878.028	1147.33	882.468	2677.77	2530.53	1099.78	969.276	11.3466	-0.0814003	0.99932		10.0148	-0.179808	0.646818		0	0
PF3D7_0205800	PH domain-containing protein, putative	585.074	590.423	639.806	590.638	589.35	724.315	2015.62	2999.9	2299.21	1910.59	2475.25	1924.29	605.101	634.768	2438.25	2103.38	9.27597	0.0696499	0.99932		11.149	-0.212001	0.648627		0	0
PF3D7_1318900	conserved Plasmodium protein, unknown function	655.554	552.862	526.321	527.355	457.849	412.366	719.677	687.3	788.619	660.277	628.137	670.368	578.246	465.857	731.866	652.927	9.02805	-0.31306	0.6524		9.43545	-0.166535	0.649011		0	0
PF3D7_1008400	26S protease regulatory subunit 4, putative	11121.5	11783.4	10521.9	9239.26	9193.06	10667.2	7265.19	7186.81	7561.61	6347.89	7411.04	6375.09	11142.3	9699.84	7337.87	6711.34	13.3472	-0.200059	0.936419		12.7782	-0.128786	0.649011		0	0
PF3D7_0414300	Rab5-interacting protein, putative	112.939	90.9357	126.889	122.73	133.907	111.94	472.329	661.718	559.068	446.54	559.435	446.179	110.254	122.859	564.372	484.051	6.86489	0.163725	0.99932		9.03401	-0.218087	0.649011		0	0
PF3D7_1366100	DIP13 homolog, putative	908.605	867.842	898.051	738.297	691.184	886.463	961.763	1543.44	1195.89	911.142	1259.22	975.88	891.5	771.981	1233.7	1048.75	9.69999	-0.207438	0.99932		10.1564	-0.232378	0.649011		0	0
PF3D7_1402300	26S proteasome regulatory subunit RPN6	2424.36	1999.27	2215.19	2196.67	2204.25	2245.38	974.919	920.948	1051.49	1075.71	1134.57	1025.33	2212.94	2215.43	982.453	1078.54	11.1126	0.00227206	0.99932		10.0091	0.133079	0.649011		0	0
PF3D7_1030200	claudin-like apicomplexan microneme protein, putative	2738.55	2757.72	3367.02	2850.59	2991.65	3895.66	18365.6	21415.5	17777.9	15955	18597.8	15971.2	2954.43	3245.97	19186.3	16841.3	11.5981	0.13612	0.99932		14.1368	-0.187969	0.650137		0	0
PF3D7_1106200	conserved Plasmodium protein, unknown function	546.012	597.012	511.13	612.691	585.341	526.775	261.82	208.066	255.468	288.996	258.125	278.038	551.385	574.936	241.785	275.053	9.1374	0.0579571	0.99932		8.01357	0.177855	0.650137		0	0
PF3D7_1215500	conserved Plasmodium protein, unknown function	50.1006	57.329	75.061	72.8709	47.3084	50.2082	82.8879	64.8075	69.1122	106.367	67.7211	101.105	60.8302	56.7958	72.2692	91.7308	5.87806	-0.102685	0.99932		6.35755	0.337795	0.651674		0	0
PF3D7_1470900	proteasome subunit beta type-2, putative	3990.22	3557.69	3647.61	4350.2	3685.24	4556.6	4128.61	5982.75	4318.28	3950.62	4696.31	3933.19	3731.84	4197.35	4809.88	4193.37	11.953	0.1696	0.99932		12.1362	-0.197198	0.651674		0	0
PF3D7_0219700	Plasmodium exported protein (PHISTc), unknown function	31.419	23.7223	41.9984	27.806	25.6588	38.685	82.8879	95.5058	111.073	60.2076	74.5913	94.5109	32.3799	30.7166	96.4889	76.4366	4.97949	-0.0573449	0.99932		6.43401	-0.340775	0.652192		0	0
PF3D7_0910600	SNARE protein	896.717	921.218	823.884	920.475	833.911	1171.25	3520.76	5617.78	3991.23	3323.46	4366.54	3422.17	880.606	975.212	4376.59	3704.06	9.85784	0.147053	0.99932		11.9803	-0.240111	0.652192		0	0
PF3D7_0931200	selenoprotein 2	175.777	160.785	232.332	167.795	211.685	203.302	139.462	259.23	249.297	144.498	203.163	174.735	189.631	194.261	215.997	174.132	7.58456	0.0387566	0.99932		7.60781	-0.307054	0.652192		0	0
PF3D7_1033700	bromodomain protein 1	1915.71	2214.09	2461.82	1799.72	2007.8	2968.05	5475.86	6583.08	5832.57	4822.63	5598.27	4857.42	2197.21	2258.52	5963.84	5092.77	11.1214	0.0399895	0.99932		12.4326	-0.227605	0.652968		0	0
PF3D7_1468400	C3H1-type zinc finger protein CZIF1	184.268	252.379	285.947	232.036	273.426	307.011	413.124	317.216	340.624	438.512	397.493	419.804	240.865	270.825	356.988	418.603	7.99912	0.17061	0.99932		8.59915	0.227338	0.652968		0	0
PF3D7_1311800	M1-family alanyl aminopeptidase	3649.7	3169.57	3005.12	3241.8	2885.01	3113.73	1256.48	1323.44	1248.96	1160	1213.09	1118.75	3274.8	3080.18	1276.29	1163.95	11.6337	-0.0885348	0.99932		10.2528	-0.131865	0.653599		0	0
PF3D7_1202700	AATF domain-containing protein, putative	409.297	421.731	392.283	415.172	352.808	345.696	336.814	295.045	370.244	309.066	289.532	297.819	407.77	371.226	334.034	298.806	8.60547	-0.138561	0.99932		8.3057	-0.16703	0.655142		0	0
PF3D7_0625700	conserved protein, unknown function	450.906	378.899	445.898	526.396	511.572	530.89	285.503	361.558	312.239	271.938	286.588	292.324	425.234	522.953	319.766	283.617	8.88903	0.301002	0.578202		8.23693	-0.167239	0.655269		0	0
PF3D7_0312400	glycogen synthase kinase-3 beta	28304.3	22513.2	26331.2	25324.6	23257.3	28477.9	23513.8	27017.9	24078.2	20505.7	25124.5	20940.8	25716.2	25686.6	24870	22190.3	14.6496	-0.001624	0.99932		14.5222	-0.164398	0.655269		0	0
PF3D7_0710600	60S ribosomal protein L34	7868.35	6360.88	8181.65	6611.12	6249.52	8971.63	7219.14	10079.3	7467.82	6078.96	8665.35	6057.49	7470.29	7277.42	8255.41	6933.93	12.8482	-0.0376366	0.99932		12.8908	-0.251417	0.655269		0	0
PF3D7_0935900	ring-exported protein 1	112.09	168.692	122.421	106.43	101.031	101.239	114.464	80.1566	141.927	91.3149	72.6284	109.896	134.401	102.9	112.183	91.2799	6.89058	-0.391195	0.99932		6.66862	-0.313487	0.655269		0	0
PF3D7_1017300	golgi re-assembly stacking protein 1, golgi re-assembly stacking protein 2	9525.92	8078.78	8183.44	9954.55	9079.2	8313.16	25791.3	22247.7	27235.1	22741.4	21634.4	23686	8596.04	9115.64	25091.4	22687.3	13.1124	0.0846552	0.99932		14.5441	-0.14543	0.655269		0	0
PF3D7_1145800	conserved Plasmodium protein, unknown function	385.52	388.124	339.562	409.419	460.255	274.087	330.236	213.182	313.473	400.381	257.144	400.023	371.069	381.254	285.63	352.516	8.55521	0.0384218	0.99932		8.31774	0.298296	0.655269		0	0
PF3D7_1411500	conserved Plasmodium protein, unknown function	763.398	622.053	755.078	674.056	633.451	564.636	355.234	330.859	389.99	422.457	367.068	430.794	713.51	624.048	358.694	406.773	9.38539	-0.192347	0.99932		8.5802	0.177268	0.655269		0	0
PF3D7_0823600	lipoate-protein ligase B	21.2291	24.3813	43.7856	30.6825	28.0643	37.0388	30.2607	35.8147	28.3854	48.1661	41.2215	36.2658	29.7987	31.9285	31.4869	41.8845	4.94783	0.113262	0.99932		5.19715	0.424166	0.657066		0	0
PF3D7_1331600	3-hydroxyacyl-CoA dehydratase DEH	578.28	637.209	554.022	837.057	748.916	786.87	5269.3	7087.89	5812.83	5340.41	5529.57	5500.32	589.837	790.947	6056.67	5456.77	9.43127	0.421383	0.149856		12.491	-0.149915	0.659114		0	0
PF3D7_0530300	PhIL1-interacting candidate PIC6	2103.38	2080.98	1914.95	2212.02	2462.44	2060.18	2512.95	2154	2409.05	2749.48	2296.63	2789.17	2033.1	2244.88	2358.67	2611.76	11.0627	0.142868	0.99932		11.2792	0.146092	0.659114		0	0
PF3D7_0628400	protease, putative	1303.47	1350.86	1434.2	1373.04	1363.12	1569.62	1820.9	2377.41	1846.28	1672.77	2017.89	1683.61	1362.84	1435.26	2014.87	1791.42	10.4502	0.0749464	0.99932		10.8942	-0.167889	0.659114		0	0
PF3D7_0916100	thioredoxin 3	235.218	248.426	260.033	265.595	241.353	258.449	278.924	388.845	366.541	268.927	338.605	295.621	247.892	255.132	344.77	301.051	7.97449	0.04093	0.99932		8.33499	-0.191452	0.659114		0	0
PF3D7_0934200	conserved protein, unknown function	122.28	119.271	158.164	125.606	135.51	146.509	109.202	158.608	119.712	150.519	151.146	150.558	133.238	135.875	129.174	150.741	7.07207	0.0348257	0.99932		7.12884	0.23585	0.659114		0	0
PF3D7_1024400	conserved Plasmodium protein, unknown function	2406.53	2237.81	2168.73	2548.56	2443.2	1866.76	2409.01	1867.48	2184.44	2612.01	2193.57	2527.62	2271.02	2286.17	2153.64	2444.4	11.1539	0.00939462	0.99932		11.1668	0.181805	0.659114		0	0
PF3D7_1346100	protein transport protein SEC61 subunit alpha	5522.96	6949.33	5312.35	6152.8	5697.85	7365.79	5928.46	6721.22	6178.13	5316.33	6143.97	5193.7	5928.21	6405.48	6275.94	5551.33	12.5903	0.111499	0.99932		12.5298	-0.176777	0.659114		0	0
PF3D7_1432000	syntaxin, Qa-SNARE family	164.738	152.877	200.163	159.165	181.215	172.025	365.759	315.51	402.332	456.574	365.105	420.903	172.593	170.802	361.2	414.194	7.42372	-0.00870684	0.99932		8.59879	0.192612	0.659114		0	0
PF3D7_1462000	thioredoxin-like protein	109.542	123.883	122.421	135.195	103.437	128.401	63.1527	114.266	64.1756	116.401	92.2577	84.6202	118.615	122.344	80.5314	97.7598	6.91265	0.041676	0.99932		6.47809	0.305348	0.659114		0	0
PF3D7_1414200	conserved Plasmodium protein, unknown function	819.443	794.04	878.393	872.533	910.887	751.477	511.8	450.241	515.873	527.82	525.084	594.54	830.625	844.966	492.638	549.148	9.71045	0.0252546	0.99932		9.02484	0.152499	0.66012		0	0
PF3D7_0519100	50S ribosomal protein L14, mitochondrial, putative	497.61	491.58	488.79	466.949	440.209	558.052	774.936	1057.39	739.253	674.325	896.077	633.003	492.66	488.403	857.192	734.469	8.9382	-0.0123384	0.99932		9.63632	-0.219634	0.661236		0	0
PF3D7_0724300	ubiquinone biosynthesis O-methyltransferase, putative	499.308	493.557	508.449	512.014	485.913	507.844	289.45	303.572	341.858	345.19	318.976	375.846	500.438	501.924	311.627	346.671	8.96919	0.00428241	0.99932		8.3626	0.149576	0.661236		0	0
PF3D7_0822800	U5 small nuclear ribonucleoprotein 40 kDa protein, putative	539.219	561.429	586.191	487.084	482.706	714.438	624.948	854.435	635.585	552.906	722.358	505.524	562.279	561.409	704.99	593.596	9.13403	-0.00166607	0.99932		9.34273	-0.245183	0.661236		0	0
PF3D7_1474000	conserved Plasmodium protein, unknown function	9563.28	11419.7	8753.54	9719.64	9800.05	8973.28	3715.48	2631.52	3196.44	3845.26	3024.87	4106.83	9912.17	9497.65	3181.15	3658.99	13.2445	-0.0617322	0.99932		11.7398	0.201201	0.661236		0	0
PF3D7_0217700	E2F-associated phosphoprotein, putative	166.436	125.201	123.315	140.948	128.294	122.64	531.535	660.013	603.497	550.9	528.028	509.919	138.317	130.627	598.348	529.616	7.07116	-0.0818441	0.99932		9.13951	-0.17348	0.661572		0	0
PF3D7_0308200	T-complex protein 1 subunit eta	12576.1	12269.7	11524.5	13542.5	11949	13256.6	6974.42	7447.74	7001.31	6737.23	6752.48	6502.57	12123.5	12916	7141.16	6664.09	13.6119	0.0912459	0.99932		12.7529	-0.0994233	0.661572		0	0
PF3D7_0406100	V-type proton ATPase subunit B	19158	18429	19036.9	16714.3	17262.8	21725.3	14115.9	14114.4	14314.9	11913.1	14660.1	11572.1	18874.6	18567.5	14181.7	12715.1	14.1924	-0.0236306	0.99932		13.7151	-0.157457	0.661572		0	0
PF3D7_0508600	conserved protein, unknown function	3102.84	2584.42	3079.29	2859.22	2609.98	3637.21	7013.89	7841.7	7084	6066.92	7206.89	6126.73	2922.18	3035.47	7313.2	6466.85	11.5405	0.0552216	0.99932		12.7503	-0.177253	0.661572		0	0
PF3D7_0612300	transmembrane protein 234, putative	81.5197	66.5544	54.5086	63.2826	76.9764	66.6699	21.0509	32.4037	27.1512	26.09	45.1474	34.0679	67.5275	68.9763	26.8686	35.1017	6.0928	0.0319263	0.99932		4.95351	0.403603	0.661572		0	0
PF3D7_0625900	conserved Plasmodium protein, unknown function	649.61	635.232	790.821	650.085	619.82	632.129	119.727	148.375	162.907	157.543	183.534	156.053	691.888	634.012	143.67	165.71	9.37276	-0.12499	0.99932		7.27323	0.207253	0.661572		0	0
PF3D7_0809500	histone acetyltransferase subunit NuA4, putative	1168.45	1232.9	1289.44	1115.12	1068.05	1311.17	877.559	1591.19	992.253	827.855	1137.52	927.526	1230.26	1164.78	1153.67	964.299	10.2258	-0.0788286	0.99932		10.0485	-0.256227	0.661572		0	0
PF3D7_0823200	RNA-binding protein, putative	13617.2	11622	14917.5	13450.4	12815.8	16037.8	12416.1	14852.9	11968.7	10945.7	12975	10768.7	13385.5	14101.3	13079.2	11563.2	13.7465	0.0752455	0.99932		13.5889	-0.177555	0.661572		0	0
PF3D7_1022700	phospholipid scramblase	1318.75	1360.74	1382.37	1358.66	1350.29	1725.19	2403.75	3373.4	2332.54	2297.92	2547.88	2233.1	1353.95	1478.05	2703.23	2359.63	10.4676	0.126689	0.99932		11.3057	-0.194882	0.661572		0	0
PF3D7_1117600	peptidyl-tRNA hydrolase ICT1	975.689	892.224	1038.34	947.322	981.449	1157.26	474.961	590.089	482.551	396.367	543.731	405.518	968.752	1028.68	515.867	448.539	9.96393	0.0874727	0.99932		8.9135	-0.197634	0.661572		0	0
PF3D7_1137300	CLPTM1 domain-containing protein, putative	1883.44	1706.03	1939.97	1958.88	1865.07	1935.07	1845.9	1819.73	1931.44	2016.95	2021.82	1967.15	1843.15	1919.68	1865.69	2001.97	10.8776	0.0595134	0.99932		10.9172	0.101122	0.661572		0	0
PF3D7_1218700	conserved Plasmodium protein, unknown function	314.19	243.154	291.308	237.789	257.39	250.218	342.077	308.688	334.454	407.405	341.55	363.757	282.884	248.466	328.406	370.904	8.05352	-0.182217	0.99932		8.44979	0.173021	0.661572		0	0
PF3D7_1223700	vacuolar iron transporter	1174.39	1194.02	1050.85	1197.58	1082.48	1318.58	1224.9	2206.87	1406.93	1262.35	1636.1	1140.72	1139.76	1199.55	1612.9	1346.39	10.1919	0.0735545	0.99932		10.531	-0.258751	0.661572		0	0
PF3D7_1343600	UDP-N-acetylglucosamine pyrophosphorylase, putative	512.895	461.927	524.534	493.796	549.258	553.113	820.985	987.461	810.834	969.342	992.261	918.734	499.785	532.056	873.093	960.112	9.011	0.0931321	0.99932		9.84015	0.140806	0.661572		0	0
PF3D7_1427300	conserved Plasmodium protein, unknown function	1002.01	907.38	911.455	957.869	952.583	901.278	3168.16	2943.62	3221.12	3593.39	3100.45	3408.99	940.283	937.243	3110.97	3367.61	9.87462	-0.00443171	0.99932		11.6615	0.113645	0.661572		0	0
PF3D7_0813300	NPL domain-containing protein, putative	12734.9	11920.5	12587.9	12187.7	11152.8	13537.3	9821.56	9617.09	8469.94	8123.01	9201.23	8154.31	12414.4	12292.6	9302.86	8492.85	13.5926	-0.014194	0.99932		13.1192	-0.131244	0.6616		0	0
PF3D7_0208800	protein P22, putative	805.007	759.774	856.947	900.339	975.836	847.778	709.152	729.937	835.517	817.82	826.393	854.994	807.243	907.984	758.202	833.069	9.74418	0.171006	0.99932		9.63596	0.13389	0.663129		0	0
PF3D7_1451000	ADP-ribosylation factor, putative	659.8	736.052	688.953	753.639	768.16	628.837	448.647	334.27	372.712	445.536	420.067	439.586	694.935	716.879	385.21	435.063	9.46333	0.0437861	0.99932		8.67996	0.171106	0.663129		0	0
PF3D7_1454600	ribosomal protein S11, mitochondrial, putative	930.683	987.113	958.815	803.498	744.105	1075.77	1148.59	1517.86	1261.3	1015.5	1353.44	1012.15	958.87	874.458	1309.25	1127.03	9.84025	-0.132875	0.99932		10.2505	-0.214748	0.663129		0	0
PF3D7_1357700	U3 small nucleolar RNA-associated protein 21, putative	763.398	776.907	713.973	729.668	760.142	601.675	576.268	550.864	554.132	643.218	591.823	625.311	751.426	697.162	560.421	620.117	9.50043	-0.109162	0.99932		9.20523	0.145391	0.663555		0	0
PF3D7_1401300	epoxide hydrolase 2	168.134	211.524	183.185	187.93	202.865	265.033	203.931	364.968	222.146	199.689	224.755	225.288	187.614	218.609	263.682	216.577	7.66613	0.219755	0.99932		7.90767	-0.275405	0.663555		0	0
PF3D7_1245500	conserved Plasmodium protein, unknown function	605.454	602.943	601.382	558.038	513.978	424.712	635.474	591.795	783.683	563.945	580.046	641.795	603.259	498.909	670.317	595.262	9.10613	-0.275111	0.942255		9.30558	-0.174881	0.664253		0	0
PF3D7_0919200	PPPDE peptidase, putative	621.588	633.255	739.887	642.415	569.304	650.237	571.005	632.726	576.346	653.252	628.137	681.358	664.91	620.652	593.359	654.249	9.32818	-0.0987343	0.99932		9.28495	0.14289	0.664253		0	0
PF3D7_0513000	conserved protein, unknown function	3281.17	2842.07	3031.04	3619.57	3197.73	3284.93	4811.44	5732.05	4925.48	4692.18	4759.12	4732.14	3051.42	3367.41	5156.32	4727.81	11.6481	0.142218	0.99932		12.2709	-0.124534	0.665498		0	0
PF3D7_0620600	conserved Plasmodium protein, unknown function	264.939	264.9	233.225	289.566	313.518	230.464	169.723	153.491	196.229	206.713	183.534	214.298	254.355	277.849	173.148	201.515	8.05584	0.125806	0.99932		7.54945	0.210855	0.665498		0	0
PF3D7_1103900	RIIa domain-containing protein, putative	130.771	136.403	131.357	130.401	161.169	117.701	118.411	160.313	159.205	165.571	183.534	160.449	132.844	136.424	145.976	169.851	7.0729	0.0390239	0.99932		7.30299	0.22341	0.665498		0	0
PF3D7_1363100	conserved Plasmodium protein, unknown function	424.582	413.164	431.601	452.567	444.218	443.643	434.175	383.728	385.054	431.488	430.863	457.169	423.116	446.809	400.986	439.84	8.76475	0.0792508	0.99932		8.71566	0.130989	0.666034		0	0
PF3D7_1446700	apicomplexan kinetochore protein 4, putative	2733.46	2523.14	2367.1	2723.07	2313.3	2726.06	1760.38	2401.29	2053.62	1734.98	2035.56	1756.14	2541.23	2587.48	2071.76	1842.23	11.3244	0.0258502	0.99932		10.9344	-0.168119	0.666034		0	0
PF3D7_1470000	autophagy-related protein 12, putative	38.2124	34.9246	34.8498	41.2296	44.9029	33.7465	74.9938	69.9239	85.1561	109.377	79.4986	91.214	35.9956	39.9597	76.6912	93.3633	5.24708	0.151844	0.99932		6.40985	0.276646	0.666034		0	0
PF3D7_1361000	protein arginine N-methyltransferase 5, putative	1171	914.628	1083.92	951.157	873.201	1191	459.173	562.802	461.571	559.931	625.193	514.315	1056.51	1005.12	494.515	566.48	10.0096	-0.0710567	0.99932		9.0512	0.199665	0.66694		0	0
PF3D7_1034600	translation initiation factor IF-3, putative	462.794	393.396	436.962	446.814	458.651	441.174	292.081	269.463	291.258	337.163	255.181	385.736	431.051	448.879	284.267	326.027	8.78125	0.0598932	0.99932		8.25336	0.193595	0.667292		0	0
PF3D7_1131400	conserved Plasmodium protein, unknown function	2753.84	2558.72	2136.56	2499.66	2265.99	1963.06	999.917	955.058	1013.23	1183.08	945.15	1237.43	2483.04	2242.9	989.403	1121.89	11.2064	-0.147147	0.99932		10.0439	0.180394	0.667292		0	0
PF3D7_1008500	protein GPR89, putative	2388.7	2061.21	2064.18	2160.24	2173.78	1988.57	884.137	675.362	844.156	946.263	853.874	876.973	2171.36	2107.53	801.218	892.37	11.063	-0.0429321	0.99932		9.72587	0.151856	0.668445		0	0
PF3D7_0207000	merozoite surface protein 4	7479.43	6793.82	8378.24	7382.97	7229.36	10081.1	4725.93	6467.1	4365.17	3893.42	5384.31	3902.42	7550.5	8231.16	5186.07	4393.39	12.946	0.12461	0.99932		12.2257	-0.238848	0.670714		0	0
PF3D7_0611300	ATP synthase-associated protein, putative	2353.88	2305.68	2310.81	2324.2	2093.6	2416.58	1184.11	1548.56	1282.28	1133.91	1354.42	1108.85	2323.46	2278.12	1338.32	1199.06	11.1679	-0.0284922	0.99932		10.3091	-0.156064	0.670714		0	0
PF3D7_0719500	cell division control protein CDC50A	1810.42	1588.08	1746.06	1510.15	1435.29	1578.68	1922.21	2278.49	1956.12	1719.93	2106.22	1738.56	1714.85	1508.04	2052.28	1854.9	10.6541	-0.184998	0.99932		10.9319	-0.144479	0.670714		0	0
PF3D7_1031900	conserved Plasmodium protein, unknown function	1485.19	1354.81	1366.29	1269.49	1217.99	1336.69	1364.36	1512.74	1346.45	1227.23	1410.36	1237.43	1402.1	1274.72	1407.85	1291.68	10.3863	-0.137137	0.99932		10.3985	-0.122306	0.670714		0	0
PF3D7_1108900	tetratricopeptide repeat protein, putative	191.062	174.623	189.44	168.754	174.8	171.202	105.254	112.56	80.2195	127.439	109.924	106.6	185.041	171.585	99.3448	114.654	7.47827	-0.106313	0.99932		6.74146	0.220991	0.670714		0	0
PF3D7_1143500	regulator of chromosome condensation, putative	1351.87	1271.12	1251.91	1485.22	1379.16	905.394	1202.53	804.977	1145.29	1390.8	981.465	1406.67	1291.63	1256.59	1050.93	1259.64	10.3153	-0.0399475	0.99932		10.174	0.259683	0.670714		0	0
PF3D7_1236900	conserved Plasmodium protein, unknown function	7937.13	7210.28	7794.73	8005.25	7632.69	9321.44	4727.24	6629.12	5246.35	4297.82	5884.86	4262.88	7647.38	8319.79	5534.24	4815.19	12.9628	0.121634	0.99932		12.3373	-0.200315	0.670714		0	0
PF3D7_1475200	conserved protein, unknown function	168.134	187.802	176.036	146.701	175.602	185.194	234.191	238.764	213.507	282.976	271.866	224.189	177.324	169.166	228.821	259.677	7.43667	-0.0667565	0.99932		7.93221	0.187016	0.670714		0	0
PF3D7_1006800	G-strand-binding protein 2	10123.7	8667.88	10307.5	8390.7	9170.61	10863.1	8233.53	8602.34	7560.38	6827.54	8252.15	6710.28	9699.7	9474.8	8132.08	7263.32	13.2269	-0.0336853	0.99932		12.9102	-0.162799	0.670906		0	0
PF3D7_1134500	alpha/beta hydrolase, putative	138.414	179.894	145.654	197.518	188.432	134.163	386.81	259.23	369.01	443.529	324.865	448.377	154.654	173.371	338.35	405.59	7.35766	0.159969	0.99932		8.53904	0.256414	0.671623		0	0
PF3D7_0322100	mRNA-capping enzyme subunit beta	905.208	931.102	783.673	810.209	860.371	637.068	632.842	446.83	635.585	690.381	570.231	734.108	873.328	769.216	571.753	664.906	9.68172	-0.183766	0.99932		9.27223	0.21359	0.671651		0	0
PF3D7_0719200	NIMA related kinase 4	10890.5	9408.55	10288.7	10766.7	9469.7	11446.6	9578.16	12693.7	10532.2	8971.94	11064	9149.98	10195.9	10561	10934.7	9728.65	13.3413	0.0507925	0.99932		13.3348	-0.168343	0.67232		0	0
PF3D7_1404300	secreted ookinete adhesive protein, putative	3016.23	2734	3282.13	3531.36	3137.59	4723.69	4696.98	6954.87	4292.36	4013.84	5359.78	3989.24	3010.79	3797.55	5314.74	4454.29	11.7331	0.335069	0.99932		12.254	-0.254331	0.672492		0	0
PF3D7_1006100	CCR4-NOT transcription complex subunit 5, putative	8319.25	7871.87	8976.05	8282.35	8015.97	10098.4	6852.07	9828.57	7366.62	6394.05	8160.88	6398.17	8389.06	8798.92	8015.75	6984.36	13.0691	0.0688841	0.99932		12.8727	-0.198346	0.673528		0	0
PF3D7_0302000	pre-mRNA-splicing factor PRP46, putative	2480.41	2771.56	2712.03	2241.74	2562.67	3047.06	3161.58	3588.29	2970.59	2781.59	3211.35	2667.19	2654.66	2617.16	3240.15	2886.71	11.3641	-0.0203571	0.99932		11.5809	-0.165932	0.673793		0	0
PF3D7_1462800	glyceraldehyde-3-phosphate dehydrogenase	60480	52026.4	61374	64718.9	60899.5	71026.5	20070.7	30011	18408.5	18097.4	23332.4	17101	57960.1	65548.3	22830.1	19510.2	15.9143	0.177506	0.99932		14.3697	-0.226562	0.674391		0	0
PF3D7_0213600	conserved Plasmodium protein, unknown function	2677.41	3172.86	2589.61	3320.42	3226.59	2256.9	3366.83	2029.5	2733.63	3776.02	2330	3754.06	2813.29	2934.64	2709.99	3286.69	11.4888	0.0607131	0.99932		11.5499	0.277774	0.67457		0	0
PF3D7_0527100	ubiquitin-conjugating enzyme E2 13	6271.07	5498.97	6876.13	6216.08	5901.52	7310.64	6782.33	9773.99	6908.75	6252.56	7828.16	6270.69	6215.39	6476.08	7821.69	6783.8	12.6316	0.0593977	0.99932		12.8342	-0.205006	0.67457		0	0
PF3D7_0620000	PIMMS43 protein	616.493	605.579	495.939	664.468	626.235	798.393	277.609	281.401	146.863	194.671	226.718	154.954	572.67	696.365	235.291	192.115	9.30952	0.281793	0.99932		7.73946	-0.285116	0.67457		0	0
PF3D7_1020600	conserved Plasmodium membrane protein, unknown function	1561.61	1687.58	1415.44	1705.75	1696.69	1393.48	2418.22	1499.1	1983.27	2628.06	1811.78	2485.86	1554.88	1598.64	1966.86	2308.57	10.6227	0.0396901	0.99932		11.0619	0.230061	0.67457		0	0
PF3D7_1037600	TFIIH basal transcription factor complex helicase XPB subunit, putative	4961.66	4704.27	4485.79	4226.51	4031.64	5085.84	18607.7	19024.4	19558.7	17047.8	18203.2	17269.1	4717.24	4448	19063.6	17506.7	12.162	-0.0847382	0.99932		14.1584	-0.122915	0.67457		0	0
PF3D7_1215200	peptidyl-prolyl cis-trans isomerase	1292.43	1262.56	1426.16	1074.85	1194.74	1378.67	803.881	1256.92	982.38	746.574	1030.54	836.312	1327.05	1216.08	1014.4	871.141	10.3124	-0.12547	0.99932		9.88076	-0.217357	0.67457		0	0
PF3D7_1232400	CWC16 domain-containing protein, putative	727.733	551.545	722.909	632.826	532.42	611.552	1182.8	1173.36	1357.56	1084.74	1128.68	1111.05	667.396	592.266	1237.9	1108.16	9.29882	-0.170819	0.99932		10.196	-0.160645	0.674855		0	0
PF3D7_1016900	early transcribed membrane protein 10.3	46225.1	38203.5	43707.9	50771.8	44167.6	48967	8670.34	11264.6	9462.2	8059.79	10022.7	8101.56	42712.1	47968.8	9799.03	8728.02	15.4685	0.167461	0.99932		13.1773	-0.166705	0.675108		0	0
PF3D7_1426300	dynein intermediate chain, putative	11483.2	9660.93	9820.48	9868.25	9153.77	10412.9	6287.64	6794.55	6348.45	7051.31	7275.6	6758.63	10321.5	9811.63	6476.88	7028.51	13.2973	-0.0730381	0.99932		12.7212	0.118207	0.675108		0	0
PF3D7_1032900	RNA polymerase II-associated protein 1, putative	692.068	660.272	616.573	597.35	676.751	616.491	394.704	318.921	406.034	437.509	417.122	395.627	656.304	630.197	373.22	416.753	9.32924	-0.0581451	0.99932		8.62566	0.152745	0.675361		0	0
PF3D7_1217800	diphthamide biosynthesis protein 3, putative	214.838	176.6	246.629	209.983	223.713	206.594	532.851	569.624	652.863	504.74	519.195	539.591	212.689	213.43	585.113	521.176	7.73511	0.0117434	0.99932		9.11151	-0.168424	0.675361		0	0
PF3D7_0321800	WD repeat-containing protein, putative	1925.9	2493.48	1828.27	1936.83	2241.13	1922.73	3789.16	2578.66	3349.47	4060	3028.8	4246.4	2082.55	2033.56	3239.1	3778.4	11.0071	-0.0346916	0.99932		11.7767	0.221553	0.67551		0	0
PF3D7_0522200	transcription initiation factor TFIID subunit 10, putative	329.475	278.738	357.433	378.737	323.14	281.495	224.981	310.394	245.595	207.716	232.607	230.782	321.882	327.791	260.323	223.702	8.34357	0.0270707	0.99932		7.91894	-0.212154	0.67652		0	0
PF3D7_0531300	conserved Plasmodium protein, unknown function	773.588	672.792	782.779	793.909	705.617	772.054	676.26	984.05	804.663	665.294	803.819	702.238	743.053	757.193	821.658	723.784	9.55098	0.0277668	0.99932		9.5938	-0.17971	0.67652		0	0
PF3D7_0913500	protein AMR4	198.704	191.756	226.97	214.777	231.731	218.118	467.067	482.645	507.234	419.446	446.566	458.268	205.81	221.542	485.649	441.427	7.73928	0.111465	0.99932		8.85654	-0.138827	0.67652		0	0
PF3D7_1421600	conserved Plasmodium protein, unknown function	509.498	537.707	495.939	504.343	572.512	482.328	351.287	300.161	370.244	413.426	348.42	384.637	514.381	519.728	340.564	382.161	9.01417	0.0145165	0.99932		8.4973	0.16016	0.67652		0	0
PF3D7_1304300	conserved Plasmodium protein, unknown function	118.883	96.8662	130.463	122.73	110.654	127.578	74.9938	86.9785	88.8585	61.2111	65.7581	82.4223	115.404	120.321	83.6103	69.7972	6.88096	0.0661703	0.99932		6.26122	-0.263019	0.676762		0	0
PF3D7_1445800	conserved Plasmodium membrane protein, unknown function	136.715	135.086	142.973	119.853	185.224	180.256	110.517	160.313	106.137	154.533	163.905	129.678	138.258	161.778	125.656	149.372	7.22899	0.231311	0.99932		7.10343	0.264108	0.676762		0	0
PF3D7_0216700	autophagy-related protein 11, putative	4538.78	5115.46	4039.89	4506.49	4163.94	3321.15	9065.04	5868.49	7112.38	9254.91	7104.82	9370.87	4564.71	3997.19	7348.64	8576.87	12.0637	-0.19175	0.99932		12.9591	0.222727	0.677098		0	0
PF3D7_0631000	tetratricopeptide repeat protein, putative	574.034	514.643	559.383	566.667	517.987	663.407	784.146	1040.33	798.492	721.488	848.967	745.098	549.354	582.687	874.323	771.851	9.14471	0.0858488	0.99932		9.6849	-0.17657	0.677098		0	0
PF3D7_0708000	cytoskeleton associated protein, putative	4667.85	4301.65	4458.98	4929.33	4886.4	4537.67	4036.51	3642.86	4286.19	4286.78	4174.17	4421.13	4476.16	4784.47	3988.52	4294.03	12.1769	0.0961783	0.99932		12.0159	0.105485	0.677098		0	0
PF3D7_0803800	proteasome subunit beta type-4	5080.54	4575.78	4710.97	4866.05	4824.65	5615.91	4989.06	6641.06	5606.73	4771.45	5871.12	4740.93	4789.1	5102.21	5745.62	5127.83	12.2719	0.0914693	0.99932		12.4085	-0.16361	0.677098		0	0
PF3D7_1337000	mitochondrial intermediate peptidase, putative	393.163	425.025	418.197	360.519	448.227	455.166	735.466	721.41	735.551	791.73	857.8	762.681	412.128	421.304	730.809	804.07	8.70292	0.0336152	0.99932		9.58391	0.137886	0.677813		0	0
PF3D7_1354600	60S ribosomal protein L7, putative	178.324	144.97	196.588	200.395	181.215	161.325	90.782	104.033	93.7951	113.391	102.072	124.183	173.294	180.978	96.2034	113.215	7.46872	0.0661211	0.99932		6.71025	0.238358	0.677813		0	0
PF3D7_1410600	eukaryotic translation initiation factor 2 subunit gamma, putative	7097.31	6457.75	6590.18	5983.08	5875.86	7967.47	5696.9	7236.27	5821.47	4835.67	6616.05	4851.93	6715.08	6608.8	6251.54	5434.55	12.7017	-0.0229499	0.99932		12.5125	-0.201709	0.677813		0	0
PF3D7_1411700	methyltransferase, putative	478.928	457.973	481.642	452.567	544.447	496.32	380.232	335.976	424.546	429.481	447.548	396.726	472.848	497.778	380.251	424.585	8.92277	0.0762667	0.99932		8.65255	0.154137	0.677813		0	0
PF3D7_0518200	SWIB/MDM2 domain-containing protein	711.599	664.226	747.036	797.745	724.861	704.561	928.871	1538.32	1173.67	971.349	1147.33	1047.31	707.62	742.389	1213.62	1055.33	9.50185	0.0693508	0.99932		10.1478	-0.199292	0.678631		0	0
PF3D7_0618000	conserved Plasmodium membrane protein, unknown function	46.704	35.5835	42.892	42.1884	32.8753	31.2772	64.4684	69.9239	85.1561	90.3114	77.5357	100.006	41.7265	35.447	73.1828	89.2843	5.27003	-0.234417	0.99932		6.344	0.279535	0.678631		0	0
PF3D7_0632800	erythrocyte membrane protein 1, PfEMP1	2675.71	3024.6	2710.24	3149.75	3158.44	2517.82	6853.38	4094.81	5642.52	5104.6	4059.34	5105.79	2803.52	2942	5530.24	4756.58	11.4882	0.069373	0.99932		12.3285	-0.217868	0.678631		0	0
PF3D7_1017800	conserved Plasmodium protein, unknown function	300.604	283.35	270.756	309.701	335.168	256.803	261.82	185.895	196.229	293.01	196.293	269.246	284.903	300.557	214.648	252.85	8.19343	0.0769707	0.99932		7.86882	0.231753	0.678631		0	0
PF3D7_1470400	mitochondrial pyruvate carrier protein 2, putative	962.102	838.849	854.266	956.91	845.938	769.585	881.506	1175.06	1013.23	873.01	914.725	955	885.072	857.478	1023.27	914.245	9.76698	-0.0460613	0.99932		9.91999	-0.160472	0.678631		0	0
PF3D7_0102600	serine/threonine protein kinase, FIKK family	751.51	933.738	914.136	723.915	866.786	1056.02	706.521	972.112	850.327	902.111	1068.81	939.614	866.461	882.24	842.986	970.18	9.77207	0.0263539	0.99932		9.8243	0.204554	0.679255		0	0
PF3D7_1140900	NdP1 protein, putative	613.096	678.723	724.696	650.085	724.861	678.222	618.37	578.151	620.775	711.453	637.952	643.993	672.172	684.389	605.765	664.466	9.40574	0.0268856	0.99932		9.31088	0.131835	0.679255		0	0
PF3D7_1343500	conserved protein, unknown function	2659.58	2728.07	2791.56	3046.2	2776.76	3320.33	2928.71	4282.41	3185.33	2759.52	3490.09	2896.87	2726.4	3047.76	3465.48	3048.82	11.4954	0.160744	0.99932		11.6694	-0.183863	0.679255		0	0
PF3D7_1439200	conserved Plasmodium protein, unknown function	467.889	415.8	432.494	416.131	444.218	374.504	481.539	462.18	510.936	571.972	471.103	576.956	438.728	411.618	484.885	540.01	8.73191	-0.0909789	0.99932		9.00126	0.152612	0.679255		0	0
PF3D7_1229300	PhIL1-interacting candidate PIC1	939.175	1028.63	938.263	818.839	909.283	901.278	763.095	598.616	766.405	811.799	753.765	789.056	968.688	876.467	709.372	784.873	9.84953	-0.144495	0.99932		9.5452	0.141228	0.680868		0	0
PF3D7_0715900	cation diffusion facilitator family protein, putative	1154.01	1268.49	1067.83	1068.13	1016.73	1070.83	1264.37	1082.97	1303.26	1358.68	1284.74	1349.53	1163.44	1051.9	1216.86	1330.98	10.1133	-0.146767	0.99932		10.3151	0.126778	0.681091		0	0
PF3D7_1433500	DNA topoisomerase 2	3446.75	4175.13	3391.15	3752.85	3596.24	3549.14	5324.56	4874.2	5201.93	5777.92	5135.02	5921.22	3671.01	3632.74	5133.56	5611.39	11.8344	-0.0157018	0.99932		12.3914	0.128067	0.681091		0	0
PF3D7_0204200	translocation protein SEC66, putative	2634.95	2792.65	2687.9	2444.05	2357.4	2928.54	2848.45	3417.74	3218.65	2671.21	3197.61	2694.66	2705.17	2576.66	3161.61	2854.49	11.3668	-0.0702323	0.99932		11.5546	-0.146847	0.681529		0	0
PF3D7_0627500	protein DJ-1	3541.86	3870.7	3640.46	3467.12	3434.27	4301.44	2752.4	4241.48	2923.69	2504.64	3497.94	2474.87	3684.34	3734.28	3305.86	2825.81	11.8569	0.019411	0.99932		11.5821	-0.225511	0.681529		0	0
PF3D7_0810900	conserved Plasmodium protein, unknown function	1454.62	1288.26	1629.9	1385.51	1396	1701.32	2890.55	3840.7	2994.04	2629.07	3254.54	2664.99	1457.59	1494.27	3241.76	2849.53	10.5274	0.0365813	0.99932		11.5725	-0.185242	0.681529		0	0
PF3D7_0515200	conserved Plasmodium protein, unknown function	165.587	167.374	190.333	160.124	157.962	185.194	110.517	167.135	135.756	104.36	113.85	132.975	174.431	167.76	137.803	117.061	7.41866	-0.0538736	0.99932		6.99359	-0.226405	0.682176		0	0
PF3D7_0305000	elongation factor Ts	328.626	369.673	318.116	260.801	342.384	284.788	763.095	931.181	844.156	767.647	796.949	706.634	338.805	295.991	846.144	757.077	8.31015	-0.194807	0.99932		9.64676	-0.158222	0.682418		0	0
PF3D7_0316800	40S ribosomal protein S15A, putative	12371.5	11378.8	13026.7	13406.3	12426.1	15318.4	10875.4	15199.1	11422	9925.22	12919	10045.6	12259	13716.9	12498.8	10963.3	13.6649	0.162161	0.99932		13.518	-0.188874	0.682418		0	0
PF3D7_0621300	mRNA-binding protein PUF3	840.672	825.669	798.864	786.239	825.892	707.03	626.264	544.042	726.912	735.536	648.748	728.613	821.735	773.054	632.406	704.299	9.63915	-0.0882818	0.99932		9.38447	0.150551	0.682418		0	0
PF3D7_0621700	RAP protein, putative	2408.23	2343.24	2267.02	2359.67	2456.03	2312.05	2030.1	1647.47	1952.42	2072.14	1885.39	2181.44	2339.5	2375.92	1876.66	2046.33	11.2032	0.0222842	0.99932		10.9377	0.122838	0.682418		0	0
PF3D7_0721200	conserved Plasmodium protein, unknown function	203.799	186.484	185.865	232.036	203.667	153.917	298.66	194.422	269.044	329.135	240.459	338.481	192.05	196.54	254.042	302.692	7.6021	0.0317061	0.99932		8.12084	0.245924	0.682418		0	0
PF3D7_0902800	serine repeat antigen 9	697.163	962.732	837.288	700.903	837.92	1074.95	782.83	961.879	761.468	713.46	754.746	692.347	832.394	871.257	835.393	720.185	9.73441	0.0656865	0.99932		9.60323	-0.212172	0.682418		0	0
PF3D7_0903900	60S ribosomal protein L32	4673.8	3880.58	5148.83	4721.27	4375.63	5304.78	3265.52	4422.26	3351.94	2919.07	3809.06	2873.79	4567.73	4800.56	3679.91	3200.64	12.1936	0.0719163	0.99932		11.7483	-0.200613	0.682418		0	0
PF3D7_1248200	pre-mRNA-splicing factor RBM22, putative	1423.2	1402.91	1322.5	1344.28	1271.71	1511.18	3216.84	3941.32	3493.87	3114.74	3469.48	3146.33	1382.87	1375.72	3550.67	3243.52	10.4297	-0.00761166	0.99932		11.7301	-0.129713	0.682418		0	0
PF3D7_1249400	conserved Plasmodium protein, unknown function	277.676	260.287	298.457	297.237	253.381	224.702	255.242	344.503	298.663	234.81	275.792	273.642	278.807	258.44	299.469	261.414	8.06944	-0.110044	0.99932		8.13156	-0.191254	0.682418		0	0
PF3D7_1332400	nucleotidyltransferase, putative	1924.2	1694.83	1578.07	1952.17	1882.71	1517.77	756.516	615.671	771.341	866.989	726.284	830.817	1732.37	1784.22	714.51	808.03	10.78	0.0423181	0.99932		9.57226	0.174553	0.682418		0	0
PF3D7_1342900	AP2 domain transcription factor AP2-HS	1157.41	1275.74	997.239	1356.74	1260.49	952.31	676.26	443.42	584.985	714.464	539.805	758.285	1143.46	1189.85	568.222	670.851	10.1882	0.0566193	0.99932		9.27505	0.236351	0.682418		0	0
PF3D7_1364100	6-cysteine protein P92	709.901	680.7	740.781	798.703	772.169	808.27	1401.2	1522.98	1516.77	1327.58	1490.84	1291.28	710.46	793.047	1480.31	1369.9	9.55412	0.159605	0.99932		10.4769	-0.11089	0.682418		0	0
PF3D7_1417000	inner membrane complex protein 1l	1715.31	2011.13	1433.31	1567.68	1352.7	1456.86	1452.51	1418.94	1443.95	1267.37	1350.5	1261.61	1719.92	1459.08	1438.47	1293.16	10.6344	-0.238657	0.99932		10.4155	-0.153688	0.682418		0	0
PF3D7_1204000	conserved Plasmodium protein, unknown function	1389.23	1256.63	1352.89	1173.61	970.223	1252.74	2673.46	3061.3	2617.62	2999.34	3183.87	2993.58	1332.91	1132.19	2784.13	3058.93	10.2674	-0.235377	0.921966		11.5125	0.136682	0.683223		0	0
PF3D7_0107000	centrin-1	9688.95	9229.31	8715.12	8951.61	8189.16	9081.1	9541.32	11788.1	9811.46	9184.67	10016.8	9369.77	9211.13	8740.63	10380.3	9523.76	13.1318	-0.0756956	0.99932		13.2808	-0.123869	0.683223		0	0
PF3D7_0218200	SUZ domain-containing protein, putative	2089.79	2013.76	1797	2311.73	2085.58	1590.2	742.044	484.351	730.614	843.91	633.045	824.223	1966.85	1995.84	652.336	767.059	10.9523	0.0208176	0.99932		9.47106	0.230347	0.683223		0	0
PF3D7_0313300	YGGT family protein, putative	302.302	280.714	329.732	353.807	312.716	294.665	1095.96	1156.3	1167.5	1068.68	1028.57	1048.41	304.25	320.396	1139.92	1048.56	8.28689	0.0755771	0.99932		10.0957	-0.120353	0.683223		0	0
PF3D7_0422700	eukaryotic initiation factor 4A-III, putative	3588.56	4155.36	3487.66	3128.65	3176.08	4140.94	2819.5	3497.9	3050.81	2582.91	3195.65	2469.37	3743.86	3481.89	3122.74	2749.31	11.8189	-0.104747	0.99932		11.5196	-0.183132	0.683223		0	0
PF3D7_0627100	ankyrin-repeat protein, putative	2538.15	2985.72	2502.93	2524.59	2650.87	2992.74	2701.09	2505.32	2413.99	2771.56	2732.4	2816.65	2675.6	2722.73	2540.13	2773.53	11.3983	0.0248158	0.99932		11.3755	0.12675	0.683223		0	0
PF3D7_0629400	polyadenylate-binding protein 3, putative	5148.48	5072.63	4820.88	4238.02	4592.12	4933.57	2459.01	2745.79	2737.34	2685.26	3241.78	2744.11	5014	4587.9	2647.38	2890.38	12.2291	-0.128031	0.99932		11.4351	0.127129	0.683223		0	0
PF3D7_0707600	mediator of RNA polymerase II transcription subunit 10, putative	679.331	589.105	650.529	690.356	650.29	614.845	1234.11	1429.18	1361.26	1191.11	1257.26	1253.92	639.655	651.83	1341.52	1234.09	9.33482	0.0280808	0.99932		10.3307	-0.11925	0.683223		0	0
PF3D7_0727400	proteasome subunit alpha type-5, putative	2188.29	2372.89	2539.56	2360.63	2436.78	3279.99	2241.92	3165.33	2127.67	1878.48	2717.68	1764.94	2366.92	2692.47	2511.64	2120.36	11.3047	0.186034	0.99932		11.1774	-0.243376	0.683223		0	0
PF3D7_0917500	conserved protein, unknown function	3405.15	2710.94	3166.86	3095.1	2932.32	3110.44	2898.44	3109.05	2985.4	3195.02	3514.62	3091.39	3094.31	3045.95	2997.63	3267.01	11.5841	-0.0222651	0.99932		11.613	0.124597	0.683223		0	0
PF3D7_1002500	conserved protein, unknown function	826.236	1006.22	927.54	960.745	1002.3	1166.31	1349.89	1998.8	1503.19	1272.39	1593.9	1371.51	920	1043.12	1617.29	1412.6	9.93893	0.18094	0.99932		10.565	-0.193515	0.683223		0	0
PF3D7_1124000	endoplasmic reticulum oxidoreductin, putative	8433.04	7133.18	9064.51	8828.88	8378.4	10151.1	4602.25	6016.86	4760.1	4179.41	5149.74	4274.97	8210.24	9119.46	5126.4	4534.71	13.081	0.151651	0.99932		12.238	-0.176415	0.683223		0	0
PF3D7_1236100	clustered-asparagine-rich protein	1016.45	1060.92	932.901	1148.68	1078.47	911.978	692.048	607.144	654.097	741.557	646.785	787.957	1003.42	1046.37	651.096	725.433	10.0013	0.0592616	0.99932		9.42682	0.153687	0.683223		0	0
PF3D7_1343000	phosphoethanolamine N-methyltransferase	2901.59	3239.42	2987.25	3114.27	2933.12	3852.04	2858.97	3673.56	3169.29	2704.32	3292.81	2600.15	3042.75	3299.81	3233.94	2865.76	11.6309	0.116914	0.99932		11.5745	-0.173672	0.683223		0	0
PF3D7_0511200	stearoyl-CoA desaturase	2909.23	2822.96	2776.36	3079.75	3011.7	3210.03	3501.03	3489.37	3677.75	3736.89	3815.93	3712.3	2836.19	3100.5	3556.05	3755.04	11.5354	0.128561	0.951001		11.8359	0.0781664	0.68406		0	0
PF3D7_0203300	ERCC1 nucleotide excision repair protein, putative	692.068	504.1	629.976	692.274	632.65	672.461	3365.51	4355.74	3841.9	3288.34	3681.47	3370.52	608.715	665.795	3854.38	3446.78	9.31573	0.130992	0.99932		11.8339	-0.160707	0.68406		0	0
PF3D7_0321700	conserved Plasmodium protein, unknown function	1682.19	2069.77	1583.43	2169.83	1968.51	1214.87	2320.86	1313.2	1893.18	2494.6	1670.45	2643.01	1778.47	1784.4	1842.41	2269.35	10.7988	0.00441481	0.99932		11.0055	0.299896	0.68406		0	0
PF3D7_0409900	actin-like protein, putative	2119.51	1943.26	2134.77	2271.46	2170.57	2550.74	1111.75	1403.59	1131.71	1259.34	1521.27	1267.11	2065.85	2330.93	1215.69	1349.24	11.1022	0.174485	0.99932		10.3247	0.152887	0.68406		0	0
PF3D7_0530200	phosphoenolpyruvate/phosphate translocator	357.498	376.922	358.327	388.325	422.568	362.158	227.613	192.717	191.293	250.865	219.848	216.496	364.249	391.017	203.874	229.07	8.56084	0.101649	0.99932		7.75804	0.166512	0.68406		0	0
PF3D7_0605700	conserved Plasmodium protein, unknown function	1381.59	1358.76	1364.5	1267.57	1252.47	1641.23	1399.88	1683.29	1540.21	1226.23	1651.8	1187.98	1368.28	1387.09	1541.13	1355.34	10.428	0.0199237	0.99932		10.5001	-0.184305	0.68406		0	0
PF3D7_0807100	DNA helicase PSH3	1043.62	969.98	793.502	975.128	946.168	804.154	1434.09	861.257	1281.04	1543.32	1112	1563.83	935.701	908.483	1192.13	1406.38	9.84877	-0.0430261	0.99932		10.3435	0.236576	0.68406		0	0
PF3D7_0916900	Zinc finger HIT domain-containing protein 3	302.302	276.102	354.753	262.719	339.979	299.603	271.03	317.216	301.132	362.249	337.624	306.611	311.052	300.767	296.459	335.495	8.25696	-0.043468	0.99932		8.30368	0.181635	0.68406		0	0
PF3D7_1023500	conserved Plasmodium protein, unknown function	94.2571	72.4849	97.4006	83.418	78.58	84.7778	235.507	211.477	239.424	286.99	223.774	276.939	88.0476	82.2586	228.803	262.567	6.41199	-0.0890519	0.99932		7.94067	0.19419	0.68406		0	0
PF3D7_1108700	heat shock protein J2	14260.9	12084.6	15018.5	13833	12949.7	15110.2	9925.5	10816	10243.4	9147.54	10014.9	9215.91	13788	13964.3	10328.3	9459.44	13.7603	0.0184568	0.99932		13.2723	-0.12664	0.68406		0	0
PF3D7_1122900	dynein heavy chain, putative	3835.67	4840.68	3494.81	4145.97	4103.8	3668.49	3094.48	1744.69	2244.91	3078.62	2182.78	3168.31	4057.05	3972.75	2361.36	2809.9	11.9711	-0.0304829	0.99932		11.3363	0.25015	0.68406		0	0
PF3D7_1248900	26S protease regulatory subunit 8, putative	9111.52	10072.1	8623.08	7941.97	8076.91	10918.2	12006.9	14286.6	12356.3	10124.9	13506.9	10242.3	9268.91	8979.03	12883.3	11291.4	13.1554	-0.0458556	0.99932		13.5612	-0.190146	0.68406		0	0
PF3D7_1344900	conserved Plasmodium protein, unknown function	1851.18	2415.73	1884.57	1826.57	1889.13	1561.39	2181.4	1698.64	2152.35	2529.72	1940.36	2407.83	2050.49	1759.03	2010.8	2292.64	10.8954	-0.221767	0.99932		11.0713	0.188225	0.68406		0	0
PF3D7_1420200	myosin-specific chaperone UNC, putative	630.928	678.064	670.188	673.097	744.105	667.522	426.281	424.66	451.697	451.557	470.122	503.326	659.727	694.908	434.213	475.001	9.40369	0.0750341	0.99932		8.82848	0.127188	0.68406		0	0
PF3D7_1425300	conserved Plasmodium protein, unknown function	1923.36	1628.28	1990.9	1769.04	1651.78	1586.09	5465.34	5706.47	6054.72	4863.77	5557.05	5377.23	1847.51	1668.97	5742.18	5266.02	10.7799	-0.146053	0.99932		12.4263	-0.124971	0.68406		0	0
PF3D7_1429400	rRNA (adenosine-2'-O-)-methyltransferase, putative	1645.68	1597.96	1444.03	1511.11	1586.03	1658.52	685.47	641.253	640.522	756.609	662.489	724.217	1562.56	1585.22	655.748	714.438	10.6201	0.0206993	0.99932		9.42016	0.122785	0.68406		0	0
PF3D7_1446600	centrin-2	9912.28	8468.88	9932.18	9725.39	9008.64	11679.6	18893.2	24833.2	19677.2	16994.6	21505.9	17475.7	9437.78	10137.9	21134.5	18658.7	13.2568	0.103315	0.99932		14.2802	-0.179629	0.68406		0	0
PF3D7_0306800	T-complex protein 1 subunit beta	3512.14	3910.89	3211.54	3179.47	3151.22	3730.22	3157.63	3373.4	3390.2	2884.95	3282.02	2874.89	3544.86	3353.64	3307.08	3013.95	11.7521	-0.0802827	0.99932		11.6259	-0.133689	0.68445		0	0
[truncated: 3,314 more rows]
